# Supplementary material for: Genome-wide identification of the GLK gene family in wheat (Triticum aestivum L.) and analysis of expression responses in different environments
Source: BMC Genomics. 2026 Jan 20;27:78. doi: 10.1186/s12864-025-12456-2 (PMC12829200; doi:10.1186/s12864-025-12456-2)
Supplement: Supplementary file 2 — Supplementary Material 2. [file 12864_2025_12456_MOESM2_ESM.xlsx]

## Sheet: Sheet1
Table S1 The detailed information of 173 TaGLK genes identified in wheat genome
Gene Name	Gene ID	Chromosome	length(aa)	Molecular weight (Da)	pI	Instability Index(II)	Aliphatic Index	Grand Average of Hydropathicity(GRAVY)	Subcellular localization
TaGLK1	TraesCS1A02G202500.1	1A	353	38399.8	8.82	41.82	58.13	-0.724	nucleus
TaGLK2	TraesCS1A02G258400.1	1A	312	31912.5	6.59	53.71	55.51	-0.459	nucleus
TaGLK3	TraesCS1A02G305500.2	1A	407	45599.9	6.35	39.59	65.45	-0.776	nucleus
TaGLK4	TraesCS1A02G309200.2	1A	284	31262.4	7.08	51.05	71.44	-0.6	mitochondrion
TaGLK5	TraesCS1B02G216600.1	1B	352	38354.8	8.73	45.09	57.7	-0.693	nucleus
TaGLK6	TraesCS1B02G268900.1	1B	308	31590.2	6.59	52.98	57.82	-0.447	nucleus
TaGLK7	TraesCS1B02G316200.2	1B	407	45830.3	6.58	39.24	68.06	-0.755	nucleus
TaGLK8	TraesCS1B02G320000.2	1B	279	30743.7	6.71	54.25	68.53	-0.643	nucleus
TaGLK9	TraesCS1B02G441800.1	1B	379	41628.2	8.43	41.85	73.61	-0.567	nucleus
TaGLK10	TraesCS1D02G205800.1	1D	352	38335.7	8.78	45.1	56.31	-0.749	nucleus
TaGLK11	TraesCS1D02G257700.1	1D	309	31513	6.57	53.38	57.31	-0.441	nucleus
TaGLK12	TraesCS1D02G305200.2	1D	407	45619	6.47	39.89	66.17	-0.761	nucleus
TaGLK13	TraesCS1D02G308600.1	1D	282	30953	6.71	54.9	69.18	-0.6	nucleus
TaGLK14	TraesCS2A02G100600.1	2A	355	38898.6	7.7	58.76	67.44	-0.686	nucleus
TaGLK15	TraesCS2A02G116100.1	2A	403	43184.9	5.98	67.53	60.17	-0.747	nucleus
TaGLK16	TraesCS2A02G264800.1	2A	355	38096.7	7.73	74.14	67.49	-0.632	nucleus
TaGLK17	TraesCS2A02G402700.1	2A	296	32034.3	9.34	65.2	60.71	-0.641	nucleus
TaGLK18	TraesCS2A02G441300.1	2A	279	30627.5	6.19	35.67	78.06	-0.589	nucleus
TaGLK19	TraesCS2A02G488200.1	2A	452	49656.7	6.11	67.78	65.27	-0.637	chloroplast
TaGLK20	TraesCS2B02G117800.1	2B	357	39067.8	7.26	57.22	67.34	-0.681	nucleus
TaGLK21	TraesCS2B02G135600.1	2B	350	37063.8	6.02	65.39	56.17	-0.756	nucleus
TaGLK22	TraesCS2B02G277300.1	2B	402	43326	8.71	72.41	71.22	-0.559	nucleus
TaGLK23	TraesCS2B02G420900.1	2B	293	31626	9.08	62.96	66.35	-0.455	nucleus
TaGLK24	TraesCS2B02G459800.2	2B	274	30510.5	6.34	38.08	80.51	-0.614	nucleus
TaGLK25	TraesCS2B02G515800.1	2B	455	49585.7	6.25	67.2	67.43	-0.559	chloroplast
TaGLK26	TraesCS2D02G100100.1	2D	357	38950.7	7.71	58.72	67.9	-0.644	nucleus
TaGLK27	TraesCS2D02G119100.1	2D	402	43161.7	5.83	65.62	61.04	-0.743	nucleus
TaGLK28	TraesCS2D02G259200.2	2D	356	38245.9	6.94	76.04	68.93	-0.641	nucleus
TaGLK29	TraesCS2D02G400100.2	2D	292	31331.5	9.31	59.16	62.57	-0.543	nucleus
TaGLK30	TraesCS2D02G437600.1	2D	275	30592.5	5.76	38.46	81.96	-0.603	nucleus
TaGLK31	TraesCS2D02G488500.1	2D	452	49560.6	6.1	69.81	66.15	-0.61	nucleus
TaGLK32	TraesCS3A02G123700.1	3A	472	50233.8	5.71	58.3	62.46	-0.677	chloroplast
TaGLK33	TraesCS3A02G161000.1	3A	509	54836	5.69	58.88	66.19	-0.501	nucleus
TaGLK34	TraesCS3A02G361800.1	3A	225	24233.1	5.85	62.38	65.16	-0.568	nucleus
TaGLK35	TraesCS3A02G391600.1	3A	584	64910.4	5.34	54.16	76.11	-0.438	nucleus
TaGLK36	TraesCS3A02G473600.1	3A	571	64159.1	5.99	44.77	71.37	-0.581	nucleus
TaGLK37	TraesCS3A02G526600.1	3A	285	29696.8	7.37	46.77	56.91	-0.54	nucleus
TaGLK38	TraesCS3B02G124100.1	3B	432	46983.3	5.12	57.01	69.56	-0.579	nucleus
TaGLK39	TraesCS3B02G144100.1	3B	472	50128.5	5.61	57.43	62.03	-0.667	nucleus
TaGLK40	TraesCS3B02G191600.1	3B	503	54275.5	5.79	56.66	66	-0.49	nucleus
TaGLK41	TraesCS3B02G394200.1	3B	225	24311	5.84	59.07	65.11	-0.566	nucleus
TaGLK42	TraesCS3B02G423600.1	3B	584	64858.3	5.29	52.82	76.27	-0.418	nucleus
TaGLK43	TraesCS3B02G517000.1	3B	571	63949.9	5.75	47.07	70.37	-0.544	nucleus
TaGLK44	TraesCS3B02G594300.1	3B	287	29914.1	6.81	50.21	58.57	-0.506	nucleus
TaGLK45	TraesCS3D02G107800.3	3D	434	47327.5	5.02	53.36	68.32	-0.625	nucleus
TaGLK46	TraesCS3D02G125300.1	3D	472	50237.7	5.71	58.94	61.61	-0.692	nucleus
TaGLK47	TraesCS3D02G168200.1	3D	377	40526.7	4.84	55.49	73.77	-0.415	nucleus
TaGLK48	TraesCS3D02G355500.1	3D	227	24427.3	5.84	61.74	66.7	-0.541	nucleus
TaGLK49	TraesCS3D02G384500.2	3D	623	68796.8	5.6	56.58	76.66	-0.386	nucleus
TaGLK50	TraesCS3D02G531900.1	3D	281	29267.3	6.83	43.21	58.43	-0.514	nucleus
TaGLK51	TraesCS4A02G063100.1	4A	684	73659.8	6.2	47.16	75.28	-0.436	nucleus
TaGLK52	TraesCS4A02G130000.1	4A	354	39677.8	8.28	57.73	74.41	-0.711	chloroplast
TaGLK53	TraesCS4A02G131700.2	4A	490	53837	6.26	60.86	64.78	-0.763	nucleus
TaGLK54	TraesCS4A02G180900.1	4A	341	37757.9	7.02	48.84	73.52	-0.709	nucleus
TaGLK55	TraesCS4A02G242600.1	4A	371	39704.4	9.92	65.65	59.84	-0.664	nucleus
TaGLK56	TraesCS4B02G072500.1	4B	371	39959.7	9.64	64.37	60.59	-0.664	nucleus
TaGLK57	TraesCS4B02G136900.1	4B	339	37657.9	8.55	45.54	70.8	-0.736	nucleus
TaGLK58	TraesCS4B02G172900.1	4B	437	48084.4	5.99	62.97	64.81	-0.806	chloroplast
TaGLK59	TraesCS4B02G174600.1	4B	355	39818.9	7.06	58.02	74.2	-0.701	nucleus
TaGLK60	TraesCS4B02G240100.1	4B	684	73606.6	6.16	47.1	75.41	-0.434	nucleus
TaGLK61	TraesCS4B02G323600.1	4B	383	40441.8	9.59	58.84	68.33	-0.45	nucleus
TaGLK62	TraesCS4D02G071300.1	4D	371	39838.5	9.74	63.67	59.84	-0.68	nucleus
TaGLK63	TraesCS4D02G131500.1	4D	341	37907.2	8.54	44.89	68.36	-0.728	nucleus
TaGLK64	TraesCS4D02G175000.3	4D	450	49205.5	5.81	60.87	62.71	-0.79	nucleus
TaGLK65	TraesCS4D02G176500.1	4D	354	39727.8	8.57	57.5	76.05	-0.703	nucleus
TaGLK66	TraesCS4D02G239900.1	4D	684	73603.7	6.16	47.52	75.15	-0.443	nucleus
TaGLK67	TraesCS4D02G320400.1	4D	429	45332.2	9.9	54.89	63.99	-0.5	nucleus
TaGLK68	TraesCS5A02G064700.1	5A	349	37439	6.71	60.37	61.6	-0.578	nucleus
TaGLK69	TraesCS5A02G068900.2	5A	378	40333.8	8.54	74.21	61.59	-0.686	nucleus
TaGLK70	TraesCS5A02G153000.1	5A	326	35769.8	7.32	53.69	65.03	-0.678	nucleus
TaGLK71	TraesCS5A02G178500.1	5A	255	27685.5	8.71	53.52	70.75	-0.5	nucleus
TaGLK72	TraesCS5A02G178600.1	5A	286	30981.2	5.76	53.63	60.49	-0.836	nucleus
TaGLK73	TraesCS5A02G203200.1	5A	453	46223.1	6.91	54.64	54.42	-0.481	nucleus
TaGLK74	TraesCS5A02G401600.1	5A	334	36512.4	8.24	73.45	72.51	-0.543	mitochondrion
TaGLK75	TraesCS5A02G402800.1	5A	378	38315.3	8.18	52.23	74.05	-0.143	nucleus
TaGLK76	TraesCS5A02G496100.1	5A	378	40263.5	9.61	63.63	63.28	-0.541	nucleus
TaGLK77	TraesCS5B02G068000.1	5B	345	37024.4	6.95	61.68	61.16	-0.588	nucleus
TaGLK78	TraesCS5B02G075300.1	5B	377	40386.8	7.7	70.59	61.49	-0.708	nucleus
TaGLK79	TraesCS5B02G151800.1	5B	337	37062.3	7.35	46.54	66.62	-0.677	nucleus
TaGLK80	TraesCS5B02G176200.1	5B	255	27715.5	8.71	53.85	70.35	-0.51	nucleus
TaGLK81	TraesCS5B02G176300.1	5B	286	31023.3	5.75	54.74	60.1	-0.856	nucleus
TaGLK82	TraesCS5B02G201900.1	5B	451	46023	6.91	53.29	55.96	-0.443	nucleus
TaGLK83	TraesCS5B02G406300.2	5B	334	36635.7	8.61	73	75.15	-0.534	nucleus
TaGLK84	TraesCS5B02G407600.1	5B	381	38569.8	8.47	52	73.99	-0.123	nucleus
TaGLK85	TraesCS5D02G075600.1	5D	343	37240.9	8.31	62.32	62.65	-0.591	nucleus
TaGLK86	TraesCS5D02G081000.1	5D	375	40003.5	8.74	71.14	61.31	-0.712	nucleus
TaGLK87	TraesCS5D02G158300.1	5D	324	35730.9	8.68	55.56	65.4	-0.71	nucleus
TaGLK88	TraesCS5D02G183000.1	5D	255	27729.5	8.71	53.52	70.75	-0.509	nucleus
TaGLK89	TraesCS5D02G183100.1	5D	286	31024.2	5.75	53.39	60.45	-0.853	nucleus
TaGLK90	TraesCS5D02G209600.1	5D	449	45878.8	6.91	54.19	55.79	-0.449	chloroplast
TaGLK91	TraesCS5D02G411800.1	5D	394	43012.2	8.93	71.68	75.36	-0.416	mitochondrial membrane
TaGLK92	TraesCS5D02G412800.1	5D	377	38137.2	7.19	50.09	73.74	-0.084	nucleus
TaGLK93	TraesCS6A02G007300.1	6A	332	35990.8	8.91	50.21	55.6	-0.696	nucleus
TaGLK94	TraesCS6A02G108800.1	6A	415	45894.6	6.18	61	71.25	-0.64	nucleus
TaGLK95	TraesCS6A02G109700.1	6A	477	52253.4	8.92	51.15	64.26	-0.699	nucleus
TaGLK96	TraesCS6A02G146200.1	6A	619	67064.3	6.11	36.97	72.6	-0.606	nucleus
TaGLK97	TraesCS6A02G155400.3	6A	368	39929.6	8.25	46.05	65.79	-0.48	nucleus
TaGLK98	TraesCS6A02G254700.1	6A	303	33194.7	9.44	63.28	60.53	-0.558	nucleus
TaGLK99	TraesCS6A02G266400.1	6A	355	38054.7	7.89	48.52	71.63	-0.396	nucleus
TaGLK100	TraesCS6A02G269000.1	6A	276	30360.5	8.92	29.87	76.78	-0.561	nucleus
TaGLK101	TraesCS6A02G359200.1	6A	676	72702.6	6.17	50.36	77.35	-0.322	nucleus
TaGLK102	TraesCS6A02G385500.2	6A	407	45170.2	5.98	46.83	66.83	-0.639	nucleus
TaGLK103	TraesCS6B02G012800.1	6B	333	35840.6	8.91	50.88	52.25	-0.694	nucleus
TaGLK104	TraesCS6B02G137300.1	6B	409	45353.2	7.23	57.66	71.32	-0.652	nucleus
TaGLK105	TraesCS6B02G138200.2	6B	475	52461.8	9	53.15	61.66	-0.768	nucleus
TaGLK106	TraesCS6B02G174400.1	6B	622	67349.6	6.07	38.65	72.09	-0.624	nucleus
TaGLK107	TraesCS6B02G183500.2	6B	368	39910.6	7.76	48.35	67.64	-0.47	nucleus
TaGLK108	TraesCS6B02G270800.1	6B	318	34613.2	9.27	53.8	60.5	-0.524	nucleus
TaGLK109	TraesCS6B02G293700.1	6B	355	37993.7	7.89	49.71	71.63	-0.383	nucleus
TaGLK110	TraesCS6B02G296300.1	6B	280	30914	8.72	28.89	77.39	-0.585	nucleus
TaGLK111	TraesCS6B02G392000.1	6B	674	72580.6	6.2	49.1	77.73	-0.318	nucleus
TaGLK112	TraesCS6B02G424600.1	6B	431	48075.6	6.09	39.85	65.8	-0.637	nucleus
TaGLK113	TraesCS6D02G011600.1	6D	332	35877.7	8.91	49.39	51.51	-0.735	nucleus
TaGLK114	TraesCS6D02G097000.2	6D	394	43658.8	6.44	54.62	65.61	-0.68	nucleus
TaGLK115	TraesCS6D02G098200.1	6D	475	51726.9	8.92	50.5	64.99	-0.648	nucleus
TaGLK116	TraesCS6D02G135500.4	6D	597	65054.1	7.9	40.48	71.71	-0.652	nucleus
TaGLK117	TraesCS6D02G145300.4	6D	369	39967.7	8.25	49.2	67.45	-0.462	nucleus
TaGLK118	TraesCS6D02G236000.1	6D	304	33434	9.65	59	58.49	-0.578	nucleus
TaGLK119	TraesCS6D02G245900.2	6D	306	33746.5	8.83	30.65	78.46	-0.475	nucleus
TaGLK120	TraesCS6D02G248300.1	6D	357	38121.8	7.89	49.3	72.89	-0.354	nucleus
TaGLK121	TraesCS6D02G342200.1	6D	675	72673.6	6.08	50.65	77.32	-0.322	nucleus
TaGLK122	TraesCS6D02G370300.1	6D	407	45393.6	5.9	40.98	66.81	-0.635	nucleus
TaGLK123	TraesCS7A02G146400.1	7A	614	67299.2	6.27	42.51	81.48	-0.357	nucleus
TaGLK124	TraesCS7A02G146500.1	7A	605	66373.2	6.13	45.15	82.26	-0.308	nucleus
TaGLK125	TraesCS7A02G146700.1	7A	659	72307.8	5.84	46.41	82.29	-0.341	nucleus
TaGLK126	TraesCS7A02G298700.1	7A	345	36710.1	6.85	62.04	61.8	-0.501	nucleus
TaGLK127	TraesCS7A02G339800.1	7A	461	49173.7	5.3	65.82	70.15	-0.319	nucleus
TaGLK128	TraesCS7A02G345200.2	7A	517	56410.4	9.35	51.99	56.52	-0.787	nucleus
TaGLK129	TraesCS7A02G381900.1	7A	339	36573.6	5.69	46.54	74.54	-0.594	nucleus
TaGLK130	TraesCS7A02G411100.1	7A	574	63530.2	4.76	38.94	81.76	-0.37	nucleus
TaGLK131	TraesCS7A02G415800.1	7A	454	49569.1	5.71	65.91	68.57	-0.706	nucleus
TaGLK132	TraesCS7A02G469900.1	7A	249	27440.2	6.76	61.15	59.2	-0.816	nucleus
TaGLK133	TraesCS7A02G470100.1	7A	252	27844.6	7.09	71.64	56.59	-0.84	nucleus
TaGLK134	TraesCS7A02G470200.1	7A	246	27564.7	8.39	71.73	65.89	-0.725	nucleus
TaGLK135	TraesCS7A02G483100.1	7A	348	37469.4	6.83	53.15	61.21	-0.457	nucleus
TaGLK136	TraesCS7A02G502300.1	7A	567	62856.9	8.34	44.19	72.2	-0.567	nucleus
TaGLK137	TraesCS7A02G510300.1	7A	499	54932	5.54	34.2	75.61	-0.401	nucleus
TaGLK138	TraesCS7A02G511100.1	7A	571	64248.3	6.24	47.56	71.02	-0.566	nucleus
TaGLK139	TraesCS7A02G511300.1	7A	571	64203.3	6.29	47.6	69.81	-0.566	nucleus
TaGLK140	TraesCS7B02G049000.1	7B	624	68470.4	6.32	41.28	81.12	-0.366	nucleus
TaGLK141	TraesCS7B02G049200.1	7B	657	71552.1	5.76	46.28	81.64	-0.305	nucleus
TaGLK142	TraesCS7B02G200700.1	7B	347	37081.6	7.05	60.75	60.58	-0.506	nucleus
TaGLK143	TraesCS7B02G238000.1	7B	524	56197.9	7.84	46.3	56.34	-0.778	nucleus
TaGLK144	TraesCS7B02G251400.1	7B	459	49294.8	5.24	64.16	67.06	-0.381	nucleus
TaGLK145	TraesCS7B02G284400.1	7B	338	36466.5	5.49	47.55	74.79	-0.583	nucleus
TaGLK146	TraesCS7B02G310300.1	7B	572	63376	4.79	41.78	82.4	-0.378	nucleus
TaGLK147	TraesCS7B02G315800.1	7B	454	49527	5.71	67.55	67.29	-0.719	nucleus
TaGLK148	TraesCS7B02G372000.1	7B	250	27757.7	7.77	64.83	59.36	-0.853	nucleus
TaGLK149	TraesCS7B02G372100.1	7B	240	26997.9	9.12	64.75	61	-0.945	nucleus
TaGLK150	TraesCS7B02G372200.1	7B	245	27166.1	7.75	72.37	64.94	-0.736	nucleus
TaGLK151	TraesCS7B02G385700.1	7B	348	37411.4	7.17	53.37	61.21	-0.449	nucleus
TaGLK152	TraesCS7B02G408700.1	7B	630	69522.1	5.6	47.82	75.19	-0.536	nucleus
TaGLK153	TraesCS7B02G420900.1	7B	495	54811.3	6.14	43.42	78.2	-0.378	nucleus
TaGLK154	TraesCS7B02G422000.1	7B	563	63068.2	5.88	52.6	71.67	-0.538	nucleus
TaGLK155	TraesCS7B02G422100.1	7B	571	64356.7	6.88	49.75	69.51	-0.587	nucleus
TaGLK156	TraesCS7D02G148000.1	7D	601	66309.1	5.81	42.68	82.95	-0.363	nucleus
TaGLK157	TraesCS7D02G148200.1	7D	659	72017.7	5.92	49.59	84.07	-0.311	nucleus
TaGLK158	TraesCS7D02G294400.1	7D	347	36988.5	7.03	60.93	61.7	-0.488	nucleus
TaGLK159	TraesCS7D02G334100.1	7D	517	55273	8.4	46.25	58.22	-0.75	nucleus
TaGLK160	TraesCS7D02G347500.1	7D	458	48955.5	5.51	65.44	68.08	-0.369	nucleus
TaGLK161	TraesCS7D02G378400.1	7D	338	36514.6	5.52	46.48	75.65	-0.536	nucleus
TaGLK162	TraesCS7D02G409100.1	7D	454	49400.9	5.78	64.55	69.01	-0.667	nucleus
TaGLK163	TraesCS7D02G457300.1	7D	250	27672.5	8.33	64.87	54.68	-0.858	nucleus
TaGLK164	TraesCS7D02G457400.1	7D	251	27669.4	7.16	73.87	56.06	-0.881	nucleus
TaGLK165	TraesCS7D02G457500.1	7D	246	27742.1	9.21	67.18	64.31	-0.798	nucleus
TaGLK166	TraesCS7D02G457600.1	7D	247	27270.2	6.5	72.08	64.41	-0.678	nucleus
TaGLK167	TraesCS7D02G470000.1	7D	348	37397.4	7.17	52.82	61.21	-0.449	nucleus
TaGLK168	TraesCS7D02G489600.1	7D	502	55984.9	5.91	45.06	72.27	-0.605	nucleus
TaGLK169	TraesCS7D02G499600.1	7D	496	54975.4	5.99	44.53	74.5	-0.447	nucleus
TaGLK170	TraesCS7D02G500600.1	7D	571	63867	5.93	46.76	72.38	-0.515	nucleus
TaGLK171	TraesCS7D02G525900.1	7D	579	64102	5.86	39.61	69.05	-0.555	nucleus
TaGLK172	TraesCSU02G040900.1	Un	571	63767.7	5.67	44.32	69.68	-0.548	nucleus
TaGLK173	TraesCSU02G105200.1	Un	520	57882.8	6.42	47.53	70.5	-0.587	nucleus
