# Supplementary material for: Genome-wide identification of the GLK gene family in wheat (Triticum aestivum L.) and analysis of expression responses in different environments
Source: BMC Genomics. 2026 Jan 20;27:78. doi: 10.1186/s12864-025-12456-2 (PMC12829200; doi:10.1186/s12864-025-12456-2)
Supplement: Supplementary file 3 — Supplementary Material 3. [file 12864_2025_12456_MOESM3_ESM.xlsx]

## Sheet: Sheet1
Table S2 GLK proteins of the three species used to construct the phylogenetic tree
Wheat
>TaGLK1
MTMAAGRDQRVEGVRQYNRSKVPRLRWTPDLHRCFVHAIHTLGGQYRATPKRVLQLMGVA GLTISHVKSHLQMYRNMRGNDLDMMQGIQQMDQEHTFAGGSMEVWTDMQQVHHHGEYRDG PYCRCHSPKHTKGSLLHHPQLKRPSEMETAHEAGASPQENLARGQGICERDVTSGAYGLA AAGQAYYYNSHCMQTTTTTHEQGHHLPPRSRTWQRTPAAGGGGEQSARPGCTPAPRETER DLAAPRRGGGGDLAPYCEERGGELVHGHHGIAPASHRRPREAAAAERADGGLSLSLALEL DSGRLGGRSVGQCRADVSEQGSFLTSSSASLSGSCSGRCRGGVSLDLSLSLYN*
>TaGLK2
MREEEEPSWFARFDEDLPAPDELMPLSQSLITRDLAAAFDIPTTHGGGGPLSGGADGAGG AGGQEMNGGASSAAGSSGGNGGGNGEEPARTLKRPRLVWTPQLHKRFVDAVAHLGIKNAV PKTIMQLMSVDGLTRENVASHLQKYRLYLKRMQGLGNGGGGGGGSHSSGSGTDAATEHLF ATGPSPFLPPGRGPAVADPYTPYAAMPSHPAAHHHHHHPQQIGHFHHPAARPFGHYGAGP GGGFDHGFLSRAVASGAPVGPPGMHHRMVGGGAAMGMMAPSSFAEELELGSRGGGGGGGR RELTLFPTSGEH*
>TaGLK3
MYHQHQGPSELFTTRTTFPMERHLFLHGGSTQGDSGLVLSTDAKPRLKWTPELHQRFVDA VNQLGGAEKATPKTVMRLMGIPGLTLYHLKSHLQKYRLSKNLQAQVNVGTNKNTIGCAIA ADGMPGTSVPEMINTNAIPQPEKTMQIGEALQMQIEVQRQLNEQLEVQRHLQLRIEAQGK YLQAVLEQAQESLGKQNSGPANLEDAKMKISELVSQVSNECFGSGVTEIKESSSMHRLEP RQIQFMESSTNNCLTAAGGFINEHRLHSHGMLKAYDDSSIFCRKHSPDHEYQFSLNRSLS ERKMGHLQNVNEYHKAEFGSESDMEIQQEYTTPQKNGRGSTASSASGSKERDADRLYLEE ANCKRQAVEHSGFEHPSSGKKIDLNTQNTDDGD…
>TaGLK4
MCMRISYNCCSTLMMYHAKKFSVPFAPQRAQNSEHVSNIGAFGGSNISNPANPVGSGKQR LRWTSDLHSRFVDAIAQLGGPDRATPKGVLTVMGVPGITIYHVKSHLQKYRLAKYIPESP AEVAAGVGSKDEKKDSSDSFSNADSAPGSQINEALKMQMEVQKRLHEQLEVQKQLQLRIE AQGKYLQMIIEEQQKLGGSLEGSEERKLSHSPPTLDDYPDSIQPSPKKPRLDDLSTDAVR GVTQPGFESHLIGPWDQELCPKTNICDPAFQVDEFKANPGLSKS*
>TaGLK5
MTMAAGRDQRVEGVRQYNRSRVPRLRWTPDLHRCFVHAIHTLGGQYRATPKRVLQLMGVA GLTISHVKSHLQMYRNMRGNDLDMMQGIQQMDQEHTFAGGGMEVWTDMQQVHHHSEYCDG PYCRCHSTKHTKGSLLHHPQLKRPSEMETAHESGASPQKNLVIRGQGICERDVTSGTYVL AAAGQAYYYSHCMQTTTTTHEQGHHLPPRSRTWQRTPAAGGGGEQSACPGCTPAPRERER DLAAPRRGAGGDLAPYCEERSGELVHGHHGVAPASHGRPRGTAAERADGEPSLSLTLELD SGRLGGSGAGQCRTDVSEQGSFLTSSAASLCGSCSGRRRGGVSLDLSLSLYN*
>TaGLK6
MREEEEPSWFARFDEDLPAPDELMPLSQSLITRDLAAAFDIPTHGGGGPLSGGADGAGGQ EMNGGASSAAGSSGGNGGGNGEEPARTLKRPRLVWTPQLHKRFVDAVAHLGIKNAVPKTI MQLMSVDGLTRENVASHLQKYRLYLKRMQGLGNGGGGGGGSHSSGSGTDAATEHLFATGP SPFLPPGRGPAVADPYTPYAAMPAHPAAHHHHHHPQQIAHFHHPAARPLGHYGAGPGGGF DHGFLSRAVASGAPVGPPGMHHRMVGGGAAMGMMAPSSFAEELELGSRGGGGGGGRRELT LFPTSGEH*
>TaGLK7
MYHQHQGPSELFTTRTTFPMERHLFLHGGSTQGDSGLVLSTDAKPRLKWTPELHQRFVDA VNQLGGAEKATPKTVMRLMGIPGLTLYHLKSHLQKYRLSKNLQAQVNVGTNKNTIGCAIV ADGMPGTSVPAMINTNVIPQPEKTMQIGEALQMQIEVQRQLNEQLEVQRHLQLRIEAQGK YLQAVLEQAQESLGKQNLGPANLEDAKMKISELVSQVSNECFSNAVTEIKESSSMHRLEP RQIQFMESSTNNCLTAAGGFINEHRLHSHGMLKAYDDSSIFCRKHSPDREYQFSLNRSLS ERKMGHLHNVNEYHKAEFGSESDMEIQQEYTTPQKNGRGSTTSSASGSKERDADRLYLEE PNCKRQLVEHSGFEHPSSGKKLDLNTQNTDDGD…
>TaGLK8
MCMTSSCNCCSTLMMYHAKKFSVPFAPQRAQNSEHVSNIGAFSGSNISNPTNPVGSGKQR LRWTSDLHSRFVDAIAQLGGPDRATPKGVLTVMGVPGITIYHVKSHLQKYRLAKYIPESP AEGSKDEKKDSSDSFSNADSAPGSQINEALKMQMEVQKRLHEQLEVQKQLQLRIEAQGKY LQMIIEEQQKLGGSLEGSEERKLSHSPPTLDDYPDSIQPSPKKSRLDDLSTDAVRGVAQP GFESHLIGPWDQELCPKTNICDPAFQVDEFKANPGLSKS*
>TaGLK9
MDLPGASLRAPPPRGLGALAVSADAVRLSTITAILRDRDHYEVTVCTDPAAAMAVLRAGN KFEVLLVDMHSLGCGAPALELLECAVGEMHVHTHVISKNGDRYGPLEMKDLGIIRNAIYN EATNGSKSPEAMPNSPCNNSPVETTPTTTTLVISGRRATRRRMGRTRVNDTNSQELDEVN VKNEKQKPVEKPTKARVIWTDELHKKFVEAHDKLLPGDAVPKKILKLMNDPTLTRENIAS HLQKHRMNLDPLRKGNTGTRNKKLTPPQASLLSPNLSRQQASSTMMQSLSSANFPEIITT QAVVCMNHNMNDSGSHPVIQMKSFKASEDMYTGDNESTKNSTWSGGNSDNAGCQENSIEF SIKEPKLSWDQVYFYTNGN*
>TaGLK10
MTMAAGRDQRVEGVRQYNRSKVPRLRWTPDLHRCFVHAIHTLGGQYRATPKRVLQLMGVA GLTISHVKSHLQMYRNMRGNDLDMMQGIQQMDQEHTFAGGGMEVWTDMQQVHHHSEYCDG PCCRCHSPKHTKGSLLHHPQLKRPSEMETAHEAGASPQENLVRGQGICERDVTSGTYGLA AAGQAYYYHSHCMQTTTTTHEQGHHLPPRSRTWQRTPAAGGGGEQSARPGCTPAPRERER DLAAPRRGRGGDLAPYCEERSGELVHGHHGVAPASHGRPRGAAAERADGEPSLSLTLELD SGRLGGSGVGQCRTDVSEQGSFLTSSSASLGGSCSGRRRGGVSLDLSLSLYN*
>TaGLK11
MREEEEPSWFARFDEDLPAPDELMPLSQSLITRDLAAAFDIPTHGGGGPLSGGADGAGGA GGQEMNGGASSAAGSSGGNGGGNGEEPARTLKRPRLVWTPQLHKRFVDAVAHLGIKNAVP KTIMQLMSVDGLTRENVASHLQKYRLYLKRMQGLGNGGGGGGGGSHSSGSGTDAATEHLF ATGPSPFLPPGRGPAVADPYTPYAAMPAAHHHHHHPQQIGHFHHPAARPLGHYGAGPGGG FDHGFLSRAVASGAPVGPPGMHHRMVGGGAAMGMMAPSSFAEELELGSRGGGGGGGRREL TLFPTSGEH*
>TaGLK12
MYHQHQGPSELFTTRTTFPMERHLFLHGGSTQGDSGLVLSTDAKPRLKWTPELHQRFVDA VNQLGGAEKATPKTVMRLMGIPGLTLYHLKSHLQKYRLSKNLQAQVNVGTNKNTIGCAIA ADGMPGTSVPAMINTNVIPQPEKTMQIGEALQMQIEVQRQLNEQLEVQRHLQLRIEAQGK YLQAVLEQAQESLGKQNSGPANLEDAKMKISELVSQVSNECFGSAVTEIKESSSMHRLEP RQIQFMESSTNNCLTAAGGFINEHRLHSHGMLKAYDDSSIFCRKHSPDHEYQFSLNRSLS ERKMGHLHNVNEYHKAEFGSESDMEIQQEYTTPQKNGRGSTASSASGSKERDADRLYLEE PNCKRQAVEHSGFEHPSSGKKLDLNTQNTDDGD…
>TaGLK13
MCMTSSCNCCSTLMMYHAKKFSVPFAPQRAQNSEHVSNIGAFGGSNISNPANPVGSGKQR LRWTSDLHSRFVDAIAQLGGPDRATPKGVLTVMGVPGITIYHVKSHLQKYRLAKYIPESP AEACVGSKDEKKDSSDSFSNADSAPGSQINEALKMQMEVQKRLHEQLEVQKQLQLRIEAQ GKYLQMIIEEQQKLGGSLEGSEERKLSHSPPTLDDYPDSIQPSPKKPRLDDLSTDAVRGV AQPGFESHLVGPWDQELCPKTNICDPAFQVDEFKANPGLSKS*
>TaGLK14
MCSMQAEHCQYMTEPEQMYHQQQQQFHDHRQHMSSRPSLSPEKKFFMKGQGGAGGGGDSG LILSTDAKPRLKWTPELHERFADAVKKLGGPDKATPKAIMRVMGIPGLTLYHLKSHLQKF RLSKNLQAQANAVNAKNVYGFGTATDKACEGHGSSGDHLNRETNTSRSMHINDALQMQIE VQRRLHEQIEVQRHLQLRIEAQGKYLHSVLEKAQEALGKQHVVAGLEAAEPTQRLPELAS SVRRGLLQNDGSADDSCLTASEDILSMGLSASATRRGCGAPFETSASASREEDEECYLFL GKPEGRREVRRDGCNGGAAFGKAAELDLSIGVVAASSRRRPDGGDRLDLNGSGWN*
>TaGLK15
MEMDVPPAQADRDGARRRLRDYLLALEEERRKIHVFQRELPLCLDLVTQTIEGMKSQMGG AASEETVSDHGGPVLEEFIPLKPSLSLSSSDDETSTHAAVAPVSNAKAETPPPTPETKKA MPDWLQCAQLSSAWSEPQQSSSLQKVLPCRPVALNATRTGGAFHPFEKEKQPEPELPASS TTAPASSALVGDSGDKATSDTEVHDKDSKDATEKDTDKDKDKEGQSQPPNNRKPRRCWAP ELHRRFLQALQQLGGSHAVATPKQIRELMKVDGLTNDEVKSHLQKYRLHTSRRPSSTAQS GGAPATQPTPQFFVVGSCIWVPQQEYAAAAAAAAAAAEATNVALGSANQVYAPTATLPSG SKPHLEKQSSRQSEGPRSGVNSDSDNPTMSSSS…
>TaGLK16
MGLDVGEIGMGADLSLDLKMFAAKSLGRVREAPAAAMDDCIRRLEEEKSKIEVFRRELPL CARLLADVIDVMKKEVEEKKRGGDRGEDKEDAGAGDKSNWMSTAQLWTGDSVRGDDASEK QDARRRSSEPESHDGAALPFKAVGSGAPAFAPPSLRKDDKAVRMPDLPFLSPAPTKTSPA AATGGAEESRRQLVGFAQEAARAAAALAPAAPSLGLQAQSQQTAQQQQQARKARRCWSPE LHRQFVTALHQLGGPQVATPKQIRELMKVDGLTNDEVKSHLQKYRLHNRRAPGSPAANRP IVLMGGLWITQDQSSSQSGGSPPGPLHFSSSGVAASSVTVSGEEEDGRSESYGWK*
>TaGLK17
MGSSGKKQEAVRRYVRSRAPRMQWTAELHRSFLQAIECLGGEHNATPKLVLQVMGVKELT ISHVKSHLQMYRGPSTRKAKKETEPQLLQRRHSCAADEQQGGGGPNAPFMCPPLKRARTT GTEAADKGMQGGQSQGISGTKTSGAVNRYCIDDYYSMQAMAMERRIMEGLSCQRDAAAAV SSLRTVGCLEQGSGDFKIIKPEAHYYPGLAVKKQDPKEKPKEKDSNGAEQCSLSLSLGPD PRCLRAVSSSSPSEGSCIISSSSSPPRRRRSSSHCSGHSGCFDAQGVNLELSLSIC*
>TaGLK18
MFEGMEGMSYGGGGGAGAGAGAGAGAGAAALSSRDPKQRLRWTPDLHDRFVHAVARLGGP DKATPKAVLRLMAMKGLTLYHLKSHLQKYRLGKHTKKSTDLELANNGEFTSQDISFQIGA PLAGRDTAREMPLEDTLRYQIQVQRELCEQLEVQKKLQMRIEAQGRYLKEILEKAQENIS FDANGSAGLENTGSQLTDFNLALPGLSENGTQVYEESSEQLVKHMSDDNLHDNNLDFQLY RVRSQEAKSVKCTPKTEDLLLLDLNIKGGYDLSSRGMQG*
>TaGLK19
MRTVNTGASKNQAKKIRLHDRYCDGMMPLCNPSSEARQLSASSTGLQTSNQELFMSSGFQ QQQQQHHGEAGTGWPREEYYAAPQRSAFAQRCVGSSTAAFYAAEHLLGIGQFDGAPLGML PPAATMMPEVAARTRPESGDMYMSHELDPVMLRADQSPSVRTYYVRPQQRRDPVELELPL PLPQPQQQESAHHGLFGNPPAIKPHSFSPHVPSMEAPSSSSLLSQMESHLSARSRAGAPA TPTGTGSVSAPPAPSKTRIRWTPELHERFVDCVSKLGGADRATPKGILKLMNSDGLTIYH IKSHLQKYRMAKYMPAPSSSSSSSEGKQHERRAAGSDTQHELDPKTGMHITEALRVQLDV QRRLHEQLEIQRKLQVRIEEQGKRLQKMFEDQL…
>TaGLK20
MCSMQAEQYQYMTEPEQMYHQQQQQFHDHRQHMSSRPSLSPEKKFFMKGQGGAGGGGGGD AGLILSTDAKPRLKWTPELHERFADAVKKLGGPDKATPKAIMRVMGIPGLTLYHLKSHLQ KFRLSKNLQAQANAVNAKHVYGFGTATDKTCEGHGSPADHLNRETNTSRSMHINDALQMQ IEVQRRLHEQIEVQRHLQLRIEAQGKYLHSVLEKAQEALGKQHVVADLEAAEPTQRLPEL ASSVRRGLLQNDGSADGSCLTASEDILSMGLSAGATRRGCGAPFETSASASREDDEECYL FLGKPEGRREVRRDGCNGGAAFGTAAELDLSIGVVAASSRRRPDGGERLDLNGSGWN*
>TaGLK21
MSAAIEGMKSQMGGAASEETVSDHDGPVLEEFIPLKPSLSLSSSDDETSTHAAAPVSNAK AETPPPTPETKKAMPDWLQSAQLSTWSEPQQSSSLRKVLPCRPVALNATRTGGAFHPFEK EKQPEAELPASSTTAPASSALVGDSGDKATSDTEVHDKDSKDITEKDTDKDKDKEGQSQP NRKPRRCWAPELHRRFLEALQQLGGSYVATPKQIRELMKVDGLTNDEVKSHLQKYRLHTS RRPSSTAQSSAAAATQPTPQFVVVGSCIWVPQQEYAAAAAAAAATNVASGSPNQVYAPTA TLPSGLKPHLAKQSSRRSEGPRSGDTGGVNSDSDNPTMSSSSQTTSAGHP*
>TaGLK22
MLLLLYINVPIHPPPPSSSHPPHTFSCNKSVKIPFGERELRCKTMGLDVGEIGMGADLSL DLKMFAAKSLGRVREAPAAAMDDCIRRLEEEKSKIEVFRRELPLCARLLADVIDVMKKEV EEKKRGGDRGEDKEDAGAGDKSNWMSTAQLWTGDSVPGDDASEKQGERRRSSVPESRDGA ALPFKAVGSGAPAFAPPSLRKDDKAVGMPDLPFLSPAPIKTSLAAATGGAEESRRQLVGF AQEAARAAAALAPAAPSLSLQAQSQQTAQQQQQQQQARKARRCWSPELHRQFVTALHQLG GPQVATPKQIRELMKVDGLTNDEVKSHLQKYRLHNRRAPGSPAANRPIVLMGGLWITQEQ SSSQSGGSPPGPLNFSSSGVAASSVTVSGEEED…
>TaGLK23
MGGSVKKQEAVRRYVRSRAPRMQWTAELHRSFLQAIECLGGEHNATPKLVLQVMGVKELT ISHVKSHLQMYRGPSTRKAKKETEAQLLQRRHSCAADEQQGGGPKPFMCPPLKRVRTGAG TEAAHEAGMQGGQGISGMMTSGAVNQYSIDDYYYMQAMAMQRRIMEGLSCQRDAAAAAAS SLQTVACLEQGSGDFKIIKPEAHYYPGLVVKKLDPKEDSNGAEQCSLSLSLGLDPRCFRA AVSSSSPSEGSCIISSSSPPPPRRRSSSHYSGHSGCFDAQGINLELSLSICGS*
>TaGLK24
MFEGMEGMSYGGGAAGAGAGAAALSRDPKQRLRWTPDLHDRFVHAVARLGGPDKATPKGV LRLMAMKGLTLYHLKSHLQKYRLGKHTKKSTDLELANNGEFTSQDISFQIGAPLVVPAGR DTAREMPLEDTLRYQIQVQRELCEQLEVQKKLQMRIEAQGRYLKEILEKAQENISFDANG SAGLENTRSQLTDFNLALPGLTENGRQVYEESGEQLVKDMSDDNLHDNNLDFQLYRVRSQ EAKSVKCTPKTEDLLLLDLNIKGGYDLSSRGMQG*
>TaGLK25
MRTVNTPTSKNQAKKIRLHDRYCDGMMPLCNPSSEARQLSASSTGLPTSHQELFMSAGFQ QQQQHHGGAGAAWAREEYYAAPQRSAFAQRCVGSSTAAFYAAEHLLGIGQFDGAPLGMLP PAATMMPAVAARTRPESGDMYMSHELDPVMLRADQSPSVRTYYVRPQQRRDPVELELPLL APQPQQQESAHHGLFGNAPAIKPHSFSPHVPSMEAPSSSSLLSQMESHLSARSSVGAPAT PTGTGSVSAPPAPPPPSKTRIRWTPELHERFVDCVSKLGGADRATPKGILKLMNSDGLTI YHIKSHLQKYRMAKYMPAPSSSSSSSEGRQHEKRAAGSDTQHELDPKTGMHITEALRVQL DVQRRLHEQLEIQRKLQVRIEEQGKRLQKMFED…
>TaGLK26
MCSMQAEHCQYMTEPEQMYHQQQQQFHDHRQHMSSRPSLSPENKFFMKGQGGAGAGGGGD AGLILSTDAKPRLKWTPELHERFADAVKKLGGPDKATPKAIMRVMGIPGLTLYHLKSHLQ KFRLSKNLQAQANAVHAKNVYGFGTATDKACEGRGSPADHLNRETNTSRSMHINDALQMQ IEVQRRLHEQIEVQRHLQLRIEAQGKYLHSVLEKAQEALGKQHVVAGLEAAEPTQRLPEL ASSVRRGLLQNDGSADDSCLTASEDILSMGLSASATRRGCGAPFETSASASREEDGECYL FLGKPEGRREVRRDGCSGGAAFGTAAELDLSIGVVAASSRRRPDGGERLDLNGSGWN*
>TaGLK27
MEVPPAQADCDGARRRLQDYLLALEEERRKIHVFQRELPLCLDLVTQTIEGMKSQMGGAA SEETVSDHGGPVLEEFIPLKPSLSLSSSDDETSNHHAAAPVSNAKAETPPPTPETKKAMP DWLQSAQLSTWSEPQQSSSLQKELYQVLPCRPVALNATRTGGAFHPFEKEKQPEPELPAS STTAPASSALVGDSGDKATSDTEVHDKDSKDVTEKDTDKDKEGHSQPNRKPRRCWAPELH RRFLQALQQLGGSHVATPKQIRELMKVDGLTNDEVKSHLQKYRLHTSRRPSSTAQSGATA ATQPAPQFFVVGSCIWVPQQEYAAAAAAAAAAADATNVAPGSANQVYARTATLPSGLKPH LEKQSSRQSEGPRSGDTGGVNSDTDNPAMSSSS…
>TaGLK28
MGLDVGEIGMGADLSLDLKMFAAKSLGRVREAPAAAMDDCIRRLEEEKSKIEVFRRELPL CARLLADVIDVMKKEVEEKKRGGDRGEDREDAGAGDKSNWMSTAQLWTGDSVRGDDASEK QDERRRSSEPESRDGAGLPSKAVGSGAPAFAPPSLRKDDKAVRMPDLPFLSPAPIKTSPA AATGGAEESRRQLVGFAQEAARAAAALAPAAPSLSLQAQSQQTAQQQQQQARKARRCWSP ELHLQFVTALHQLGGPQVATPKQIRELMKVDGLTNDEVKSHLQKYRLHNRRAPGSPAANR PIVLMGGLWITQEQSSSQSGGSPPGPLNFSSSGVAASSVTVSGEEEDGRSESYGWK*
>TaGLK29
MGSSAKKQEAVRRYVRSRAPRMQWTAELHRSFLQAIECLGGEHNATPKLVLKVMGVKELT ISHVKSHLQMYRGPSTRKAKREAQPGLQRRHSCAADEQGGAPFMCPPLKRARTGAGTEAA GEGMQGGQSQGISGMKTSGAVNPYCIDDYYMQAMAMERRIMEGLSGWQRDAAAAAAVSDL RTVGCLEQGSGDFKIIKPEAHHYYPGLAVKKQGPKEKDGNGTEQCSLSLSLGLDPRCLRA AVSSSSPSEGSCIVSSSPPPRRRSSSHCSGHSGYSDTQGVNLDLSLSICGSY*
>TaGLK30
>TaGLK30 MFEGMEGMSYGGGAAGAGAGAAALSPRDPKQRLRWTPDLHDRFVHAVARLGGPDKATPKG VLRLMAMKGLTLYHLKSHLQKYRLGKQSKKSTDLELANSGDFTTQDINFQIGAPLVVPAE RDTGREIPLEDTLRYQIQVQRELCEQLEVQKKLQMRIEAQGRYLKEILEKAQENISFDAN GSVGLENTRSQLTDFNLALPGLSDNGTQVYEESGEQLVKHMSDDNLHDNNLDFQLYRVRS QEAKSVECTPKTEDLLLLDLNIKGGYDLSSRGMQG*
>TaGLK31
MRTVNTPTSKNQAKKIRLHDRYCDGMMPLCNPSSEARQLSASSTGLPTSHQELFMSAGFQ QQQQPQHRDAAAGWARQEYYAPPQRSAAFAQRCVGSSTAAFYAAEHLLGIGQFDGAPLGM LPPAATMMPAVPARTRPESGDMYMSHELEPVMLRADRSPSVRTYYVQPQQRRDPVELELP LPLPPAQEQESAHHNLFGNPPTIQPHSFSPHVPSMEAPSSSSSLLSQMESHLSARSSAGA PATSTGTGSVSAPPPSKTRIRWTPELHERFVDCVSKLGGADRATPKGILKLMNSDGLTIY HIKSHLQKYRMAKYMPAPSSSSSSEGRQHEKRAAGSDTQHELDPKTGMHITEALRVQLDV QRRLHEQLEIQRKLQVRIEEQGKRLQKMFEDQL…
>TaGLK32
MDSSPSDLTLDYTPNGNGTAAAAAGYPKQASPVVDHHHHLSAEQATTQKLQEFLARLDDE RLKIDAFKRELPLCMQLLNQAMEAYRQQLEACQMGSHGGAAARAPLVLEEFIPLKNIGID AAEKAAGNAPSEKANWMVSAQLWNGPAAGDAAAKGPQTPKERSEHPLDTSPMLGGLDGGG GNGVGAFLPFTKEKACMAESAALPELGLAPAEKDREADRKPYHDDGGSNGTVVSRRDVGA PPTSTPPEGQSVPPAPQTNRKARRCWSPELHRRFVNALQILGGAQVATPKQIRELMKVDG LTNDEVKSHLQKYRLHTRRPMPAPSAPPPGAPQLVVLGGIWMPPDYAAQGAGPAGIYGAH PATQAHYTAAVSAQEYYQNAAAAAHHGHHMQHH…
>TaGLK33
MLEVATLQSPNPAVFSLGDHHHVDVGFPEATVEEDDFLLDYIDFSTCDMPFFHVDDGDDI LPDLEVDPTELLAEFADEPATTTVLSPAAEPAPDSCETHHGDEAKTAVETDLPAEMDMEL PEGKGETKGLMSSSEEKDVKQQHDNKNNNNNNNNIVGDEVCSAVTTDDSSAAVGSENSKS SASAKGHSKMTSKPASAAAATKSSHGRRKVKVDWTPELHRRFVQAVEQLGLDKAVPSRIL ELMGNEYRLTRHNIASHLQKYRSHRKHLMAREAEAASWTQKRQMYAAAGGPRKDAAAGGG PWVVPTVGFPPPGAMPPHAGMAHHPGQPPPFCRPLHVWGHPTGVDATLPLSPPSMLPVWP RHLAPPPAWAQQPPVDPVYWHQQYNAARKWGPQ…
>TaGLK34
MLSPRVVRPQPHDGAASAGSSSSRRHMVDRVSEWELGLPSPAELTPVSQPLIPPALAAAF GIGPADALASPADAAGFLHDSPTSHLAPRFDEYDEEDEEEGEGEDEEAAAPGGRRGGGKK ARMVWTPELHHRFVEAVEHLGEKGAVPKAIVRLMNVDGLTRENVASHLQKYRLYLKRSSP GAAAPSPPPPPFFPRFDVQRPHQGSANRGGYCAYPYVSYQKLGCD*
>TaGLK35
MADASAFPYGLRVLVVDDDPTWLKILEKMLRKCSYEVTTCGLARVALEILRERKNRFDIV ISDVNMPDMDGFKLLEHIGLEMDLPVIMMSIDGETSRVMKGVQHGACDYLLKPVRMKELR NIWQHVYRKKMHEVKEIEGHDSCDDLQILRYGFEGFDEKGLFMTVDSDPTRKRKDMDHGD QDSSDGATAKKARVVWSVDLHQKFVNAVNQIGFDKVGPKKILDLMNVPGLTRENVASHLQ KYRLYLGRLQKQNEERILGSGRQDFSTKGPSSENLNLRSSFQEQPSNTSSGYPHASQKIQ GQSSLSDSQLEETKRTVPLPAPDRSMNSVSSAAEPQNVAGVSPIGGVLSFKGLPVNQDRK PSETMILECQAWTGGVPAKQFMQYPKHNHARCD…
>TaGLK36
MATMGGDRRQMMEDAAEDKFPEGLRILVVDDDRVCLTVLEALLRRCKYQPTTVMDAKTAL RMLMAGKQQFDLVITDVRMPDMDGFKLLELIRLEMDLPVIMLSVDCDKKVVMKGIEHGAS DFMVKPVRTHELKNIWQHVQRWRNPKAISHISDHDSDVQRVQPATAEKSKLPGNKRNVGD DSNKHNESTCVSTTHRKPRVTWTLQLHNKFLEAINQIGLDRAVPKKVLELMNVDYLSREN IASHLQKYRLHLKKVNSNHSGDAYERWNSSYNMNNKDNFMHNHEHGRWSASSSDTSSWST NNYGAIGHLAPAMNTQSNFDMGSYLHDGRVPRYVGKQPSDARRFTGFGDPPVSLYNNIPN EIMLDEFPSFNYSNSYADLMCGKLMETSKGKTP…
>TaGLK37
MGEEAGGYGFDFGGGGGGYGGYDGRVTEWETGLPGCDELTPLSQPLVPPGLAAAFRIPPE PGRTLLDVHRASSATVSRLRSTSSSPSSGNGHAGTHANGGSFPSFPGKGAAAGDDSGNRD NNSAESAGEKAAATKRARLVWTPQLHKRFVEVVAHLGIKSAVPKTIMQLMNVEGLTRENV ASHLQKYRLYVKRMQGLSNEGPSASDHIFASTPVPPSLREPQVPHAAAMAPAMYHHHPAP MGGVAAGHGGYYQQQHSGHAVYNGYGGHGHGGGVSSYPHYHHGDQ*
>TaGLK38
MERITTNPFYTSGIPVTVPSPLPSATMDESFPRLPDAQNVLLERELRRTPLPPHQSTVAP ICGQFHPSTGSVGPLRSPPAVRFSSVLNPEQYSGANPYISQTPSTGSSSAMIYGSHHEGF EPTFNDFPRDVGPTWCPDPVESMLGFSDDVPVGNNLAGISPIAATDELAKQTEWWTDFMN DDWKDIADNAGAAKTQPQAGPPVQSSISVHQSASQQAGTTSVHQPALQQIVTTQSIESSV VAAPSPSASSNTSKTRMRWTPELHERFVDAVNLLGGSEKATPKGVLKLMKADNLTIYHVK SHLQKYRTARYRPELSEGTSERLEASKEELPSIDLKGNFDLTEALRLQLELQKRLHEQLE VQRSLQLRIEEQGKCLQIMIEQQCNPAADKALD…
>TaGLK39
MDSSPSDLTLDYTPSGNGAASAGGGYPKQASPVVDHHHHLSAEQATTQKLQEFLARLDDE RLKIDAFKRELPLCMQLLNQAMEAYRQQLEACQMGSHGGAAARAPLVLEEFIPLKNIGID AAEKAAGNAPSEKANWMVSAQLWNGPAAGDAAAKGPQTPKERSEHPLDTSPMLGGLDGGG GNGVGAFLPFTKEKACMAESAALPELGLAPAEKDREADRKPYHDDGGSNGTVVSRRDVGA PPTSTAPEGQSVPPAPQTNRKARRCWSPELHRRFVNALQILGGAQVATPKQIRELMKVDG LTNDEVKSHLQKYRLHTRRPMPAPTAPPAGAPQLVVLGGIWMPPDYAAQGAGPTAIYGAH PATQAHYTAAVSAQEYYQNAAAAAHHGHHMQHH…
>TaGLK40
MLEVATLQSPNPAVFSLGEHHHVDVGFPEVTVEEDDFLLDYIDFSTCDMPFFHVDDGDDI LPDLEVDPTELLAEFADEPATTTVLSPAAEPAPDGCETHHGGEAKTAAETELPAEMGMEL PEGKGETKGLLSSEEKDVRQHNDNNKNNNNVGDEVCSAVTTDDSSAVVGSENSKSSASAE GHSKMTSKPASAAAATKSSHGRRKVKVDWTPELHRRFVQAVEQLGLDKAVPSRILELMGN EYRLTRHNIASHLQKYRSHRKHLMAREAGAARWTQKRQMYAAAGGPRKEAAAGGGPWVVP TVGFPPPGTMAHAGMAHHPGQPPPFCRPLHVWGHPTGVDAPLPLSPPSMLPVWPRHLAPP PAWAHQPPMDPVYWHQQYNAARKWGPQAVTQCV…
>TaGLK41
MLSPRVVRPQPHDGTASAGSSSSRRHMVDRVSEWELGLPSAAELTPVSQALIPPALAAAF GIGPADALSSPVDTGFLHDSPTSHLTSRFDEYDEEDEEEGEGETDDAAAGARRGGGGGKK ARMVWTPELHHRFVEAVEHLGEKGAVPKAIVRLMNVDGLTRENVASHLQKYRLYLKRSSP GAAAPSPPPPPFFPRFDVQRPHQDSANRSGYCAYPYVSYQKLGCD*
>TaGLK42
MADASAFPYGLRVLVVDDDPTWLKILEKMLRKCSYEVTTCGLARVALEILRERKNRFDIV ISDVNMPDMDGFKLLEHIGLEMDLPVIMMSIDGETSRVMKGVQHGACDYLLKPVRMKELR NIWQHVYRKKMHEVKEIEGHDSCDDLQILRYGFEGFDEKGLFMTVDSDATRKRKDVDHGD QDSSDGATAKKARVVWSVDLHQKFVNAVNQIGFDKVGPKKILDLMNVPGLTRENVASHLQ KYRLYLGRLQKQNEERLLGSARQDFSTKGPSSENLNLRSSFQEQPSNTSSGYPHASQKIQ GQSSVSDSQLEETKRMVPLPAPDRSMNSVSSAAEPQNVAGVSPIGGVLSFKGLPVNQDRK PSETMILECQAWTGGVPAKQFMQYPKHNHARCD…
>TaGLK43
MATMGGDRRQMMEDAAEDKFPEGLRVLVVDDDRVCLKVLEALLRRCKYQPTTVRDGNTAL RMLMAGKQQFDLVIIDVRMPDMDGFKLLELIRLEMDLPVIMLSADCDKKVVMKGIDHGAS DFMVKPVCTHELKNIWQHVQRWRNPKAISHISDHDSDVQRVQSATADKSKLSGNKRNVGD DSNEHNESTYISATHSKPRVTWTIELHNKFLEAINQIGLDRAVPKKVLELMNVDYLSREN IASHLQKYRLHLKRVNSNPCGNAYERWNSSYNMNNKGNFMHNHEHGRWSVSSSDTASWST NNYSATGHLAPPMNIQSNSYMGSYLHDGRMPRYVGKQLADARRFTGFGDPPVSLYNNIPN EIMLDEFPSFNNSNYYADLMCGKLMEISKGKTP…
>TaGLK44
MGEEAGGYDFDFGGGGYGGYDGRVTEWETGLPGCDELTPLSQPLVPPGLAAAFRIPPEPG RTLLDVHRASSATVSRLRSASSSPSSGNGHATGGGSFPSFPGKAAAAAEAGEDSGNRDNN SAESGGDKSAAAATKRARLVWTPQLHKRFVEVVAHLGIKSAVPKTIMQLMNVEGLTRENV ASHLQKYRLYVKRMQGLSNEGPSASDHIFASTPVPPSLREPQVPVPHAAAMAPAMYHHHP APMGGVAAGHGGYYQQQHSGHAVYNGYGGHGHGGGVSSYPHYHHGDQ*
>TaGLK45
MERITTNPFYTSGIPVTVPSPLPSTTMDESFTRLPDAQNVLLERELRRTPLPPHQSTVAP ICGQFHPSTGSVGPLRSPPAVRFSSVPNPEQYNGANPYISQTPSTGSSSAMVYGSHHEGF EPTFNDFPRDVGPTWCPDPVESMLGFSDDVPVGNNLTGISPIAATDELAKQTEWWTDFMN DDWKDIADNAGAAKTHTQAGPPVQSSISVDQSASQQVGTTSVHQSALQQIVTTQPIESSV VAAPSPSASSNTSKTRMRWTPELHERFVDAVNLLGGSEKATPKGVLKLMKADNLTIYHVK SHLQKYRTARYRPELSEGSSERLEASKEELPSIDLKGNFDLTEALRLQLELQKRLHEQLE VQRSLQLRIEEQGKCLQIMIEQQCNPAADKALD…
>TaGLK46
MDSSPSDLTLDYTPNGNGTASAGGGYPKQASPVVDHHHHLSAEQATTQKLQEFLARLDDE RLKIDAFKRELPLCMQLLNQAMEAYRQQLEACQMGSHGGAAARAPLVLEEFIPLKNIGID AAEKAAGNAPSEKANWMVSAQLWNGPAAGDAAAKGPQTPKERSEHPLDTSPMLGALDGGG GNGVGAFLPFTKEKACMAESAALPELGLAPAEKDREADRKPYHDDSGSNGTVVSRRDVGA PPTSTAPEGQSVPPPPQTNRKARRCWSPELHRRFVNALQILGGAQVATPKQIRELMKVDG LTNDEVKSHLQKYRLHTRRPMPAPSAPPPGAPQLVVLGGIWMPPDYAAQGAGPAGIYGAH PATQAHYTAAVSAQEYYQNAAAAAHHGHHMQHH…
>TaGLK47
MLEVVTLQSPNPAVFNLGDHHHVDVGFPEATVEEDDFLLDYIDFSTCDMPFFHVDDGDDI LPDLEVDPTELLAEFADEPATTTVLSPAAEPAPDGCETHHGDEAKTAVETELPAEMCMEL PEGKGETKGLLSSEEKDVKQHNDNKNNNNVGDEVCSAVTTDDYSAAVGCENSKSSASAEG HSKMTSKPASAAAATKSSHGRRKVKVDWTPELHRRFVQAVEQLGLDKAVPSRILELMGNE YRLTRHNIASHLQAARKWGPQAVTQCVPPPMPPAAVMQRFAAPPMPGMVPHPMYRPIPPP PSPVPQSNKVAGLQLQLDAHPSKESIDAAIGDVLVKPWLPLPLGLKPPSLDSVMSELHKQ GIPKVPPAATTNCDGAA*
>TaGLK48
MLSPRVVRPQPHDGAASAGSSSSRRHMVDRVSEWELGLPSAAELTPVSQPLIPPALAAAF GIGPADALSSPVDAGFLHDSPTSHLTLRFDEYDEEDEEEGEGETDDAAAPGGRRGGGGGG KKARMVWTPELHHRFVEAVEHLGEKGAVPKAIVRLMNVDGLTRENVASHLQKYRLYLKRS SPGAAAPAPPPPPFFPRFDVQRPHQDSANRSGYCAYPYVSYQKLGCD*
>TaGLK49
MADASAFPYGLRVLVVDDDPTWLKILEKMLRKCSYEGSNLRLLSSSGSRSAWRGGYAVAS SPVGVCASVRRLCMSVTTCGLARVALEILRERKNRFDIVISDVNMPDMDGFKLLEHIGLE MDLPVIMMSIDGETSRVMKGVQHGACDYLLKPVRMKELRNIWQHVYRKKMHEVKEIEGHD SCDDLQILRYGFEGFDEKGLFMTVDSDATRKRKDVDHGDQDSSDGATAKKARVVWSVDLH QKFVNAVNQIGFDKVGPKKILDLMNVPGLTRENVASHLQKYRLYLGRLQKQNEERILGSA RQDFSTKGPSSENLNLRSSFQEQPSNTSSGYPHASQKIQGQSSVSDSQLEETKRTVPLPA PDRSMNSVSSAAEPQNVAGVSPIGGVLSFKGLP…
>TaGLK50
MGEEAGGYDFDFGGGGGGYGGYDGRVTEWETGLPGCDELTPLSQPLVPPGLAAAFRIPPE PGRTLLDVHHASSATVSRLRSASSGNGHAGTGANGASFPSFPGKGAAAGDDSGNRDNNSA ESAGEKSAAAKRARLVWTPQLHKRFVEVVAHLGIKSAVPKTIMQLMNVEGLTRENVASHL QKYRLYVKRMQGLSNEGPSASDHIFASTPVPPSLREPQVPHAAAMAPAMYHHHPAPMGGV AAGHGGYYQQQHSGHAVYNGYGGHGHGGGVSSYPHYHHGDQ*
>TaGLK51
MAPPEEAGGGDQFPVGMKVLVVDDDQTCLAVLKRMLVQCRYDATTCSQATRALAMLRENR GAFDVIISDVHMPDMNGFRLLELVGLEMDLPVIMMSADSRTDLVMKGIKHGACDYLIKPV RMEELKNIWQHVVRKKFGGSKEHEHSGSLDDTDRNRLTNNDNEYASSANDGAEDSWKSQK KKRDKEEDDSELESGDPSNNSKKPRVVWSVELHQQFVNAVNHLGIDKAVPKKILELMNVP GLTRENVASHLQKFRLYLKRIAQHHAGMANPYSVPASSAQVASLGGLDFQALAASGQIPP QALAALQDELLGRPTNSLVLPGRDQSSLRLAAVKGNKPHGEQIAFGQPIYKVQNNSYAAL PQNSSAVGRMPSFSAWPNNKLGMSDSMSALGHV…
>TaGLK52
MYHHQQQLQSHNQLLASRQTFPSERHLLLQGGIIPGESGLILSTDAKPRLKWTPELHDRF VEAVNQLGGPDKATPKTIMRLMGVPGLTLYHLKSHLQKYRLSKNLHVQANVGNSRTAAGC TIATEKQSEGNGSPVGHHLNTQTNKSMHIGEALQMQIEVQRRLHEQLEVQRHLQLRIEAQ GKYLQSVLEKAHETLAKQNTGSGGLETAKMQLSELVSKVSTECFHNAFTSFEEIEGSQML RRQTMQLGDGSVDSCLTACEGSQKDQDILSMSLSAQKGKEIGGMAFDLQMKERGHEDLFL NKLSRRPPNHHEGHERRDSLSMTYQATKLDLNMNDTNNGTQNSKKFDLNGFSWS*
>TaGLK53
MVRWGCAVRLPPATGGRRPPLEHIKINLWERHNACAQFLMRRCDLRQSHNSRVSGGMSSS LPILPNSLKETFHGPYNPQLTPMQRQLTSDLVPLHQSALPSATLHPRAGAMRSSYAASLG YSPNPLDSAPNHERQSMVAPFAPQPSDIEVFQTLSNNIPGGHTGATWFPGSADGLSDYRD NIPASGSQIQNGGPAVTSDVVAKQNEWWAEIMNDDWRDILDATAADPQSKSMVQPSNSAA SQPAVNQPASSHGGEICNVASPPNSNSAAKQRMRWTPELHECFVDSVNKLGGSEKATPKG VLKLMKVDGLTIYHVKSHLQKYRTARYKPDLTEGTAEKRTTTEELTLDLKSSMDLTEALR LQMEVQKRLHEQLETQRKLQLRIEEQGKYLQMM…
>TaGLK54
MGTSNMGNEGSSAASNDDSTVEEEGGQDMTRAGDSSSSVRPYVRSKNPRLRWTPELHHCF VRAVERLGGQDLATPKLVLQLMNVRGLSIGHVKSHLQMYRSKKIDDSGQVIIGHLQQGGQ VYNYAHLPFHHRVSGAGTMLSRFGTRPCPPSRGSWHEPYWLHGHRLLGSKPYYSSSAAAH HDEALLRARAQHVSGYNPALIVQESSSSRNDYHAMNRYHYERRPLQAATTEDNDDQIHGR DINLDLSLDIGGGQRLEMKSKRGCTRWGKQAEEDDDDQVDVNEELKSTATRLSLSLLSPS PITLDRKGSSASDHALGLDVNVDKIGKVQYAIRASTLDLTI*
>TaGLK55
MATAADAPDLSLHISPPSPTGKAGSGRGDEMAISAESTELCLGFDMATARQPGEVRNGHS DLEQRLHQPSQIPRFKKSSADSQAGSSGGAARSGNGGKKSSRAPRMRWTTALHAHFVQAV QLLGGHERATPKSVLELMNVKDLTLAHVKSHLQMYRTVKGTASDRSCAAGHGQIRDMSFL RRGGEVHGFDMFSNIISNTRRRPWASPAGQLQPPFAQEQGGGGPPLPSAYLMSIQQYLMK QNQGWRGAQQQDASLNCPGQDRGQRLHVGARHDETPRIGSSTAGFARGWSSSSSLSLSPS PSTPLQMNGRNAGSAAEQACMKQPQAPSRVPSLEMSLGRQGWQNAIEQQQRQGQPSVESS ASKELTLLKCL*
>TaGLK56
MATAADAPDLSLHISPPSPTGKAWSGRGDEMAISAESTELCLGFDMATARQSGEVRNGHS DLEQRLHQPSQIPRFKKSSADSQVGSSGGAARSGNGGKKSSRAPRMRWTTALHAHFVQAV QLLGGHERATPKSVLELMNVKDLTLAHVKSHLQMYRTVKGTASDRSCAAGHGQIRDMGFL RRDGEVHGFDMFSNIISNTRRPPWASPAEQLQPPFVPEQGGGGPPLPSAYLMSIHQYLMK QNQGWRGAQQQDASLNCPGQDRGQRLHVGARHDETPRIGSSTAGFARGWSSSSSLSLSPS PSTPLQMNGRNAGSTAEQACMKQQQAPSRVPSLEMSLGRQGWQNAIEQQQRQGQPSVESS ASKELTLLKCL*
>TaGLK57
MGTSNMGNEGSSAASNDDSTVDEEGGQDMTRAGDSSSSVRPYVHSKNPRLRWTAELHHCF VRGRAIERLGGQDCATPKLVLQLMNVRGLSIGHVKSHLQMYRSKKIDDSGMVIIGHLQQG GQVYNYAHLLHHRVSGAGTMLSRFGTTPCPPWRRRSWHEPYWLHGHRLLGSKPNYSSSAA AHHDEALHRARAQHVSGYNPALIVQEPCSSRNDHHAMNRYNYERRPLQAANDDHIHGRDI NLDLSLDIGGGQRLEMKSKRGCTRWGKQAEEDDDHQVDVNEELKSTPTRLSLSLFSPSPS TLDRKGSSASDHALGLDVNVDKIGKVQYAIRASTLDLTI*
>TaGLK58
MRRCDLRQSHNSRVSGGMSSSLPILPNSLKETFHGPYNPQLTPMQRQLTSDLVPLHQSAL PSATLHPRAGAMRSSYAASLGYSPNPLDSALNHERQSMVAPFAPQPSNIEVFQTLSNNIP GGHTEATWFPGSADGLSDYRDNIPASGSQIQNGGPAVTSDVVAKQNEWWAEIMNDDWRDI LDATAADPQSKPAVNQPASSHGGEICNVASPPNSNSAAKQRMRWTPELHECFVDSVNKLG GSEKATPKGVLKLMKVDGLTIYHVKSHLQKYRTARYKPDLTEAEKRTTTEELTLDLKSSM DLTEALRLQMEVQKRLHEQLETQRKLQLRIEEQGKYLQMMFEKQSKSNTEKVQDLSSGAT TTLSSEPSHPATRNRGDDAADDLNRTGENPVSA…
>TaGLK59
MYHHQQQLQSHNQLLASRQTFPSERHLLLQGGIIPGESGLILSTDAKPRLKWTPELHDRF VEAVNQLGGPDKATPKTIMRLMGVPGLTLYHLKSHLQKYRLSKNLHVQANVGNSRTAAVG CTIATEKQSEGNGSPVGHHLNTQTNKSMHIGEALQMQIEVQRRLHEQLEVQRHLQLRIEA QGKYLQSMLEKAHETLAKQNTGSGGLETAKMQLSELVSKVSTECFHNAFTSFEEIEGSQM LRRHTMQLGDGSVDSCLTACEGSQKDQDILSMSLSAQKGKEIGGMAFDLQMQERGHEDLF LNKLSRRPPNHHEGHERRDSLSMTYQATKLDLNMNDTNNGTQNSEKFDLNGFSWS*
>TaGLK60
MAPPEEAGGGDQFPVGMKVLVVDDDQTCLAVLKRMLVQCRYDATTCSQATRALAMLRENR GAFDVIISDVHMPDMNGFRLLELVGLEMDLPVIMMSADSRTDLVMKGIKHGACDYLIKPV RMEELKNIWQHVVRKKFGGNKEHEHSGSLDDTDRNRLTNNDNEYASSANDGAEDSWKSQK KKRDKEEDDSELESGDPSNNSKKPRVVWSVELHQQFVNAVNHLGIDKAVPKKILELMNVP GLTRENVASHLQKFRLYLKRIAQHHAGMTNPYGVPASSAQVASLGGLDFQALAASGQIPP QALAALQDELLGRPTNSLVLPGRDQSSLRLAAVKGNKPHGEQIAFGQPIYKVQNNSYAAL PQNSSAVGRMPSFSAWPNNKLGMSDSMSALGNV…
>TaGLK61
MAPRTASREGNSGGGGVRQYNRSKVPRLRWTSALHRCFVHAIHSLGGHDRATPKRVLQVM GVGGLTISHVKSHLQMYRNMRNDLGMQGMQQAVQQSGQKEHEHPTGGGIEVCTDDDDEEC HVPGFDSPKPRKGSTTLPLHPQLKRRAGASETGTREEASASPTSLLRVQRGGGICVGRGM ASPSSHAPAAVGGHYYVRMDMMQAHAVLQAPPMAAARLGEPRPSMPLGIKQKQKQRREPW MPTARLHRGGDGELAASTLKFLGFLVAPGRHPPRARAACCDGYPIEVGTPPNRPAAYMAS HTDGVRPCRLEPPGNVVDAGVTNLTLASERDGGCSLSLSLALALCPAGGGGAESSLLSSS TASSLSSSGSRISLDLSLSTLDS*
>TaGLK62
MATAADAPDLSLHISPPSPTGKAGSGRGHEMAISAESTELCLGFDMATARQPGEVRNGHS DLEQRLHQPSQIPRFKKSSADSQAGSSGGAARSGNGGKKSSRAPRMRWTTALHAHFVQAV QLLGGHERATPKSVLELMNVKDLTLAHVKSHLQMYRTVKGTASDRSCAAGHGQIRDMGFL RRDGEVHGFDMFSNIISNTRRQPWASPAEQLQPPFAQEQGGGGPPLPSAYLMSIHQYLMK QNQGWRGAQQQDASLNCPGQDRGQRLHVGARHDETPRIGSSTAGFARGWSSSSSLSLSPS PSTPLQMNGRNAGSAAEQACMKQQQAPSRVPSLEMSLGRQGWQNAIEQQQRQGQPSVESS ASKELTLLKCL*
>TaGLK63
MGTSSMGNDGSSAASNDDSTVEEEGGQDMTRAGDSSSSVRPYVRSKNPRLRWTPELHHCF VRAVERLGGQDCATPKLVLQLMNVRGLSIGHVKSHLQMYRSKKIDHSGQVIIGHLQQGGQ VYNYAHLPFHHRVSGAGTMLSRFGTRPCPPWRGSWHEPYWLHGHRLLGSKPYYSSSARAH HDEAPLRARAQHVSGYNPALIVQESCSSRNDHHAMNRYNYERRPMQAATMVDNNDHIHGR DIDLDLSLDIGGGQRLEMKSKRGCTRWGKQAEEDDDHQVDVNEELKSTATRLSLSLFSPS PSTLDRKGSSASDHALDLDVNVDKIGKVQYAIRASTLGLSI*
>TaGLK64
MRRCDLRQSHNSRVSGGMSSSLPILPNSLKETFHGPYNPQLTPMQRQLTSDLVPLHQSAL PSATLHPRAGAMRSSYAASLGYSPNPLDSAPNHERQSMVAPFAPQPSDIEVFQTLSNNIP GGHTGATWFPGSADGLSDYGDNIPASGSQIQNGGPAVTSDVVAKQNEWWAEIMNDDWRDI LDATAADPQSKSMVQPSNSAASQPAVNQPASSHGGEICNVASPPNSNSAAKQRMRWTPEL HECFVDSVNKLGGSETTPKGVLKLMKVDGLTIYHVKSHLQKYRTARYKPDLMEGTAEKRT TTEELTLDLKSSMDLTEALRLQMEVQKRLHEQLETQRKLQLRIEEQGKYLQMMFEKQSKS NTEKVQDLSSGATTTLSSEPSHPATRNRDNDAA…
>TaGLK65
MYHHQQQLQSHNQLLASRQTFPSERHLLLQGGIIPGESGLILSTDAKPRLKWTPELHDRF VEAVNQLGGPDKATPKTIMRLMGVPGLTLYHLKSHLQKYRLSKNLHVQANVGNSRTAVGC TIATEKQSEGNGSPVSHHLNTQTNKSMHIGEALQMQIEVQRRLHEQLEVQRHLQLRIEAQ GKYLRSVLEKAHETLAKQNTGSGGLETAKIQLSELVSKVSTECFHNAFTSFEEIEGSQML RRQTMQLGDGSVDSCLTACEGSQKDQDILSMSLSAQKGKEIGGMAFDLQMKERGHEDLFL NKLSRRPPNHQEGQERRDSLSMTYQATKLDLNMNDTNNGTQNSKKFDLNGFSWS*
>TaGLK66
MAPPEEAGGGDQFPVGMKVLVVDDDQTCLAVLKRMLVQCRYDATTCSQATRALAMLRENR GAFDVIISDVHMPDMNGFRLLELVGLEMDLPVIMMSADSRTDLVMKGIKHGACDYLIKPV RMEELKNIWQHVVRKKFGGNKEHEHSGSLDDTDRNRLTNNDNEYASSANDGAEDSWKSQK KKRDKEEDDSELESGDPSNNSKKPRVVWSVELHQQFVNAVNHLGIDKAVPKKILELMNVP GLTRENVASHLQKFRLYLKRIAQHHAGMANPYGVPASSAQVASLGGLDFQALAASGQIPP QALAALQDELLGRPTNSLVLPGRDQSSLRLAAVKGNKPHGEQIAFGQPIYKVQNNSYAAL PQNNPAAGRMPSFSAWPNNKLGMSDSMSALGNV…
>TaGLK67
MTMAARRTSREGNCGGGGGVRQYNRSKVPRLRWTSALHRCFVHAIHSLGGHDRATPKRVL QVMGVGGLTISHVKSHLQMYRNMRNDLGMQGMQQAGQQSGQEEHTRATGGGTEVCTDDDE ECRVPGYGSPKPRKESTTLPLHPQLKRRAGASETVTREEVSASPTSLLRVKRGRGICEGR DGGGSYDVRHVAVLPLTCGPVGNLAHMSAAQWHTAHGRGAASGRDMESSSHAPAAAGGQY HVHMDMMQAHAVLQAPPMAAARLVEPRPSMPLGMKQKQKHRREPWMPTARLHRGGDGELG AAASTLKFLGFLVAPGRHPPRPRAACCDGYPIEVGTPPNRAAAYTASRTDGVRPCRLQPP GNVVDAGFTNLTLAGERDGGYSLSLALALCPAG…
>TaGLK68
MSSPPPPPLPEACSITTAIAPDLSLHISPPLPDAVVGDDGEVRLGLHEVASKRYRGLEEM LHQPNKAHGFKKSSCPAVGGSAVARPAAGGRKRSSRAPRMRWTTALHAHFVRAVELLGGH ERATPKSVLELMNVKDLTLAHVKSHLQMYRTVKGTERSCAAGHGQTRDMGFLRRVVAGDE LVNGFDGFNSNMVNTTSNNTTPRRSESPAGEQGHHDAWGTQAAAAAAAATTTMVPPYLTT SEPHDNEHMMPESGMARPAAPRRGRPSPNNTSSSGSDDVDETESFGWLALTRRRYDDGGD GDCAGDRELQGAAMVMDPSLEMRLGRQGWEQMEPSASASKELTPILKCL*
>TaGLK69
MGSSAVHKEAVVLGGGGGAGEDHRLRALAARTVTDSLRAAVARSSSAEKAARLEECARSL EAEKAKMEVFRRELPISVHLIADVIEWLKDEVAQHRRPAPDQLLAPVPLPSPSPAPLAKR KAEGVKTEADASDKRSWMSSAQLWTCGSHSSTSNSNGDSVKKHAQKVSNAFMPLNGLPTF AKSSERPEAAAMAVPELSLSPPAIDAPCPAAPSADSSAVTDAGAQREQQSAQRKARRCWS PELHRRFVAALQRLGGPQVATPKQIREMMKVDGLTNDEVKSHLQKYRLHTRRASDGEQQQ SASAGQWPRPEQYTTSQHSSSQSGSPQGPLQLTVSSRGMSVTAGDSCDGGEENEEEDGKS ASYSWGMQQNGTKASSSS*
>TaGLK70
MEASKGGDGSSGASASNDDSTVEEEGAGREEQEDACRGNSLSSSSVRPYVRSKNPRLRWT PELHHCFVRAIHRLGGQDRATPKLVLQLMNVRGLSIGHVKSHLQMYRSKKIDDSGQVIGH LPLPHAFHHRQSGAGTMLSRFGAAAWPPWRSFHEPYWAHGRPFLATGSRTYNSLEAEAEA AFLRSRAQHVARAASSNPGLMMQSGCPSWNDHHTMNHQHKRLLQPTVCNADDIHISLDLD LDLSLGLPVPRREAKRKRSGCGWVKEGPDENGADEEQVDETSSATMLSLSLFSSGDAPRK MSSTSASDRAVDEHATRRASTLDLTI*
>TaGLK71
MFPPGLIHHRADGPGPGEVPRSGGAPSLVLTADPKPRLRWTADLHERFVDAVAQLGGPEK ATPKTILRTMGVKGLTLFHLKSHLQKYRMGKQTGKETPEQSKDGSYLLDAQGGMSLSPRV STQDAKESQEVKEALRAQMEMQRSLHEQVEVQKHVDIRMDAYTTYINTLLEKACKIVSEQ FASSGFSVSDQSLPELSSGGVMCGTATDALSSSVFHQLSVSSINMHSPGGKPSPSGMEGQ LLLQRSPEFKRKSSC*
>TaGLK72
MESGENNMGSNDGPNSKASLAARQRLRWTDELHEQFVEAVTQLGGPDRATPKGVLRIMGT PGLTIYHVKSHLQKYRLAKYIPDSSADGNKADNKDPGDSLAGLDGSSGMQISEALKLQME VQKRLHEQLEVQRQLQLRIEAQGKYLKKIIEEQQRFGGGGIKSETPGAGATVTASSDQFP DSERTDPSTPAPTSESASQGAAFKRDSGSQTEAIKSPCHDEPLLTADSNCHPGSPTLSPK HERAAKRQRGSEAEFPEAELSLPQHIFESSSGPEFQQCAVPYYSGH*
>TaGLK73
MEAGSAASPDLSLHISLPSTGPPTGPGGGGGGRGPVGGGGGDPWRRLNGSTASTELSLSP PLLAADQEGAAQPWRHRPSSSAVASSAATTSAQAALMTMPMLQPLDAGVGGASAAPPIRG IPIYNGAGGFPFLPPAPGGGEGHHIPKVGFYSYHHPATWPSSLGSTSPSSLGPGPAPPAN SFDPTAAFLSSAAHHRMLSASGRLNGMLSDTLRSYGGPGGGVGMGLGGHHHHLHGGQPFG LGSRFMPKLPAKRSMRAPRMRWTSTLHARFVHAVELLGGHERATPKSVLELMDVKDLTLA HVKSHLQMYRTVKSTDKPAASGPTDGGSGDDDFPSAGGQAGSGGDNNMCPRPFPEHRSTS EGAASSVGGGGGDMDQSSAGNASTRWSNSSSRD…
>TaGLK74
MGLDVGEIGMPLDLGLDLRLFVAKTAGRLAKEAPAVDACIRGLEEERRKIEVFRRELPLC ARLLADVIEFMKEEAAKRSERRDADDNDKRKWMSTAQLWVDSRATDAADPVKEQKKESAL SKPMLLGGATGVPMAVSCGAMPPPAAPQYFGRDDKIVGTQGLPALPMISPAANRQFSPPA DDRHQAFAAKFASAMPPPGPGLQTHEQQSRKTRRCWSPELHRHFVAALHQLGGPQVATPK QIREVMKVDGLTNDEVKSHLQKYRLHNQRCPSSSSASHPVMLVGDLWAHQEQSSSQSRSP EGPLQLSVSGVAVSALTGSDSSEEDDRSVGYSRR*
>TaGLK75
MLQRNLPSLSLRISPPAGSSTASSGPPAALGKPLRSTEPADAEGTGQVGFFANPSSGADP PGLSLGLGTSTMRADAGRHGHPQAPQGCAFKRAAAGRASQPGGSKRSVRAPRMRWTTALH ARFMHAVQLLGGHERATPKSVLELMNVKDLTLAHVKSHLQMYRTVKGTDRSSHIAAGERQ MVVVDAGGGRGCGGGGGGGVVATLPACDVDMAGFCGAPAAAAASAPPAPTTSSAAHFLCA SATGAAAAAAAPLVALVPSPPPPPIPPRRADHAAVALEKGVAIVDPLHRCQKLDYSAALQ DTPQEAKEEAAGHLPLGVHGGVEGAVSGNYCSSPASSSPSLASFELLADDTFAPNLEISL GRHDWGMEHPEELSLKYL*
>TaGLK76
MAPRTTREGSGGGGGRGGVRQYNRSKVPRLRWTSALHRCFVHAIHSLGGHDRATPKRVLQ VMGVGGLTISHVKSHLQMYRNMRNDLGMQGMQQVQQSGQEEHTRSTGGAMEVCTDDDGEC RLPGYGSPKPRKEPTTLPLHPQLKRRASETETREEVSASPTSLLRVQGGGICEGRGMSSS SSHVPAAAGGHYYVRMDMMQAHAVLQAPPMAAARLVEPRPSMPLGIKQKQKHRREPWMPT TRLHRDGELAAASTLEFLGFLVAPGRHPPRPRAACCDGYPIEVGMPPNRPAAYTASRTDG VRPCRPEPPGNVLDAGFTNLTLAGERDGGCSLSLALALCPAGGGGAESSLLSSSTASSSS SSSGSRISLDLSLSTHDS*
>TaGLK77
MSSPPPPSLPEACSITKAVAPDLSLHISPPSPGTAVGDNGEVRLWLHEAAAKRHRGLEEM LHQPNKAHAFKKSSCPAVGGGAVARPAAGGRKRSSRAPRMRWTTTLHAHFVRAVELLGGH ERATPKSVLELMNVKDLTLAHVKSHLQMYRTVKSTDRSCVAGHGQTRDMGFLRRVVAGDE LINGFDGFNSNMVNTTSNNTTPRGSESPAGEQGHHDAWGTQTAAATTTMVPPYLTTSESH DNEHIMPENGMARPAGPRRGRSSPNNTSSSGSDDVDESESFGWLALTRRCSDEDGDGDCA GDRVLQDAAMVMAPSLEMRLGRQGWEQMEPSASASKELTPILKCL*
>TaGLK78
MGSSAVQKEAVVLNGGGSGAGEDHRLRALAARTVTDSLRAAVARSSAADKAARLEECARS LEAEKAKMEVFRRELPISVHLIADVIEWLKDEVAQHRRPAPDQLLAPAPSPSPAPPEKRK AEVVKTEADASDKRSWMSSAQLWTCGSHSSTSNSNGDSVKKHAQKVSNAFMPLNGLPTLA KSSERPEAAAMAVPELSFSSPAIDAPCPAAPSADSSAVTDAGAQREQQSAQRKARRCWSP ELHRRFVAALQRLGGPQVATPKQIREMMKVDGLTNDEVKSHLQKYRLHTRRASDGDQQQS ASAGQWPRPEQYTTSQHSSSQSGSPQGPLQLTVSSRGMSVTVGDSCDGGEENEEEDGKSA SYSWEMQQNGTKASLSS*
>TaGLK79
MEASKGSDGSSGASASNDDSTVEEEGAGRESHEDVCRGNSLSSSSVRPYVRSKNPRLRWT PELHHCFVRAIHRLGGQDRATPKLVLQLMNVRGLSIGHVKSHLQMYRSKKIDDSGQVIGH LPLPHAFHHRQSGAGTMSSRFGAAAWPPWRSFHEPYWAHGRPFLGSRTYNSLEAETEAAF LRSRAQHVARAASSNPGLMMQSGCASLNDHHTMNHQHKRLLQPTVRNDDDTHVPLDLDLD LDLSLGLPVPRKEAKWKRSGCSWVKEGPDENGADEEQVDEISTATMLSLSLFSPGDAPRM MSSTSASDRAVNVSVDIKRGGKDEHATRRASTLDLTI*
>TaGLK80
MFPPGLIHHRTDGPGPGEVPRSGGAPSLVLTADPKPRLRWTADLHERFVDAVAQLGGPEK ATPKTILRTMGVKGLTLFHLKSHLQKYRMGKQTGKETPEQSKDGSYLLDAQGGMSLSPRV STQDAKESQEVKEALRAQMEMQRSLHEQVEVQKHVDIRMDAYTTYINTLLEKACKIVSEQ FASSGFSVSDQSLPELSSGGVMCGTATDALSSSVFHQLSVSSINMHSPGGKPSPSGMEGQ LLLQRSPEFKRKSSC*
>TaGLK81
MESGENNMGSNDGPNSKASLPARQRLRWTDELHEQFVEAVTQLGGPDRATPKGVLRIMGT PGLTIYHVKSHLQKYRLAKYIPDSSADGNKADNKDPGDSLAGLDGSSGMQISEALKLQME VQKRLHEQLEVQRQLQLRIEAQGKYLKKIIEEQQRFGGGGIKSETPGAGATVTVSSDQFP DSERTDPSTPAPTSESASQGGAFKRDSGSQTEAIKSPCHDEPLLTADSNCHPGSPTLSPK HERAAKRQRGSDAEFPEAELSLPQHIFESSSGPEFQQCSVPYYSGH*
>TaGLK82
MEASSAASPDLSLHISLPSTGPPTGPGGGGGGRGPVGGGGGDPWRRLNGSTASTELSLSP PLLAADQEGAALPWRHRPSSSAAASSAATTSAQAALMTMPMLQPLDAGVGGASAAPPIRG IPIYNGAGGFPFLPPAPGGGEGHHLPKVGFYSYHHPAAWPSSLGSTSPSSLGPGPAPPAN SFDPTAAFLSSAAHHRMLSASGRLNGMLSDTLRSYGAPGGGVGMGLGGHHHHLHGAQPFG LGSRFMPKLPAKRSMRAPRMRWTSTLHARFVHAVELLGGHERATPKSVLELMDVKDLTLA HVKSHLQMYRTVKSTDKPAASGPTDGGSGDDDFPSAGGQVGSGGDNNMCPRPFPEHRSTS EGAASSVGGGGDMDQSSAGNASTKWSNSSRDPW…
>TaGLK83
MGLDVGEIGMPLDLGLDLKLFVAKTAGRLAKEAPAVDACIRGLEEERRKIEVFRRELPLC ARLLADVIEFMKEEAAKRSERRDADDNDKRKWMSTAQLWVDTRATDAADPVKEQKKESSL SKPMLLGGAIGAPMAVSCRAMPPPAAPQYFGRDDKIVGSQGLLALPMISPAANRQFSPPA DDRHQAFAAKFAAPMPPPGPGLQTHDQQSRKTRRCWSPELHRHFVAALHQLGGPQVATPK QIREVMKVDGLTNDEVKSHLQKYRLHNQRSPSSSSASHPIMLVGDLWAHQEQSSSQSRSP EGPLQLSVSGVAVSALTVSDSSEEDDRSVGYSRR*
>TaGLK84
MLQRNLPSLSLRISPPAGSSKASSGPPAAVGKPLRSMAPAAGTDAEGSGEVGFFANPSSG ADPPGLSLGLGTLTARADAGRHGHPQAPLGCAFKRAAPGRASQPGGSKRSVRAPRMRWTT ALHARFMHAVQLLGGHERATPKSVLELMNVKDLTLAHVKSHLQMYRTVKGTDRSSQIATG EQQMMVVDAGGGRGCGGGGGGGVVATLPACDVDMAGFCGAPAAAAASAPPAATTSSAAHF LCASATGAAAAAAAPLVALVPSPPPPPIPPRRADHAAVALEKGVAIVDPLHRCQKLDYSA ALQDTPQEAKEEPAGRLPMGVHGGVEGAISGNYCSSPASSSPSLASFELLADDTFAPNLE ISLGRHDWGMEHPEELSLKYL*
>TaGLK85
MSTPPPPLPEACSITMAVAPDLSLHISPPSPDTAVGHNGEVRLGLHESAAKRHRGLEEML HQPNKAHGFKKSSCPDVGGGAVARPAAGGRKRSSRAPRMRWTTALHAHFVRAVELLGGHE RATPKSVLELMNVKDLTLAHVKSHLQMYRTVKGTDRSCVAGHGQTRDMGFLRRVVAGDEL INGFDGFNSNMVNTTSNYTTPRRSESPAGEQGHHDAWRTQAAAAAATTTIMVPPYLTTSE PHDNEHIMPENGMARPAAPRRGRPSPNNTSSSGSDDVDETESFGWLALTRRRYDEDCAGD RVLQDTAMVMAPSLEMRLGRQGWEQMEPSASASKELTPIVRCL*
>TaGLK86
MGSSAVQKEAVVLNGGGGGAGEDHRLRALAARTVTDSLRAAVARSSSAEKAARLEECARS LEAEKAKMEVFRRELPISVHLIADVIEWLKDEVAQHRRPAPDQLLAPAPAPAPPAKRKAE GVKTEADASDKRSWMSSAQLWTCGSHSSTSNSNGDSIKKQAQKVSNAFMPLNGLPTLAKS SERPEAAAMAVPELSLSSPAIDAPCPTAPSADSSAVTDAGAQREQQSAQRKARRCWSPEL HRRFVAALQRLGGPQVATPKQIREMMKVDGLTNDEVKSHLQKYRLHTRRASDGDQQQSAS AGQWPRPEQYTTSQHSSSQSGSPQGPLQLTVSSRGMSVTVGDSCDGGEENEEEDGKSASY SWGMQQKGTKASSSS*
>TaGLK87
MEASKGGDGSSGASPSNDDSTVEEEGASRQEQEDACRGNSLSSSSVRPYVRSKNPRLRWT PELHHCFVRAIHRLGGQDRATPKLVLQLMNVRGLSIGHVKSHLQMYRSKKIDDSGQVIGH LPLPHAFHHRQSGAGTMLSRFGAAAWPPWRSFHEPYWAHGRPFLGSKTYNSLEAEAEAAF LRSRAQHVARAASSNPGLMMQSGCPSRNDHHTMNHQPKRLLQLTVRNDDDTHVLLDLDLG LSLGLPVPMREAKRRRSGCGWVKEGPDEKGADEEQVDETSTATMLSLSLFSPRDAPRKMS STSASDHAVDEHATRRASTLDLTI*
>TaGLK88
MFPPGLIHHRTDGPGPGEVPRSGGAPSLVLTADPKPRLRWTADLHERFVDAVAQLGGPEK ATPKTILRTMGVKGLTLFHLKSHLQKYRMGKQTGKETPEQSKDGSYLLDAQGGMSLSPRV STQDAKESQEVKEALRAQMEMQRSLHEQVEVQKHVDIRMDAYTTYINTLLEKACKIVSEQ FASSGFSVSDQSLPELSSGGIMCGTATDALSSSVFHQLSVSSINMHSPGGKPSPSGMEGQ LLLQRSPEFKRKSSC*
>TaGLK89
MESGENNMGSNDGPNSKANLAARQRLRWTDELHEQFVEAVTQLGGPDRATPKGVLRIMGT PGLTIYHVKSHLQKYRLAKYIPDSSADGNKADNKDPGDSLAGLDGSSGMQISEALKLQME VQKRLHEQLEVQRQLQLRIEAQGKYLKKIIEEQQRFGGGGIKSETPGAGATVTVSSDQFP DSERTDPSTPAPTSESASQGGAFKRDSGSQTEAIKSPCHDEPLLTADSNCHPGSPTLSPK HERAAKRQRGSDAEFPEAELSLPQHIFESSSGPEFQQCSVPYYSGH*
>TaGLK90
MEASSAASPDLSLHISLPSTGPPTGPGGGGGGRGPVGGGGGDPWRRLNGSTASTELSLSP PLLAADQEGAALPWRHRPSSSAAASSAATTSAQAALMTMPMLQPLDAGVGGASAAPPIRG IPIYNGAGGFPFLPPAPGGGEGHHLPKVGFYGYHHPAAWPSSLGSTSPSSLGPGPAPPAN SFDPTAAFLSSAAHHRMLSASGRLNGMLSDTLRSYGAPGGGVGMGLGGHHHHLHGAQPFG LGSRFMPKLPAKRSMRAPRMRWTSTLHARFVHAVELLGGHERATPKSVLELMDVKDLTLA HVKSHLQMYRTVKSTDKPAASGPTDGGSGDDDFPSAGGQAGSGGDNNMCPRPFPEHRSTS EGAASSVGGDMDQSSAGNASTRWSNSSRDPWVS…
>TaGLK91
MRAPSFQIPHHIPILLLSNQTFSERYQLPSILLPSPPRFPSIGSGGVFPGYPCVSVCMGL DVGEIGMPLDLGLDLKLFVAKTAGRLAAAAKEAPAVDACIRGLEEERRKIEVFRRELPLC ARLLADVIEFMKEEAAKRSERRDADDNDKRKWMSTAQLWVDSRATDAADPVKEQRKESAL SKPMLLGGAIGAPMAASCRAMPPPAAPQYFGRDDKIVGTQGLPALPMISPAANRQFSPPV DDRHQAFAAKFAAPMPPPGPGLQTHDQQSRKTRRCWSPELHRHFVAALHQLGGPQVATPK QIREMMKVDGLTNDEVKSHLQKYRLHNQRCPSSSSASHPVMLVGDLWAHQEQSSSQSRSP EGPLQLSVSGVAVSALTGSDSSEEDGRSVGYSR…
>TaGLK92
MLQRNLPSLSLRISPPAGSSTASSGPPAAVGKPLRSTEPAAGTDAEGSGEVGFFANPSPG ADPPGLSLGLGAPTMRADAGRSQAPQGCAFKRAAAGRASQPGGSKRSVRAPRMRWTTALH ARFMHAVQLLGGHERATPKSVLELMNVKDLTLAHVKSHLQMYRTVKGTDRSSHVATGEQQ MVVVDAGGRGCGGGGGGGVVAMLAACDVDMAGFCGAPAAAAASAPPAATTSSAAHFLCAS ATGAAAAAAASLVALVPSPPPPPIPPRRADLAAVALEKGVAIVDPLHRCQKLDYSAAFQD TPQEAKEEAAGHLPMGVHGSVEGAISGNYCSSPASSSPSLASFELLADDTFAPNLEISLG RHDWGMEHPEELSLKYL*
>TaGLK93
MELFPRQPDLALQISTNSSSSSSPPTAPPGSWGRPPDATTGATSMDHFSHHLGFLRATDI TNKDGTPPLAWTPPPSAATAASYSNHISNHYHHRMNALLKPIRGVPIYHHHPSFQQLQHQ HMAMAYRSSGVGGGGGFLSSRSRFPPGRRSVRAPRMRWTTTLHARFVHAVELLGGHERAT PKSVLELMDVKDLTLAHVKSHLQMYRTIKSTDKPMTSPGQNEGFDNGSAGEISDESLPEA LNTHRGTDQNGTSANSHSSSSYNGGLWSNSSSRVGWPGLGTNSTENRGQCHKEADASKSL EMSAEMNVSCISDQTSSPPVPNLEFTLGRTHH*
>TaGLK94
MSTQSVLPVKDIIAPDSMAHTCNVPQPSAHQMFNAKSEIYSSADGISRVSYADLSDPNSS SSSTFCASMYSASPTNSKLCWQISGLPFLPHPPKCEQQQFSAAQSSISALLFAADHSDGG QGHDEHSHDLKDFLNLSGNASDSSFRGGGSSMDFSEQLEFQLLSEQLGIAITDNEESPRL DDIYGIAPQCSPSLLSPSSDHEDLRSGGSPVKVQLSSSPSSSGATTCSKTRMRWTLELHE RFVEALKKLGGLEKATPKGVLKLMKVEGLTIFHVKSHLQNYRHVKYIPEKKEVKRPCSED NKAKSTSGIDSGKKKSFQMAEALRMQMEVQKQLHEQLEVQRKLQLRIEEHARYLQRILEQ QKARKSLVPKPEEKTEASTTSAPSLKCKISDTE…
>TaGLK95
MITREEERIIGDVEDKQVLAKITMDDRKRSMSGRTLDLNEGIDMESDDGEVGDDNDEEEE DGGSTTDVAGSRSSSNNSSTNHASETQQGTGAGEHRVRQYNRSKLPRLRWTPDLHMAFIR AVERLGGQERATPKLVLQMMNVRGLSIAHVKSHLQMYRSKKLDHHGQRIRGAISSVFSPM DFHSMRGDRRFHDMLLQRAAALSSTAERGGFFVSRNGGGGGGNTNSRLYGILQHQHRPSP MQSGFKNGSFRNQDWAFDHRDMMARNDVKASSTTSHFFASSSVRRWPLTSAVAGAGEQRR DESFGYFTGHGSGPLSRAMAVAPATSVVPGEGNHRLPFRWHGGDGGKVAKAISSDPVMIV EALDSQKQKHLEQQRALMTPADKVRLPVETPEL…
>TaGLK96
MTVEGRVGGGGKDKFPVGMRVLAVDDDPTCLKVLENLLRRCDYHVTTTGQAATALRMLRE NKDQFDLVISDVHMPDMDGFKLLELVGLEMDLPVIMLSANGETQTVMKGITHGACDYLLK PVRLEQLKTIWQHVIRRNTKNRGSDNDDAGQKGPNAEGENGGANRNKRQSRRDRDDNGDD GDDSDENSNDNGDSSSQKKPRVVWSVELHRKFVAAVNQLGIDKAVPKKILDLMNVENITR ENVASHLQKYRLYLKRMSMDASRQANLVAALGGRNPAYSNMNSMDVFRHYNNAYGRYRPV PTSSHSQSNNLVARMNSPSAYGMHGLLSPQSQPLHLGHAQNNLGTSLNDLGVNNGNLIRG AHMSTMGTGTSGNSFANISNGAPLATTNRAVQS…
>TaGLK97
MFSSKKATSSSAGAVAVQGGGAPMCVQGDSGLVLTTDPKPRLRWTVELHERFVDAVAQLG GPDKATPKTIMRVMGVKGLTLYHLKSHLQVRPAMCVLLHPLIRKFRLGKQPHKDFNDHAV KDAAAAMEMHRNAASSSGIMGRNMNDRNVHMNEAIRMQMEVQRRLHEQLEVQKHLQMRIE AQGKYMQSILEKAYQTLATGDVAASPTAGYKSLGSHAGVLDVCSIKDIGPASMGFPSLQD LHLYGGGHLDLQQQQPMESFFACSDGGGIGSLGKKRSNQYAGGKSPMMWGDDDDGDEDDK GDQLLQMAPPMMDDIDSMYEAKPMMTMSGDSAGNRGFDGGMGSKLERPSPRRPHMGAQRM GSPSVIYG*
>TaGLK98
MARKEAWRRSGLVRQYTRSSVPRMRWTAELESSFVGAVERLGGRDSAKVTPKRILKLMDV SGLTISHVKSHLQMYRCTPHDNGKKETRPQLDLKNRPFATDERGSEGLTFPPMKRAKAGT EVAASCKSMQGNSGMSVMIPGNRCYIDDYVQVQAMSMDRMRRSVNQGLRLRRRSAAAASL QELGPWVQGQEASKDSKPEAVRRLNHTTRQLPSMESYESGCFLFSSATSGEDEPAYLGGN GCSPSPCFAVEQRAVKDVSPWPSESSCVLSPSSRSFSDCSGPPGCSFAGQGISLELSLSM PGL*
>TaGLK99
MELFPSHPDLQLQLQINPPPATKPMDLGFWKRALDTTAAAAATSASAAATFTPPSIARTY PSAPAAAGGGFHAAHYGAADGHLGGLQFLQHTQPILHEVQDLAAMKPIRGIPVYNTSQSL PFLQSQLHHHNHHHQHCYDAIGGAAGGPRSPGKVGALRLAAPPAKRNSRAPRMRWTTSLH ARFVHAVELLGGHERATPKSVLELMDVKDLTLAHVKSHLQMYRTIKTTDHKPAAASSYGQ AKTIIDIPDDSSFDIANTSGSESSVQQSNLDGNEHGSNMCALWSNNSSSRGAWSFHGKSR SDANPGDIKSFEDVQSQCPNVVADDAADLMSAPFRLSELVVGTKKPNLDFTLGRM*
>TaGLK100
MFEGMERAGYGVGAGVVLSRDPKPRLRWTPDLHERFVEAVTKLGGPDKATPKSVLRLMGM KGLTLYHLKSHLQKYRMGKQSKKDTGFETNRAFAAQGISFSSAMPPNVPSAGNNTTGETP LADALRYQIEVQRKLHEQLEVQKKLQMRIEAQGKYLQTILEKAQKNLSYEAGGDATLETT RSQLTDFNLALSGFMDDATQACQQNGGELAKALSDDGLRAGNLGFQLYHGGEDVKCATDE DLLLLDLNIKGGYDHRLSAHGMRRGAVDLAVGQHRR*
>TaGLK101
MRTDVRRGAAATGRDQFPVGMRVLAVDDDPVCLKVLETLLRRCQYHVTATNQAVIALRML RENRDMFDLVISDVHMPDMDGFKLLELVGLEMDLPVIMLSVNGETKTVMKGITHGACDYL LKPVRIEELRNIWQHVVRRKFSTRDSVNLDTYEECNKPPSADSDYVFGQVTCGSPDQSGR PSKKRKEYHSEEEDEDEDSSGQDNDDPSAPKRPRVVWSVELHRKFVAALNHLGIDKAVPK RILELMNVEKLTRENVASHLQKYRLYLRRLSAVASQQAGIVAALGGRDPFLRMDAFEGLQ GYQAFTSPAALSTFSAHGLLNSPRNNQTAVVIQGVATSRSIPTGSSSCTTNPLIGDAAKY HLSLPGNQHGNLGQGLATSLGQAQLQQKWMNEG…
>TaGLK102
MSQFHNGEVPRFLSSDINLVPVLSEVTVPSFSEYRTSYIERDMSCSSITSFDTLCQPYMS ASNFTSDLRINNGPPKGKLSFGSHVIAISGCDTSLPSAHSSYMANPNYLRMVYPKVSEGI NLGQEPLPGVFGYPATIDISDQRNVIVSQQSQDIITIDHITHLAKQKEWYSSGSSEHFLG SSGSGGSVLKAADASTTPSNYAYFHGQKNGSSSFNVDELCSDNLPSSDTTPTKSRMRWTP ELHEKFVDAVDKLGGSEKATPKAVQKVMKVEGLTIYHVKSHLQKYRTVRHQSESSDAGTS AERSNHMDEVCSQNMKHMEASEGLRTQIGLQKQLHAQLELQRKMQLQVEEHSKYLEMVIA RQGESLKQLGALPRFQHSNTQSVDHKEAYREQT…
>TaGLK103
MELFPRQPDLALQISATSSSSSPPAAPPGSWGRPPDATTGATSMDQFSQHLGFLRASATD MASKDGTPPSAWTPPPSAANAASYSNHISNHYHHRMNALLKPIRGVPIYHHHPSFQQLQH QHMAMAYRSSAGGGGGGFLSSRSRFPPGRRSVRAPRMRWTTTLHARFVHAVELLGGHERA TPKSVLELMDVKDLTLAHVKSHLQMYRTIKSTDKSMTSPGQNEGFDNGSAGEISDESLPE ALNTHRGTDQNGTSANSHSGSSYNGGLWSNSSSRVGWPGFGTNGTENRGQCHKEADASKS LEMSGEMNVSCISDQTSSPPVPNLEFTLGRTHH*
>TaGLK104
MSTQNVIPMKHIIAPDIRAHTCNAPQPSVHQMFNAKSDIYSSADDTSRVSYADLSDPNSS SSSTFCTSMYSSSSTKPSGFSFLPHPSKCEQQQVSAAKSLSSSLLFAADLSTGVHGDLEH PLDLKDFLNLSGNASDSSFRAGGNAMDFSEQLEFQFLSEQLGIAITDNEEIPRLDDIYGI PPQCSPILVSPSSDHEGLRSGGSPVKVQLSSSPSSSGATACSKTRMRWTLELHERFVEAL KKLGGPEKATPKGVLKLMKVEGLTIFHVKSHLQNYRHVKYIPEKKEVKRTCSEDNKAKSA PGIDSGKKKSFQMAEALRMQMEVQKQLHEQLEVQRKLQLRIEEHARYLQQILEQQKARKS PVPKPKEETEVNTTSAPSLKRKLSDTKIEHNSQ…
>TaGLK105
MITREEERIMRDVEDKQVIAEIIMDDRKRSVKERTLDLNEEIDMESEEGEVGNDKDEEEE DDGGSTTDVAGSRSSSNNSSTNHASETQKGTGGGEHRVRQYNRSKLPRLRWTPDLHMAFI RAVERLGGQERATPKLVLQMMNVRGLSIAHVKSHLQMYRSKKLDHEGQRIRGAISSVFSP MDFHSMRGDRRFHDMLLQRAAALSSTAERGGFFVSRNGGGGGNTTSRLYGILQHQHRPSP MQSGFKNCSFRNQEWAFDQRGMMARNDVKAPSTTPHFFASSSVRRWPLTSAVAGAGEQMR DESFGYFTGHGSGPLSRPMAPATSVVPGGGNHRLPFRWHGGDGGKGAKATSSDPVMIVEA LDSQQQKHLEQQRALITLADKMRLPAETPELEL…
>TaGLK106
MTVEGRVSGGGDGGGKDKFPVGMRVLAVDDDPTCLKVLENLLRRCDYHVTTTGQAATALR MLRENKDQFDLVISDVHMPDMDGFKLLELVGLEMDLPVIMLSANGETQTVMKGITHGACD YLLKPVRLEQLKTIWQHVIRRNTKNRGSDNDDAGQKGPNAEGENGGANRNKRQSRRDRDE NGDDGDDSDENSNDNGDSSSQKKPRVVWSVELHRKFVAAVNQLGIDKAVPKKILDLMNVE NITRENVASHLQKYRLYLKRMSMDASRQANLVAALGGRNPAYSNMNSMDVFRHYSNTYGR YRPVPTSNHSQSNNLVARMNSPSAYGMHGLLSPQSQPLHLGHAQNNLGTSLNDLGVNNGN LIRGAQMSTMVTGTSGNSFANISNGAPLAPTNR…
>TaGLK107
MFSSKKATSSSAGAVAVQGGGAPMCVQGDSGLVLTTDPKPRLRWTVELHERFVDAVAQLG GPDKATPKTIMRVMGVKGLTLYHLKSHLQVRPAVCVLLHPLIRKFRLGKQPHKDFNDHAV KDAAAAMEMHRNAASSSGIMGRNLNDRNVHMNEAIRMQMEVQRRLHEQLEVQKHLQMRIE AQGKYMQSILEKAYQTLATGDVAASPTAGYKSLGNHAGVLDVCSIKDIGPASMGFPSLQD LHLYGGGHLDLQQQQPMESFFACSDGGGIGSLGKKRSSQYAGGKSPMMWGDDDDGDEDDK GDQLLQMAPPMMDDIDSMYEAKPMMTMSGDSAGSRGFDGGMGSKLERPSPRRPHMGAQRM DSPSVIYG*
>TaGLK108
MARKEAWRRSGLVRQYTRSSVPRMRWTAELESSFMGAVERLGGRDSAKVTPKRILELMDV PGLTISHVKSHLQMYRCTPHGNGKKGDGGAKNPSAFLPETQPQLGLENHPFATDERGSEG LTFLPMKRAKAGTEVAASCKSMQGNSGMRMVMIPGNRCCIDDYVQLQARSFMDRMRTVNE GLRRHSAAAASLQELRPWVEGPEASKSKESKPEAVRRLNHTARQLSSIESYERGCFLFGS ATSGEYEPAAYLGASGCSPSPWFAGEQRAVKDVSSWPSQSSCALSPSSRSFSDCSGPPGC SFSGQGINLELSLSIPGL*
>TaGLK109
MELFPSHPDLQPQLQISPPPATKPMDLGFWKRALDTTAAAAAATSASAAATFTPPSIART YPSAPAAAGGGFHAAHYGVADGHLGGLQFLQHTQPILHEVQDLAAMKPIRGIPVYNTSQS LPFLQSQLHHHNHHHQHCYDAIGGAAGGPRSPGKVGALRLAAPPAKRNSRAPRMRWTTSL HARFVHAVELLGGHERATPKSVLELMDVKDLTLAHVKSHLQMYRTIKTTDHKPAAASSYG QAKTIIDIPDDSSFDIANTSGSESSVQQSNLDGNEHGSNMCALWSNNSSRGAWSFHGKSR SDANPGDIKSFEDVQSQCPNVVADDAADLMSAPFRLSELVVGAKKPNLDFTLGRM*
>TaGLK110
MFEGMERAGYGVGAGVVLSRDPKPRLRWTPDLHERFVEAVTKLGGPDKATPKSVLRLMGM KGLTLYHLKSHLQKYRMGKQSKKDTGFETNRGAFAAQGISFSSAVPQNVPSAGNNNMGET PLADALRYQIEVQRKLHEQLEVQKKLQMRIEAQGKYLQTILEKAQKNLSYEAGADANLET TRSQLTDFNLALSGFMDDATQACQQNGGELAKALSDDSLRAGNLGFQLYHGVHDGEDVKC ATDEDLLLLDLNIKGGYDHRLSSHGMRRGAVDLTVGQHRR*
>TaGLK111
MRTDVRRGAAAAGRDQFPVGMRVLAVDDDPVCLKVLETLLRRCQYHVTATNQAVIALRML RENRDMFDLVISDVHMPDMDGFKLLELVGLEMDLPVIMLSVNGETKTVMKGITHGACDYL LKPVRIEELRNIWQHVVRRKFTTRDSINLDTYEECNKPPSADSDYVYGQVTCGSPDQSGR PSKKRKEYHSEEEDEDEDSSGQDNDDPSAPKRPRVVWSVELHRKFVAAVNHLGIDKAVPK RILELMNVEKLTRENVASHLQKYRLYLRRLSAVASQQAGIVAALGGRDPFLRMDAFEGLQ GYQAFTSPAALSTFSAHGLLNSPRNNQTAVVIQGVATSRSIPTGSSSCTTNPLIGDAAKY HLSLPGNQHGNLGQGLATSLGQAQLQQKWMNEG…
>TaGLK112
MIKDPFQWTEVDHRRGNAHGYTSIMSQFCNGEVPRFVPSDINVVQVLSEVTVPSFPEYRT SYIERDLCGSSITSFGTLCQPYMSASNFTSDLRINDGSPKGKLSFGSHVIAISGCDTSLP SAHASYTGNPDYLRMVYPKVSEEINWGQGPLPGVLEYPATIDVSDQRNVIVSQQSQDIIT IDHSTHLAKHKEWYSSGSTEQFLGSSGSGGSVLKAADASMTPSNYAYFHGQKNRSSSFNV DELCSDNLPCSDTTPTKSRMRWTPELHEKFVDAVDKLGGSEKATPKAVQKVMKVEGLTIY HVKSHLQKYRTVRHQSESSDAGTSAERSSHMDEVCSQNMKHMEASEGLRTQIGLQKQLHA QLELQRKMQLQVEEHSKYLEMVIARQGESLKQL…
>TaGLK113
MELFPRQPDLALQISNTSSSSTPPTAPPGSWGRPPDATGATNMDHFSHHLGFLRAGATDM ANKDGTPPSAWTPPPSAATAASYSNHISNHYHHRMNALLKPIRGVPIYHHHPSFQQLQHQ HMAMAYRSSGGGGGGGFLSSRSRFPPGRRSVRAPRMRWTTTLHARFVHAVELLGGHERAT PKSVLELMDVKDLTLAHVKSHLQMYRTIKSTDKPMTSPGQNEGFDNGSAGEISDESLPEA LNTHRGTDQNGTSANSHSSSSYNGGLWSNSSSRVGWPGFGPNGTENRGQCHKEADASKSL EMSGEMNVSCISDQTSSPPVPNLEFTLGRTHH*
>TaGLK114
MSTQSVIPVKHFIAPDIRAHTCNAPQPSVHQMFNAKSDIYSSADDTSRVSYADLSDPNSS SSSTFCTSMYSSSSTKPSGFSFLPHPSKCEQQQVSAAKSSSSSLLFAADPSTGVHGDLEH PLDLKDFLNLSGNASDSSFRGGGNAMDFSEQLEFQFLSEQLGIAITDNEESPRLDDIYGI PPQCSPSLVSPSSDHEDLRSGGSPVEAQLTSSHSSSGATCSKTRMRWTLELHERFVEALK KLGGPEKATPKGVLKLMKVEGLTIFHVKSHLQNYRHVKYIPEKKEVKRPCSEDNNAKSAS GIDSGNKNSHRFPFLRSFQMAETLRMQMEVQKQLHEQLEVQRELQLRIEEHARYLQQILE QQKARKSTVPKPEEKTEVNTTSAPPLKRKISDT…
>TaGLK115
MITREEERIIGDVEDKQVLAKITMDDRKRSMSGSMLDLNEGIHMESDDGEVGDDNDEEEE DGGSTTDVAGSRSSSNNSSTNHALETQQGTGGGEHRVRQYNRSKLPRLRWTPDLHMAFIR AVERLGGQERATPKLVLQMMNVRGLSIAHVKSHLQMYRSKKLDHHGQRIRGAISSVFSPM DFHSMRGDRRFHDMLLQRAAALSSTAERGGFFVSRNGGGGGGNTNSRLYGILQHHHLPSP MQSGFKNGSFRNQEWAFDHRNMMARNDVKASSATPHFFASSSVRRWPLISAVAGAGEQMR DESFGYFTGHGSGPLSRAMAPATSVVPGGGSHRLPFRWHGGDGGKGAKATSSDPVMIVEA LDSQKQKHLEQQRALITAADKARLPAETPELEL…
>TaGLK116
MNLYRSRSLKHRPVRFRAVRPQFTTTGQAATALRMLRENKDQFDLVISDVHMPDMDGFKL LELVGLEMDLPVIMLSANGETQTVMKGITHGACDYLLKPVRLEQLKTIWQHVIRRNTKNR GSDNDDAGQKGPNAEGENGGANRNKRQSRRDRDDNGDDGDDSDENSNDNGDSSSQKKPRV VWSVELHRKFVAAVNQLGIDKAVPKKILDLMNVENITRENVASHLQKYRLYLKRMSMDAS RQANLVAALGGRNPAYSNMNSMDVFRHYNNAYGRYRPVPTSSHSQSNNLVARMNSPSAYG MHGLLSPQSQPLHLGHAQNNLGTSLNDLGVNNGNLIRGAHMSTMGTGTSGNSFANISNGA PLAPTNRAVQSLESNNRQHLGRINSSSTDSFSS…
>TaGLK117
MFSSKKATSSSAGAVAVQGGGAPMCVQGDSGLVLTTDPKPRLRWTVELHERFVDAVAQLG GPDKATPKTIMRVMGVKGLTLYHLKSHLQVRPAVCVLLHPLIRKFRLGKQPHKDFNDHAV KDAAAAMEMHRNAASSSGIMGRNMNDRNVHMNEAIRMQMEVQRRLHEQLEVQKHLQMRIE AQGKYMQSILEKAYQTLATGDVAASPTAGYKSLGSHAGVLDVCSIKDIGPASMGFPSLQD LHLYGGGHLDLQQQQQPLESFFACSDGGGIGSLGKKRSSQYAGGKSPMMWGDDEDGDEDD KGDQLLQMAPPMMDDIDSMYEAKPMMTMSGDSAGSRGFDGGMGSKLERPSPRRPHMGAQR MGSPSVIYG*
>TaGLK118
MARKQGAAWRRSGFVRQYTRSSVPRMRWTAELESSFVGAVERLGGRDSAKVTPKRILELM DVRGLTISHVKSHLQMYRCTPHDNGKKETQPQLGLKNHPFATDERGSEGLTFPPMKRAKA GAEVAASCKSMQGNSGMRMMIPGNRCCIDDYVQLQAMSMDRMRRSVNEGLRRHSAAAASL QELRPWVQGPEASKDSKPGAVRRLNHTARQLPSMERYESGCFLFSSATSGECEPAAYLGA NQRSPSPWFAMEQRAVKDVSSWPSQSSCALSPSSRSFSDCSGPPDCSFAGQGINLELSLS IPGL*
>TaGLK119
MFEGMERAGYGVGAGVVLSRDPKPRLRWTPDLHERFVEAVTKLGGPDKATPKSVLRLMGM KGLTLYHLKSHLQKYRMGKQSKKDTGFETNRGAFAAQGISFSSAVPPNVPSAGNSNMGKF YTDITKCWISPVKEKCCISLSIPNQFIETPLADALRYQIEVQRKLHEQLEVQKKLQMRIE AQGKYLQTILEKAQKNLSYEAGGDATLETTRSQLTDFNLALSGFMDDATQACQQNGGELA KALSDDGLRAGNLGFQLYHGGDDVKCATDEDLLLLDLNIKGGYDHRLSAHGMPRGAVDLT VGQHRR*
>TaGLK120
MELFPSHPDLQLQLQISPPPATKPMDLGFWKRALDTTAAAAAAATTAASAGATFAPPSIA RTHPSVPAAAGGGFHAAHYGAADGHLGGLQFLQHTQPILHEVQDLAAMKPIRGIPVYNTS QSLPFLQSQLHHHNYHHQHCYDAIGGAAGGPRSPGKVGALRLAAPPAKRNSRAPRMRWTT SLHARFVHAVELLGGHERATPKSVLELMDVKDLTLAHVKSHLQMYRTIKTTDHKPAAASS YGQAKTIIDIPDDSSFDIANTSGSESSVQQSNLDGNEHGSNMCALWSNNSSRGAWSFHGK SRSDANPGDIKSFEDVQSQCPNVVADDAADLMSAPFRLSELVVGAKKPNLDFTLGRM*
>TaGLK121
MRTDVRRGAAATGMDQFPVGMRVLAVDDDPVCLKVLETLLRRCQYHVTATNQAVIALRML RENRDMFDLVISDVHMPDMDGFKLLELVGLEMDLPVIMLSVNGETKTVMKGITHGACDYL LKPVRIEELRNIWQHVVRRKFSTRDSVNLDTYEECNKPPSADSDYVFGQVTCGSPDQSGR PSKKRKEYHSEEEDEDEDSSGQDNDDPSAPKRPRVVWSVELHRKFVAAVNHLGIDKAVPK RILELMNVEKLTRENVASHLQKYRLYLRRLSAVASQQAGIVAALGGRDPFLRMDAFEGLQ GYQAFTSPAALSTFSAHGLLNSPRNNQTAVVIQGVATSRSIPTGSSSCTTNPLIGDAAKY HLSLPGNQHGNLGQGLATSLGQAQLQQKWMNEG…
>TaGLK122
MSQFRNGEVPRFLSSDINVVPVLSEVTVPSFPEYRTSYIERDMCGSSITSFNTLCQPYMS ASNFTSDLCINNGSPKGKLSFGSHVIAISGCDTSLPSAHSSYTGNPDYLRMVYPKVSEEI NWGQEPLPGVFEYPATIDVSDQRNVIVSQQSQDIITIDHITHLAKQKEWYSSGCSEQFLG SSGSGGSVLKAADANTTPPNYAYFHGQKNRLSSFNVDELCSDNLPCSDTTPTKSRMRWTP ELHEKFVDAVDKLGGSEKATPKAVQKVMKVEGLTIYHVKSHLQKYRTVRHQSELSDAGTS AERSNHMDEVCSQNMKHMEASEGLRTQIGLQKQLHAQLELQRKMQLQVEEHSKYLEMVIA RQGESLKQLGALPRFQHSNTQSVDHKEAYREQT…
>TaGLK123
MLLDAMMMEARKGLMERDQFPAGMRVLAVDDDPVCLKVLEVLLRRCQYHVTTTNQAATAL RLLRENKDMFDLVISDVHMPDMDGFKLLELVGLEMDLPVIMLSVNGETKTVLKGITHGAC DYLLKPVRIEELRNVWQHVVRRKFCNREPNNLDFCKEISRDSYHRLGQATCDRSSDQSNR ASKKRKEPHCEEEDEGEDNDDASAASKKPRVVWSVELHRKFVAAVNQLGIDKAVPKRILE LMNVEKLTRENVASHLQKYRLYLRRLSAVASQQASVAAAFGGRDPFLHMGAFEGLHSYHQ PFGPSAAPPSFNPHGLLSGAGATTFGLQDLASPKGIHCAGNNGEVSLQGNKHADLTQGLT ASSFGQPRLQQEWIHQETNDLCSVFSGGALANT…
>TaGLK124
MLLADMMMEARKALMERERDQFPVGMRVLAVDDDPVCLKVLEVLLRRCQYHVTTTNQAAT ALRLLRENKDMFDLVISDVHMPDMDGFKLLELVGLEMDLPVIMLSVNGETKSVLKGITHG ACDYLLKPVRIEELRNVWQHVVRRKFCNREPNNLDFCKDSYHRLGQAICDSHRSSDQSNR ARRKRKELHSEEEDEGEDNDDAAASKKPRVVWSVELHRKFVAAVNQLGIDKAVPKRILEL MNVEKLTRENVASHLQKYRLYLRRLSAVASQQASIAAAFGGRDPFLHMGAFEGLHSYHQP FAPSSGLPSFNPHGLLSGAGAAAFGLQDFVPSKAIQCDSSNGAISHCAGDTIKFNIVSSQ DNQQADLTQGLTASSSLGQRWIHQETNDLCSVF…
>TaGLK125
MLLDAMMMEARKGMMERERERDQFPVGMRVLAVDDDPVCLKVLEVLLRRCQYHVTTTNQA ATALRLLRENKDMFDLVISDVHMPDMDGFKLLELVGLEMDLPVIMLSVNGETKSVLKGIT HGACDYLLKPVRIEELRNVWQHVVRRKFSNREPNSNLDLCKEISKPPSADSYHRLGQATC DSHRSCDQSNRAGKKRKEPHSEEEDEGEDNDDAAGSKRPRVVWSVELHRKFVAAVNQLGI DKAVPKRILELMNVEKLTRENVASHLQKYRLYLRRLSAVASQQASIAAAFGGRDPFLHMG AFEGLHSYHQPFAPSAALPSFNPHGLLSSAGAAAFGLQDLASPKANQCSSSNDAVSHCAG DTDKFHIVSLQDNQQADLSQGLTSSSLGQPQLQ…
>TaGLK126
MELFPSQPDLSLQIGLPASAHGHDHHRAMGGRFFGPPSSGNIGGDPAMAASLQLPFPMSP MPLPPHHAGAPGHGGLYYHHHPVPDGAMLRPIRGVPLYPTPFPPPPPHGGPSAPATAPCY CDPCHVAGAWRRGVGGCGARLVGFPAPKRAARAPRMRWTSSLHSRFVHAVELLGGHERAT PKSVLELMDVKDLTLAHVKSHLQMYRTVKNTERPAASSDQADGFENGSAGEICDDNLLDL RGGGRPEALAAATRNGRLAANDDDRSIGAGATHGGALWNSSSREEDWSGFPCDSNNESMQ SFKDHMQSKSLEILSDINSCLSETTSSASAPNLDFTLGRPHQRRS*
>TaGLK127
MLAVSSARCLADDAVEQCAEAAPVETVGGAVVVADLDIDFDFTVDDIDFGDFFLRLEDGD ALPDLEVDPADIFTDLEAAAAGVEELQDQQVPCAELLAAVEDVGSVSSAGGVIAVENAAF AEAGLGDGKRGCSQAEVDESMGGGDRPVVPDAKSPSSTTSSSTEAESRHKSSSKNSHGKK KAKVDWTPELHRRFVQAVEQLGIDKAVPSRILEIMGINSLTRHNIASHLQKYRSHRKHMI AREAEAASWTQRRQMYAAGGPAAAVKRQDSNIWTVPTIGFAPAHPPPPPPPSPAAMQHYV RPLHVWGHPTMDSPRMPMWPRHPMPRAPMPAWAPPPPPPSDPAFWHHPYMRGPAAYMPTH GTPCMAMPMAPKFPAPPVPVAMPCPVYTPPSTP…
>TaGLK128
MGEVKEKEALAKVLEDHRKGSSDDDSPPPAGLDLNEGFSEASDDGEDGEENYDDDGGSTS EVAGGGRSSSNNNSANHESESSRGHRDKAEGSGERVPTVRQYNRSKHPRLRWTPDLHMAF LHAVERLGGQERATPKLVLQMMNVRGLSIAHVKSHLQMYRSKKIEHESSHERAAMSSVFS PMNFHMRRGDHPFHDMFFQRAAAGSTLSSRFNDNGGVFAPRNAGLPDASRIYGLLQRRQP PLQTFDFKNSTSLRNQEWAFTQHAVAARARAVNDNGLGKGLIREMIFRKDGKPTSHLFDV RDAVASNGTSSPSTSTSPADRRSDGAKIGSINWIGSSSRPLSKAMSATGLEQGGHAQLPF RWRGAAGSNGCHPNGNPGRTTSPSDPVVTREAG…
>TaGLK129
MYEPKPFSSTGSAHSNPVSHDQQIGPTANNAASNIGGNGSNNSFATRQRLRWTDELHGRF LEAVAQLGGPDRATPKGILRTMGVQGLTIYHVKSHLQKYRLAKYIPDPTASGDKPEKKDL GNLLAGMENSPGMETSEVLKLQVEVQKRLREQLEVQRQLQLRIEAQGKYLQKIMEEQQRL SGVLCESGKPNALALAEEELHHDFSKTEPSTPVLTSEPSFRDKAVTASGGLEGTDELLKV LSSHDDCLSLDHELSTPDSSCVAGYLLNSPRDSKRACISNSLGHGNSEFTLPHIIPESSS GSDLQLRSSVFSYGTGRSGSSAALDASEDGFTNGSGSDV*
>TaGLK130
MENLSVLVLDQDPVSLWTISNMLARFNFKVLPFHTPEEALDSLKRGVAKDKELDLIVAEV HPGNTELGTLVLFYHILNELEVPLITMCAYDEAVSARMTLGTCFNVVKPLDTETINVLRM RALQHRSIKNHKSETEDEEQDALEANVYSDNLGRFTWSSELHEKFLQAVEVLGASVTAGK IHQYMNAKDLNLTRQHVASHLQKHRLRAQRLSQGYQHYASMKELSEMISSSYKLASAKPN NYLATTQTQFTHGVASSIWDKYPGIVWPHVEGSSAASAMWYKYPGKPWGQVGESSARAEV SQINAGPPSVLIHGTKSIWDRYEESLQYYNGSPANKCEVLPVKSKTLDVYGCNIFINLER GETSRTEAAGKIVIGLESDDMHEGSMDNVHAAV…
>TaGLK131
MSSHGVVAVKPIATPDKTTHSYACGSTQSSVHKLLDSKLDHLGLLDDNLSSTSQSSDIKT ELIRTSSLGRSSLPFNLQRRSPEPDPESPLSHVSHPNFSEPMASNSSTFCTSLFSSSLTN SAPCRRMGALPFLPHPPKYEQQVLPGQSSTSSLQLSGDTGNVHDEAEQADDIKDFLNLSA GDASDGSFHGENQAFAFAEAEQMEFQFLSEQLGIAITDNEESPQLDDIYDTPPPQMSSLP VSSCSNQILQNPGSPAKLPLSSSRSSSGSAAANKSRLRWTLELHERFVEAVNKLEGPDKA TPKGVLKLMKVEGLTIYHVKSHLQKYRHAKYIPEIKEEKKASSDLKKVQPGSSGSDPFKN KNLAEALRMQMEVQKQLHEQLEVQRQLQLRIEE…
>TaGLK132
MRGFERRGVGQYNRSDEPRMRWTEELHRQFIEAVDCLGGQDEATPKRILQLMGAKGVSIS HVKSHLQMYRSSSSNTNSNGGPPNASVDRRWGHRAIDTSWNGHGNDMAAASGRIDASSCT VPPHGHRSSPPYQIPSIEEVLKSWEQSRGRLPWNSIMPSEKATSWARHADSRTRQKSQQP TAGCDLTLSIGRCKEEAMVVSSDADVSSTTTEESAAVPTRDRGADDRHSDTAGLNLDLNL DLTVSTSWL*
>TaGLK133
MRGFERRGVRQYNRSDEPRMRWTEELHRQFIEAVNCLGGQDEATPKRILQLMGAKGVSIS HVKSHLQMYRSSSSNSTCNGTPNASVDRRGDQRVVDGPWNGHRNGNGMGVASERIDDASS YPVPSHGHRSPAYQIPSIEDVFRSWEQSRGRLPWNSSMPSEKATGWACHADRSTRQKQQQ QQQTAAGCDLTLSIGRWEAEAASSDADFSSMTTEEAVAPARDRGAGDHRRSASVTGLDLD LNLDLAISSSCL*
>TaGLK134
MRGFERRGVRQYIRSDEPRMRWTEELHRQFIEAVDCLGGQDEATPKRILQLMGTKRVSIS HIKSHLQMYRSSSSSSGSGNNPPHASVNHRQDHFIDGNITATSASDRIDIPSYAVFRRGH HSMSPPYQIPSIEEVFRSWEQSRGRLQWNSSGMLNTPEKATDWSCHANGKTCQKKQRAAA GCDLTLSIGRWEEEAASSDTDISSMTTEEAIVLARGQGVSGHRRPKASADLNLDLNLDLA ISSSWL*
>TaGLK135
MFPAAAAASSKKPDVSPSSVHDRAAAAACDSGLVLTTDPKPRLRWTVELHDRFVDAVAQL GGPDKATPKTIMRVMGVKGLTLYHLKSHLQKFRLGKQHKEFGDHSVKDAMEMQRNAASSS SGMMGRSMNDRSTHMNESLRMQMEVQRRLHEQLEVQKHLQMRVEAQGKYMQSILEKAYQT LASSDCATWPAAAGYRSLGGSQAPALDLGGSMSFQDLTLYGGSSSHLDLQQHMEMRPTMA MDSFLAFNESCIGSATVRSCSTGKSPMMWGNGDDEQAKSGGSADELLQMAPSCMMEAGGG SGGSMDPIMSLSGDSLGSKGFDGPIISSKLEMRSSPQQVGSERNLSYG*
>TaGLK136
MAAMGGNQRQMMEDAAEDKFPEGLRVLAVDDDRVCLKVLEVLLRHCKYQPTMVMDAKTAL KMLRARKEQFDLVLADVRMPDMDGFKLLELIGLEMDLPVIMLSVDCDKKAVMKGINHGAC DYLMKPVHTNELKNIWQHVESRRRSQAISHMGRDNDDDQRVHPGTLAKNKDSKSKSNEKD SSNENKESTRASTTHKNTRVKWTTDLHNKFLEAINQIGLDKVAPNKILELMNVDCLTRHN IASHLQKYRLYLNRVKPNSLGDASERQNSSMDNQRNFMHNHEHERWHVSSCGIPSWSPNY FGATSQLGQLTDSQSSLCMGSLIHGGRMSRYLVPHTPDVRRFAGSEDPPISLDNGILDDI MLDEFSTYSSGTSYVDSMRGKLMETSKGKSPSN…
>TaGLK137
MAAMGGDQRQMMEGAAEDKFPDGLRVLAVDDDCVCLKVLDNLLHGCKYHPTTVTDAKTAL KILRAGKEKFDVVITDVRMQDMDSFKLLELIRLEMDLPVIMLSEDCDKTAVTKGINHGAC DYLVKPVHTNELKNIWQHVERKRKSEAIRHISGDDDDDQRAQLGTAAKSNDGANNDENKE NTQASTTQKKPKVGWTIELHTKFMEAINQIGLYRATPKKILEMMNVDFLTRQNVSSHLQK YKLYLKRVNPNPLGDACVRWNSFMNTQESFMQNHEHESWSVSSGGIASWSPNHYGEAGHL GQHTNTQSSMSMGSLINGGRMPVYSVQQTPYMGRFFGFNEHIVPFIIPGNPSSILMLNAN DSVPMAPPQFVYSDPITTLVAGFGEHMAPLNIE…
>TaGLK138
MATMGGDRRQMMEDAAEDKFPERLRVLVVDDDRVCHMVLEALLRRCKYQPTTVMDGKTAL RMLMAGKQQFDLVITDVRMPDMDGFKLLELIRLEMDLPVIMISVDCDKKVVMKGIDHGAS DFMVKPVRTHELKNIWQHVQRWRNPKAISHISDHDNDVQRVQPATTDKSKYSGNKRNVGD DSSENNEGTHISAIHRKPRMTWTIALHNKFLEAINQIGLDRAVPKKVLELMNVDHLSREN IASHLQKYRLHLKRVKSNPSSDAYERWNSSYNMNNKGNFMHNHEHGRWTVSSGDTASWST NNYGSTGHLAPPMNIQSNFYTGSYLHDRRMPKYVGKLPSDARRFTGFADPLVSLYDNIPN EIMSDEFPSFNYSNSYANIMHGKIMEISKGKTP…
>TaGLK139
MATMGGDRRQMMEDAAEDKFPEGLRVLVVDDDRVCLMVLEALLRCCKYQPTTVMDGKTAL RMLMAGKQQFDLVITDVRMPDMDGFKLLELIRLEMDLPVIMISVDCDKKVVMKGIDHGAS DFMVKPVRTHEIKNIWQHVQRWRNPKPISHISDHDNDVQRVQPATTDKSKYSGNKRNVGD DSSENNEGTHISTIHRKPRMTWTIALHNKFLEAINQIGLDRAVPKKVLELMNVDHLSREN VASHLQKYRLHLKRVKSNPSSDAYERWNSSYNMNNKGNFMHNHEHGRWSVSSGDTASWST NKYGSTGHLAPPMNIQSNFYTGSYLHDRRMPKYVGKLPSDARRFTGFADPPVSLYDNIPN EIMSDEFPSFNYSNSYANIMHGKIMEISKGKTP…
>TaGLK140
MLLDDMMMEGRKGLMERERERDQFPVGMRVLAVDDDPVCLKVLEVLLRRCQYHVTTTNQA ATALRLLRENKNMFDLVISDVHMSDMDGFKLLELVGLEMDLPVIMLSVNGETKSVLKGIT HGACDYLLKPVRIEELRNVWQHVVRRKFSNREPNNLDFCKEISRDSYHRLGQATCDRSSD QSNRASKKRKELHNEEEDEGEDNDNAAASKKPRVVWSVELHRKFVAAVNQLGIDKAVPKR VLELMNVEKLTRENVASHLQKYRLYLRRLSAVASQQASIAAAFGGRDPFMHMGAYEGLHS YHQPFAPSAAPPSFNPHGLVSGAGAAAFGLQDLASPKGIHCAGNNGEVSHCAGDTNKFHI VSLQDNQHADLTQGLTASSLGQPRLQQEWIHQE…
>TaGLK141
MLLDAMMMEARKGLMERERERDQFPVGMRVLAVDDDPVCLKVLEVLLRRCQYHVTTTNQA ATALRLLRENKDMFDLVISDVHMPDMDGFKLLELVGLEMDLPVIMLSVNGETKSVLKGIT HGACDYLLKPVRIEELRNVWQHVVRRKFSNREPNNNHDLCKEISKPPSADSYHRLGQATC GMSSDQSNRAGKKRKEPHSEEEDEGEDNDDAAGSKKPRVVWSVELHRKFVAAVNQLGIDK AVPKRILELMNVEKLTRENVASHLQKYRLYLRRLSAVASQQASIAAAFGGRDPFLHMGAF EGLHSYHQPFAPPAALPSLNPHGLLSGAGAAAFGLQDLASPKANQCSSSNGAVSHCAGDT EKFHIVSLQDNQQADLSQGLTSSLGQPQLHQKW…
>TaGLK142
MELFPSQPDLSLQIGLPASAHGHDHHRAMGGRFFGPSSNSNIGGNPAMAASLQLPFPMPP MPLPPHHAAAPWHGGLYYHHHPVPDGGMLRPIRGVPLYPTPFPPPPPPPHGGPSAAATAP CYCDPCHVAGAWRRGVGGCGARLVGFPAPKRAARAPRMRWTSSLHSRFVHAVELLGGHER ATPKSVLELMDVKDLTLAHVKSHLQMYRTVKNTERPAASSDQVDGFENGSAGEICDDNLL DLRGGGRPEAVAAATRNGRLAANDDDRSIGAGATHGGAVWNSSSREEDWSGFPCDSNNES MQSFKDHMQSKSLEILSDMNSCLSETTSSASAPNLDFTLGRPHQRRS*
>TaGLK143
MGEVKEKEALAEILEDHRKGSSDDTLPPAGLDLNEGFSEASDDGRDGDENYDDDGGSTSE VAGGGRSSSNNNSTNHESESSRGRHDKAEGSGERVPTVRQYNRSKHPRLRWTPDLHMAFL HAVERLGGQERATPKLVLQMMNVRGLNIAHVKSHLQMYRSKKIEHESSHERAAMSSVFSP MNFHMRRGDHPFHDMFFQQRAAGSTLTSRFNDGGVFTPRNAGFPDASRIYGLLQCRQPPL QTFDFKNSTSLRNQEWAFTQHAAAARARAVNDNGPGKGLIHEMIFRKDGKPTSHLFDVRD AAASSGTTSPSTTTTTTSQADRRPDGAKMGSMNWIGSSSRPLSKTMSATGLEQGGHAQLP FRWRGAAGSNGCHPNGNTGRTTSSSDPVVTCEA…
>TaGLK144
MLAVSSARCLAADADEQRAEVAPMETVGDAAVVVDLDIDFDFTVDDIDFGDFFLRLEDGD ALPDLEVDPADIFTDLEAAAAGVEEFQDQQVPCAELLAAVEDVGSVSPAGGIIGVDNTAF AESELGDEKRGCNQAEVGESMGGGDRPTVPDAKSPSSTTSSSTEAESRHKSSSKNSHGKK KAKVDWTPELHRRFVQAVEQLGIDKAVPSRILEIMGINSLTRHNIASHLQKYRSHRKHMI AREAEAASWTQRRQMYAAGGPAAAVKRQDSNMWTVPTIGFSTPHPPPPPPAVTMQHYARP LHVWGHPTMDSPRMPMWPRHPMPRAPMPAWAPPPPPPSDPAFWHHPYMRGPAAYMPTHGT PCMAMPMTPKFPAAPVPVAMPCPVYASPSPAPA…
>TaGLK145
MYEPKPFPSTGSAHSNPISHDQQIGPTANNAASNIGGNSSNNSFATRQRLRWTDELHGCF LEAVTRLGGPDRATPKGILRTMGVQGLTIYHVKSHLQKYRLAKYIPDPTASGDKLEKKDL GNLLAGIESSPGMETSEVLKLQMEVQKRLHEQLEVQRQLQLRIEAQGKYLQKIMEEQQRL SGVLCESGKPNALALAEEELHHDFSKTEPSTPVLTSEPPFRDNAVTASGDLEGTDELLKA LSSHDDCLSLDREFSTPDSSCGAGYLLNSPRDSKRARVSNSLGHGNSEFALPHIIPESSS GSDLQLSSVFSSGTGRSGSSAALDAIEDGFTNGPGSDV*
>TaGLK146
MENLSVLVLDQDPVSLWTISNTLARFNFKVLPFHTPEEALDSLKRGVAKDEELDLIVAEV HPGNTELGTLVLFYHILNELEVPLITMCAYDEAVSARMTLGTCFNVVKPLDTETINFLRM RALQHRSIKNHRSETEDEEQDALNANVYSDNLGRSMWSSELHKKFLQAVEVLGASATAGK IHQYMNAKDLNLTRQHVASHLQKHRLRAQRLSQGYQHYASMKELSEMISSSYKLASAKPN NYLATTQTQSTHGVASSIWDKYPGIVWTNVEGSSAASAMWYNYPGKPWGQVGESSARAEV SQINAGPPSVLIHGTKSIWDRYEESLQYYNGSPANKREVLPVKSKTLDVYGRKIFINLER EETSRTEAAGKIVIGLESVDMHEGTMDNVHAAV…
>TaGLK147
MSSHGVVAVKPIAAPDKTAHSYACGSTQSSVHKLLDAKLDHLGLLDDNLSSTSQSSDIKT ELIRTSSLGRSSLPFNLQRRSPEPDPESPLSHVSHPNFSEPMASNSSTFCTSLFSSSSTN SAPCRRMGALPFLPHPPKYEQQVLPGQSSTSSLQLSGDTGNVHDEAEQTDDIKDFLNLSA GDASDGSFHGENQAFAFAEAEQMEFQFLSEQLGIAITDNEESPQLDDIYDTPPPQMSPLP VSSCYNQSLQNPGSPAKLPLSSSRSSSGSAAANKSRLRWTLELHERFVEAVNKLEGPDKA TPKGVLKLMKVEGLTIYHVKSHLQKYRHAKYIPEIKEEKKASSDVKKVQPGSSGSDPFKN KNLAEALRMQMEVQKQLHEQLEVQRQLQLRIEE…
>TaGLK148
MRGFERRGVRQYNRSDEPRMRWTEDLHRQFIEAVDCLGGQDEATPKRILQLMGAKGVSIS HVKSHLQMYRSSSSNTNSNGGPPNASVDRRRGHRAVDTSWNGHGNDMVAASDRIDASSCT VPPHGHRSSPPYQIPSIQEVFRSWEQSRGRLPWNSIMLSEKATGWARHADSRTRQKNQQP TAGCDLKLSIGRCEEEAMVASSDADVSSMTTEESAAVPTRDPGADDRRRSDTAGLNLDLN LDLAISSSWL*
>TaGLK149
MRGFERRGVRQYNRSDEPRMRWTEELHRQFIEAVDCLGGQDEATPKRILQLMGTKGVSIS HIKSHLQMHRSSSSSSNNNNNNNNNNNNPPHVSANRCQGHCIDGNNTRTTSSDRINAPSN VVFHRGHHSTLPPCQMPSIEEVFRSWEESKKRLPWNSTSMLITPEKATGWSRHTDDKMRQ KKQQPAAGCDLTLSIGRWGIRGDSDADISSTTTEEAAALARGRDLNLDLNLDIAISSSRL*
>TaGLK150
MRGFERRGVRQYNRSDEPRMRWTEELHRQFIEAVDCLGGQDEATPKRILQLMGTKGVSIS HIKSHLQMYRSSSSGSGSSNPPHASVNRRQDHCVDGNITATSASDRIDVPSYAVFHRGHH SISPPCQIPSIEEVFRSWEQSRGRLQWDSSGMLNSPEKATGWSRHANSKTCQKKQRAAAG CDLTLSIGRWEEEAVSSDTDISSTTAEEIVVPARGQGASGHRRPEASADLNLNLNLDLAI SSSWL*
>TaGLK151
MFPAAAAASSKKPGVSPSSVHDRAAAAACDSGLVLTTDPKPRLRWTVELHDRFVDAVAQL GGPDKATPKTIMRVMGVKGLTLYHLKSHLQKFRLGKQHKEFGDHSVKDAMEMQRNAASSS SGMMGRSMNDRSTHMNESLRMQMEVQRRLHEQLEVQKHLQMRVEAQGKYMQSILEKAYQT LASSDCATWPAAAGYRSLGGSQAPALDLGGSMSFQDLTLYGGSSSHLDLQQHMEMRPTMA MDSFLAFNESCIGSATVRSCSTGKSPMMWGNGDDEQAKSGGSADELLQMAPSCMMEAGGG SGGSMDPIMSLSGDSLGSKGFDGPIISSKLEMRSSPQQVGSERNLSYG*
>TaGLK152
MAGMGGQQRQMMEDAAEDKFPERLRVLAVDDDRVCLKVLEALLRRCKYSPTTVMDAKTAL KMLRSGKEEFDMVITDVRMLDMDGFKLLELIGLEMDLPVIMLSVDCDKKAVMKGINHGAC DYLMKPVQTNELKNIWQHVESRRRSQSISHMSRDNDDDQRVHTGTLAKSKDSKSKSNDED DSNENKESTHASTTQKKMRVAWTTELHNKFLEAIYQIGLEKAAPNKILELMNVDYLTRHN IASHLQKYRLYLNRVKSNPLGDARERQNSSMGNQRNFMHNHEHGRWHVSSCDNPSWSPNY FGATSQLGQPTDNQSNLCMGSLIHGGRMSRYLVPNTPDARRFADPEDPPISLYNGILDDI MLDEFSSYSSGTSYVDSMRGKLMETSKGKTPSN…
>TaGLK153
MAAMGGDQRQMMEDAAEDKFPEGLRVLAVDDDRVCLKVLENLLRGCKYHTTTVKDATTAL KILRAGKEKFDLVITNVRMQDMDSLKLLERIRLEMDLPVIMLSEGCEKKAMMKGINHGAC DYLLKPVHTNELKNIWQHVESRRNSEAIRHISRDDDDDQRSQLGTATKNNDGANTDESKE STHASSTQKKPKVAWTIELRTKFMEAINQIGLYRATPKKILELMNVDYLTRKNVLIHLQK YKLYLKKVNSNPLGDACVRWNSFMNIWESFMHNHEHERWGVSSGGSASWSPNHYGAAVHL GQHTSTEGSMSMGSLISGGTMLGYLVPQTPTMGIFSGLNEHIVPFNIPSNPRSIGMLNAN INVPMAAPQFVYSDPITTVVAGFSEKMAPFNIA…
>TaGLK154
MATMGGDRRQMMVNAAEDKFPEGLRVLVVDDDRVCLKVLEALLRRWKYQPTTVMDAKTAL RMLMAGKQQFDLVITDVCMPDMDGFKLLELIRLEMDLPVIMLSLDCDKKVVMKGIDHGAS DFMVKPVCAHELKNIWQHVQRWRNPKAIGHISDHDSDVQRVQPATADKSKYSGNKRNVGD DSNENNESTHISSTHRKPRVTWTIELHNKFLEAINQIGLDRAVPKKVLELMNVDCLSREN IASHLQKYRLYLKRVNSNPSSDAYERRNSSYNMNNKGNLMHNHEHGRWSVSSGDTSSWST NNYGATGHVASPMNIQSNFYMGSYLHDGRMSRYVGKQPSDARRFTGFGDPPVSLYNNIPN EIMLDEFPSCNYSNSYADLMRGKLMEISKGKTP…
>TaGLK155
MATMGGDRRQMMDDAAEDKFPEGLRILVVDDDRVCLKVLEALLRRCKYQPTTVMDGKTAL RMLMAGKQQFDLVITDVRMPDMDGFKLLELIRLEMDLPVIMISIDCDKKVVMKGIDHGAS DFMVKPVCTHELKNIWQHVQRRRNPKAISHISDHDNDVQRVQPATTNKSKYSGNKRNGGD DSSKNNEGTHISAIHRKPRMTWTIALHNKFLEAINRIGLDRAVPKKVLELMNVDYLSREN IASHLQKYRLHLKKVKSNPSGDAYERWNSSYNMNNKGNFMHNHEHGRWSVSSGGTASWST NKYGSTDHLAPPMNIQSNFYMGSYLHDGRMPKYVGELPSDARRFTGFADPPVSQYDNIPN EIMSDEFPSFNYSNSRRDIMRGKLMEISKGKTP…
>TaGLK156
MLLDAMMMEARKGLMERERERDQFPVGMRVLAVDDDPVCLKVLEVLLRRCQYHVTTTNQA ATALRLLRENKDMFDLVISDVHMPDMDGFKLLELVGLEMDLPVIMLSVNGETKSVLKGIT HGACDYLLKPVRIEELRNVWQHVVRRKFSNREPNNLDFCKEISKDSYHRLGQATCDRSSD QSNRASKKRKELHSEEEDEGEDNDDASAASKKPRVVWSAELHRKFVAAVNQLGIDKAVPK RILELMNVEKLTRENVASHLQKYRLYLRRLSAVASQQASIAAAFGGRDPFEGLHSYHQPF APSLNPHGLLSGAGAATFELQDFVPSKAIQCASSIGAVSHCAGDTNKFNIVSLQDNQQAD LTQGLTTSSLGQPRLQQTWIHQETNDLCSVFSG…
>TaGLK157
MLLDAMMMEARKGLMERERERDQFPVGMRVLAVDDDPVCLKVLEVLLRRCQYHVTTTNQA ATALRLLRENKDMFDLVISDVHMPDMDGFKLLELVGLEMDLPVIMLSVNGETKSVLKGIT HGACDYLLKPVRIEELRNVWQHVVRRKFSNREPNNNLDLCKEISKPPSADSYHRLGQATC DSHRSCDQSNRAGKKRKEPHSEEEDEGEDNDDAAGSKKPRVVWSVELHRKFVAAVNQLGI DKAVPKRILELMNVEKLTRENVASHLQKYRLYLRRLSAVASQQASIAAAFGGRDPFLHMG AFEGLHSYHQPFAPSAALPSFNPHGLLSSAGAAAFGLQDLASPKANQCSSSNGIASHCAG DTEKFHIVSLQDNQQADLSQGLTASSLGQPQLQ…
>TaGLK158
MELFPSQPDLSLQIGLPASAAPLGHDHHRAIGGRFFGPPSNSNIGGNPAMAVSLQLPFPM PPMPLPPHHAGAPGHGGLYYHHHPVPDGAMLRPIRGVPLYPTPFPPPPPHGGPSAAATAP CYCDPCHVAGAWRRGVGGCGARLVGFPAPKRTARAPRMRWTSSLHSRFVHAVELLGGHER ATPKSVLELMDVKDLTLAHVKSHLQMYRTVKNTERPAASSDQADGFENGSSGEICDDNLL DLRGGGRPEAVAAATRNGRFAANDDDRSIGAGATHGGALWNSSSREEDWSGFPCDSNNES MQSFKDHMQSKSLEILSDMNSCLSETTSSASAPNLDFTLGRPHQRRS*
>TaGLK159
MGEVKEKEALAAEILEDHRKGSSDDSLPPTGLDLNQGFSEGSDDGGDDDDGGSTSEVAGG GRSSSNNNSANHESESSRGRHDKAEGSGERVPTVRQYNRSKHPRLRWTPDLHMAFLHAVE RLGGQERATPKLVLQMMNVRGLSIAHVKSHLQMYRSKKIEHESSHERAAMSSVFSPMNFH MRRGDHPFHDMFFQRAAGSTLSSRFNDGGVFAPRNAGLPDASRIYGLLQHRQHPLQTFDF KNSTSLRNQEWAFTQHAAAARARAVNDNGPGKGLIHEMIFRKDGKPTSHLFDVRDAAASS GTTSPSTTTTSQADRRPDGAKMGSMNWIGSSSRPVSKTMSATGLEQGGHAQLPFRWRGAA GSNGCHPNGNTGRTTSSSDPVVTCEAGSPLLLP…
>TaGLK160
MLAVSSARCLAAADEQRAEAAPMETVGGAAVVADLDIDFDFTVDDIDFGDFFLRLEDGDA LPDLEVDPADIFTDLEAAAAGVEEFQDQQVPCAELLAAVEDVGSVSPASGVIGVDNTAVG LGDEKRGCNQAEVGENMGGGDRPIVPDAKSPSSTTSSSTEAESRHKSSSKNSHGKKKAKV DWTPELHRRFVQAVEQLGIDKAVPSRILEIMGINSLTRHNIASHLQKYRSHRKHMIAREA EAASWTQRRQMYAAGGPAAAVKRQDSNMWTVPTIGFAPAHPPPPPPPPSPAAMQHYARPL HVWGHPTMDSPRMPMWPRHTISRAPMPAWAPPPPPPSDPAFWHHPYMRGPAAYMPTHGTP CMAMPMTPKFPAPPVPVAMPCPVYAPPSPAPAL…
>TaGLK161
MYEPKPFSSTGSAHSNPISHDQQIGPTANNAASSIGGNSSNNSFATRQRLRWTDELHGCF LEAVTRLGGPDRATPKGILRTMGVQGLTIYHVKSHLQKYRLAKYIPDPTASGDKLEKKDL GNLLAGIESSPGMETSEVLKLQMEVQKRLHEQLEVQRQLQLRIEAQGKYLQKIMEEQQRL SGVLCESGKMNALALAEEELHHDFSKTEPSTPVLTSEPPFRDNAVTASGDLEGTDELLKV LSSHDDCLSLDREFSTPDSSCGAGCLLNSPRDSKRARFSNSLGHGNSEFALPRIIPESSS GSDLQLSSVFSSGTGRSGSSAALDAIEDGFTNGLGSDV*
>TaGLK162
MSSHGVVAVKPIAAPDKTAHSYACGSAQSSVHKLLDAKLDHLGLLDDNLSSTSQSSDIKT ELIRTSSLGRSSLPFNLQRRSPEPDPESPLSHVSHPNFSEPMASNSSTFCTSLFSSSSTN SAPCRQMGALPFLPHPPKYEQQVLPGQSSTSSLQLSGDTGNVHDEAEQTDDIKDFLNLSA VDASDGSFHGENQAFAFAEAEQMEFQFLSEQLGIAITDNEESPQLDDIYDTPPPQMSSLP VSSCSNQSLQNPGSPAKLPLSSSRSSSGSAAANKSRLRWTLELHERFVEAVNKLEGPDKA TPKGVLKLMKVEGLTIYHVKSHLQKYRHAKYIPEIKDEKKASSDVKKVQSGSSGSDPFKN KNLAEALRMQMEVQKQLHEQLEVQRQLQLRIEE…
>TaGLK163
MRGFERRGVRQYNRSDDPRMRWTEELHRQFIEAVDCLGGQDEATPKRILQLMGAKGVSIS HVKSHLQMYRSSFSNTNSNGGPPNASVDRRRGHRAVDTSWNGHGNDMAAASDRIDASSCT VPPRGCRSSPPYQTPTIEGVFRSWEQSRGRLPWNSIMPSEKATGSARHADSRTHQKNRQP TPGCDLTLSIGRCEEEAMVASSDTDVSSMTTEESAAVPARDRGADYHRRSDTAGLNLDLN LDLAVSSSWL*
>TaGLK164
MRGFERRGVRQYNRSDEPRMRWTEELHRQFIEAVDCLGGQDEATPKRILQLMGAKEVSIS HVKSHLQMYRSSSSNTTCNGPPNASVDRRGGHRVVDEPRNGHRNGNHMGAASERIDDASS YPVPSHGHRSSTPYQIPSIEEVFRSWEQSRGRLPWNSSMSSEKATGWACHADRSTRQKQQ QQPAAGCDLTLSIGRWEAEAASSDADVSSTTTEEAVAPARDRGAGGHRRSASATGLDLDL NLDLAISSSCL*
>TaGLK165
MRGFERRGVRQYNRSDEPRMRWTEELHRQFIEAVDCLGGQDEATPKRILQLMGTKGVSIS HIKSHLQMYRSSSSNNNNNNPPHASVNRCQDHCIDGNNTRTINAPSNVVFRRGHHSMLPP CQIYSSLYRPSIEEVFRSWEESRKRLPWNSTGMLITPEKATGWSRHTDDKMRQKKQQPAA GCDLTLSIGRCGESEATSDADISSMTTEEAAALARGRGAGCHRRREAAAILHLDLNLDIA VSSSRL*
>TaGLK166
MRGLERRGVRQYNRSDEPRMRWTEELHRQFIEAVDCLGGQDEATPKRILQLMGTKGVSIS HIKSHLQMYRSSSSGGGSGSSNPPYASVNRRQDHCIDGNITATSASDWIDIPSYAVFGRG HHSMSPPCQIPSIEEVFRSWEQSRGRLQWNSSGMLNTPEKATGWSHHANGKMCQKQQRAA VGCDLALSVGRWEEEVASSDTDISSTTTEEAVVPARGYGASGHRRPEASADLNLDLNLDL AISSSWL*
>TaGLK167
MFPAAAAASSKKPGVSPSSVHDRAAAAACDSGLVLTTDPKPRLRWTVELHDRFVDAVAQL GGPDKATPKTIMRVMGVKGLTLYHLKSHLQKFRLGKQHKEFGDHSVKDAMEMQRNAASSS SGMMGRSMNDRSTHMNESLRMQMEVQRRLHEQLEVQKHLQMRVEAQGKYMQSILEKAYQT LASSDCATWPAAAGYRSLGGSQAPALDLGGSMSFQDLTLYGGSSSHLDLQQHMEMRPTMA MDSFLAFNESCIGSATVRSCSTGKSPMMWGNGDDDQAKSGGSADELLQMAPSCMMEAGGG SGGSMDPIMSLSGDSLGSKGFDGPIISSKLEMRSSPQQVGSERNLSYG*
>TaGLK168
MAAMGGNQRQTMEDAAEDKFPEGLRVLAVDDDRVCLKVLEVLLRHCKYQPTMVMDAKTAL KMLRAGKEQFDLVLTDVRMPDMDGFKLLELIGLEMDLPVIMLSVDCNKKAVMKGINHGAC DYLMKPVHTNELKNIWQHVESRRRSQAISHMSRDNDNNHRVHPGTLARNKDSKTKSNEKD GSNENKESTRASTTQKNTRVKWTIELHNKFLEAINQIGLDKAAPNKILELMNVDCLTRHN IASHLQKYRLYLNRVKPNSLGDASERQNSSMDNQRNFMHNHEHERWHVSSCGIPSWSPNY FSATSQLGQLMDSQSSLCMGSLIHGSRMSRYLVPHTLDARRFAGSEDPPISLDNGILDDI MLDEFSSYSSGTSYVDSMRDKLMETSKGKTPSN…
>TaGLK169
MGGDKRQMMEDAAEDKFPEGLRVLAVDDDCVCLKVLENLLRGCKYHATTVTDAKTGLKIL RAGKEKFDVVITDVRMQDMDGFKLLERIRLEMDLPVIMLSEDCDKKAVMKGINHGACDYL VKPMHTNELKNIWQHVRSKRKSEAIRHISGDDDDDQRAQLGTAAKSNDGANTDENKENTQ ASTTPKKPRVRWTIEMHTKFMEAINQIGLDRATPKKIMEMMNVDCLTRQNVSSHLQKYKL YLKRVNPNPLGDACVRWNDFMNIQESFMHNHEHERWGVSSGRIASWSPNHYGEAGHLGQH RNTQSSMSMGSLINGARMPVYLVPQTPYMGRFSGFNEHIVPFIIPGNPSSILILNANDNV PMAAPQFVYSDPITTLVAGFSEQMAPFNIESNM…
>TaGLK170
MATMGGDRRQMMEDAAEDKFPEGLRVLVVDDDRVCLMVLEALLRCCKYQPTTVMDGKTAL RMLMAGKQQFDLVITDVRMPDMDGFKLLELIRLEMDLPVIMLSVDCDKKVVMKGIDHGAS DFMVKPVRTHELKNIWQHVQRWRNPKAISHINDHDNDVQRVQPATTDKSKYSGNKRNDGD DSSENNEGTHISAIHRKPRMTWTIALHNKFLEAINQIGLDRAVPKKVLELMNVDYLSREN IASHLQKYRLHLKRVKSNPSGDAYERWTSSYNMNNKGNFMHNHEHGRWSVSCGDTASWIT NKYGSTGHLAPPVNIQSNFYMGSYLHDGRMPKYVGKLPSDARRFTGFVDPPVSLYDNIPN EIMSDEFPSFNHSNSCADIMRGKIMEISKGKTP…
>TaGLK171
MAAMGGDERQRMEAPAGDKFPEGLRVLAVDDDSVCLKVLEVVLRRCKYNPTTVTDAKTAL KMLRAGKAQFDLVITDVHMPGMDGFKLLELIHLEMDLPVIMLSVDCDKKAVMKGITHGAC DYLVKPVCTNELKNIWQHVERRRNFEAKTHINNNNNNNDHDDDRVQPRTAATSKDSGNKG NEGYDSNENQEITHVSTTWKKPRVVWTTELQNKFLEAIDQIGLDKAVPKKILELMKVDYL TRDSIASHLQKYRLHLRRVKPNPVGDASERHNSSYNNMNNQGSFMRNHEHEIWCMSSGLL SPNNFSAMGHLAQPANTQRNSCMGSFIHDGRMYKYVAPKLSDAGTFAGSIDPPANLYNNI PNETTLDEFPSYSFGDSYAGCMRGKLVETNKGK…
>TaGLK172
MATMGGDRRQMMEDAAEDKFPEGLRILVVDDDRVCLKVLEALLRRCNYQPTPVRDAKTAL RMLMAGKQQFDLVITDVRMPDMDGFKLLELIRLEMDLPVIMISVDCDKRVVMKGIDHGAS DFMVKPVCTHELKNIWQHVQRWRNPKAISHISDHDNDVQRVQPATADKSKLSGHKRNAGD DSNKHNESTSISTTHRKPRVTWTIKLHNKFLEAINQIGLDRAVPEKVLELMNVDCLSREN IASHLQKYRLHLKRVNSNPSGDAHERWNSSYNMNNKGNFMHNHEHGRWGASSGDTASWST NNYGATGHLAPPMNTQSNFYMGSYLHDGRMPRYVGKQPSDAIRFTGFGDPPVSLYNNIPN EIMLDEFPSLNYSNSYEDLMCGMLMEISKGKTP…
>TaGLK173
MATMSGDRGQMMEDAAEDKFPEGLRVLVVDDDRVCLKVLEALLRHCKYQLLSVDCDKKVV IKGIDHGASDFMVKPVRTHELKNIWQHVQRWRNPKAISHISDHDNDVQRVQPATTDKSKY SGNKRNVGDDSSENNEGTHISAIHRKPRMTWTIALHNKFLEAINQIGLDRAVPKKILELM NVDYLSRENIASHLQKYRLHLKRVKSNPSGDAYERWNSSYNMNNKGNFMHNHEHGRWIVS FGDTASWSTNKYGSTGHLAPPMNIQSNLYMGSYLHDGRMPKYVGKLPSDARRFTGFADPP VSLYDNIPNKIMSDEFPSFNYSNSCSDIMRGKLMEISKGKSPSILQSSFANTTVGGGRSL VASQVNFPHSNQLESYAMSSGRLPLQNEKAPFI…
Maize
>ZmGLK1
MSSCQMYHHQQQLQSHSHFLSSRQTFPPERHMLLQGGSIPAEPGLVLSTDAKPRLKWTPE LHERFVEAVNQLGGPDKATPKTIMRLMGVPGLTLYHLKSHLQKYRLSKNIHAQANGVNAK NVIGCTMAMDKPLEGNGSPASHLNLGTQTNKSVHIGEALQMQIEVQRRLHEQLEVQRHLQ LRIEAQGKYLQSVLEKAQETLSKQNAGSVGVETAKMQLSELVSKVSTECLQHAFTGFEEI DGSQILQGHTIQLGDGSVDSCLTACDGSQKDQDILSISLSAHRGKEIGGMTFDIQEKERG REDLFLDKLSMTPPGQLDRRERGSFSMTRKAAKLDLNINDTTDGPQNCKKIDLNGFNWT*
>ZmGLK2
MRNFNLMQSQKSRVLGAMSSSLPILPNPLKGSFSRPHNPQHIPMLRQLPDDSMPLCIDTH QSASLHPRAGVIGVPYSGYTASPLDSVSNLDSQTMAAPFISQSSNFEALQSLSNNTPETH TKAAWFTSSMDVSPLNTDNIAASDVNQIQSIRPAMTSDESATQNDWWADIMNDDWKDILD ATATDSHSKAMIQISNSATSLPAVNQSASSHSREICPVASPPNSSNASVAKQRMRWTPEL HECFVDAVNQLGGSEKATPKGVLKLMKVDGLTIYHVKSHLQKYRTARYKPDLSEGTSEKR TATEELVLDLKTSMDLTEALRLQMEVQKRLHEQLEIQRKLQLRIEEQGKYLQMMFEKQSQ SSTEKVQDPSSRDTTAKPSSNQSQSTNKDCGAT…
>ZmGLK3
MFPSLIHHASHGRPDVAVAEDAPRSGCGLGLPGHGGGPSVVLTADPKPRLRWTADLHDRF VDAVAQLGGPDKATPKAIMRTMGVKGLTLFHLKSHLQKYRLGRQSGKELTEQSKDASYLM EAQSGTTLSPRGSTPDVKESQEVKEALRAQMEVQRRLHEQVEVQKHMQIRMEANQKYIDT ILDKAFKIVSEQLSGFSISDQDLPILTSARAMLSPADHLSSSVFPQLSVSSVSLHNPGPG GGKGLPHVADSHVFSQRPPEQFKRKSR*
>ZmGLK4
MEARAASVPDLSLHISLPSSAASPSPAPGLGAGGVGRGAQPSGGDPWRRLNGSTASTELS LSPPPPRQEAAAGDVLPWRLRPPAANYSSSTAEATFLPVTVPRLSFDAAAEAAPARPING VPVYSSPRTGAAHPFLGAGGEYRQCHHHKAAVGLYNPYHSSSSWPSSLRSTTTAPLGAVA PPASDPTASSYLSPSAYHRMLSSTGRLHLQGVLADTLRGYGSGHHHRQHLGSLAAARYMP RLPASRRGMRAPRMRWTSSLHARFVHAVELLGGHERATPKSVLELMDVKDLTLAHVKSHL QMYRTVKSTDKPPAATSSGGGGPPVDGGGGSGDDDHPSDWRRAPSSSAGRDVSPQAFTGH RSASSDGAASHAGGDVECSSADDSDGGRPRSAS…
>ZmGLK5
MTMVRTTMVGARERSGGVRQYNRSKVPRLRWTPDLHHCFVHAIHKLGGQDKATPKRVLQL MGVGGLTISHVKSHLQMYRNMRNDLGMQGTTMQLVHRAEEHVYGLGGMHMELCADTQRRQ PQCGHDECDGPACCCIVVCRSPPPPKPGKEATTLFQRQLKSVFAMEEPNNSGAGRRRERE EMDGSASPKRVLLRGGPGPGTCEGDGSPSPPSASGGLCWALATAAAGGYNSYMRMMQAAM GMAAGARAPPPRTLRHPPRHAETTVEPSRGPGIKRQAQMQSASARPGAQGGEHAAPALRP RSTSSSEQLITFSGFVVAQKQPPPPPPPCCSRDHPFEMVGTALIAHGASAEARCGLETPP RLPAVAEQAGGDPCWTSSAGSEDDHDEEEDGCS…
>ZmGLK6
MATTTAAAPDLSLHISPPSPPDDARSSDVLFSKQTLCLGLVQTTTAAAHDQDGQCDDVQQ QQRQRLHQQPSQIQRFKKTSSSSAALLSAGGGTTRSGNGNSGGGKRSSRAPRMRWTTALH AHFVHAVELLGGHERATPKSVLELMNVKDLTLAHVKSHLQMYRTVKGTTADRSCAAGHVQ MRDMGFLHRGCELNGFEAFSNGTSNATANNRMQAAAGSPAGKHAEVAWFLRPPLAHQSSG GGGGGGAVPLPLPLPCPYLMSAHHNRYLLSQNQGWRTRGAHQQDAAAPPPLVLGQQDSAR RLHPGFPDTAISSSRPSSWSAGVASRWSSSTAAAPSPSSGRSSISSGTEQPAACSWTMMT TNKQQQQPPPSTSSSSRVVAVPNLEMSLGRQGW…
>ZmGLK7
MSGTTGGVVGVQTTAAAVPDLSLHISPPSPPPAGGVEALPEPRLLLGLGLGPGPGLELDD DDDAVATKKVDDDDDAAAAAREHNLHAQRLRLQLHQPSQTAHGFKKSSSGTAAGGGRRSS RAPRMRWTTALHAHFVHAVELLGGHERATPKSVLELMNVKDLTLAHVKSHLQMYRTVKGS TDRSCVAAAGHGGHAGDMVLLRRRGAGEGDGGYYDVPICNKNPVNTTVDPTFFNNNNSNI TDRFALLH*
>ZmGLK8
MVRTTVVGRERSGGVRQYNRSKVPRLRWTPDLHHCFVHAIHKLGGPDRATPKRVLQLMGV GGLTISHVKSHLQMYRNMRNDLGMQGTEDQEHVYVGGGGMHTNIQQQRDHGCGDAPCCIC CRHSPNKPAKEEEEATLFQRQLKRSRTETRRGRGQREEIDDGSASPKRRLLLLRGGRGRP GICESDGSGSPSSGTLASGYDNYMRMMQAAMGVAAAAGAAAAAAPHHHHHHHAETVEPGR GPRIKQHLARPGADGGEHAPPSSRQLFTFLGFVVAPGPPPPPCCSRDHPFEAERLNLHAH SLAPEQARRHKHGLQTPPTKAAVAQQVGGDPCWSSAAASEHDDHHHDRDRDGCWLSLSLA LETRSSRSADEGGRLSPTGSRISLDLSLSTI*
>ZmGLK9
MPVADLSLSSPAAAASPSAASSAVTDAAGAHRRQHAQQRKARRCWSPGLHRRFVAALQRL GGAQVATPKQIRELMKVDGLTNDEVKSHLQKYRLHTRRASSDGGDQHAGGLWSSAPEQQY TTSQHSTSQSQSQSGSPQGPLQLAVSSRAMSATAGDSCDAGDEAQGGRSESYGWEMPQHG TKASSS*
>ZmGLK10
MGLDVGGIGMGLDLGLDLGLFAARSAGGMAAAAKGAPAEIESCIRSLEEERRKIEVFRRE LPLCVRLLADVIDELKDEAAKRGGDAEAKADDGDKRKWMSTAQLWLDSDAKSDESDKEQL SEITSPEPKLLGGAPMPIRAVAAVPPLPPPFFRREDSSAGSGLSLVPPAAKPPIPPMSAS DNASGRFCATMPPSGSGANLHSQAQQQARKARRCWSPELHRLFVAALHQLGGPQVATPKQ IREVMKVDGLTNDEVKSHLQKYRLHNRRSPGVVAPVSQSVMLAGGLWAPPHQEQSSSQSG SPQGPLQFSGSGVAATVGGDSSSSDEDDKSEGYSRKYV*
>ZmGLK11
MQLHRQFIAAVNSLGEKAVPKKILETMKVKHLTREQVASHLQKYRLHMRKVNQALHNDDD TPPSSSLPNESNILRTEFDGSLNPTYFDQDGCTEYSLPKDDLSSGSDCMLGERNNYSPQG FQDFRWDSDKQASETTYLWNFEADE*
>ZmGLK12
MEDAKEDAAMVPWPGLALAPSCLTRHIPLPCPPIRPRAYPSIHTYAAARCRWRRNISERC SGGVTRKEPTGRLSIRAPAQLAVASGIRSITLLLLLLLSLVGQEHTSCLLCRRRRSSRAL SSSSRPRRDHSGGCCCLSCWPRHRRFCDTIRSAAAGTLEMSSLGGQQQHGRGDEARARLR WTRQLHGRFVLAVAQLGGADSEFLSSKSSAHELAARACPVLSLTACLNATTTDVGFRYQN IAEATPKSVMRAMAVSGLTLYHLKSHLQRYRLAVSQGTASPVGEGDNGGGANERSSSSES QLDEYDDGSVADLHGDSSGSMAARVQREAKRKRHEQMQIEVQRHLQLRIEAQGRYMQSVL RRAQEALADHILGSPATGAEAELSELASAVETG…
>ZmGLK13
MQGSYGYDGAASRDPKPRLRWTPDLHQRFVDAVTKLGGPDRATPKSVLRLMGMKDLTLYQ LKSHLQKYRLGIQGKKSTGLEPASGGVLRSQGFGSTTAHPPPGVPDQGKNTREIALSDAL RYQIQVQRKLQEQTEVQKKLQMRIEAQGKYLKTILEKAQTNISFHTNASNGIESTRSQLM DFNLDGFMNNATQVCKEHREQLVKAMSDENDKDSLGLQLYHLGSQEAKEVKCTPKTEDSL LLDLNIKGGYDLSSRGMQACELELKINQQIV*
>ZmGLK14
MLLIKLVYLLLRLISWFAVPVCFPARLFSPDTWSGDRWMMDAKKIKLHDYHLYGSQQLFP AAGGLSFHPAAGLMSSLPQPPHAAWLHEDHHTTTPRSVLATHGSLQGSRCVGSDAAAFFA AEELMMGMPRFDDCPLGGTEMTAFAKRPTTEDEQLHYRRPGPVDPLPLRDSAAVRTYYVR PQQRDGATEAPPSLELPFQQGRRQQQQLFGNASTGRLLGGEPKAHSFTAHVATSTLLPAM EAPAGMQQSPTENPLSRSCSTIGAPATHVGSGNVAAAAAPGHGAPSKTRIRWTQDLHERF VDSVNQLGGADKATPKGILKLMNSDGLTIYHIKSHLQKYRIAKYMPASSTSEGNLIYRKQ EKRAVGNDVQNLDPSTGMKITEALRVQLDVQRR…
>ZmGLK15
MGSGRNGAVVRRYVRSKEPRMRWSADLHRSFVQAIDSLGGQHKATPKLILQFMGARGLTI SHVKSHLQMYRAASLGAERGGGTPAQLLQRRYSCSGDERGGPKEEFLCCPPPPPLKRARM GYESMQGSHGVSDARTTAGGGGLYCIDDYMQAMAVGWRIKEEGLIRWQRRDAAAATPSNL QAMGCLVQESGPFKQVRRPEAHRLGSALKQQDGDDSSKEDGNDGRPQSSNAATKEDEASE QCSLSLSLGNLDAKCGRGMAAAASSRSGESSCILTASPARRSSSDCSGHSGCFVVGPGGV VSLELSLSICGS*
>ZmGLK16
MGLDVVEIGMGADLSLDLRHFASKAVRQSKDYAPAPAPDMDACIRRLEEERGKIEMFKRE LPLCARLLADVIDVMKEEAGKAVAEEDGAAGDKSKWMSTAQLWTGDCGREDAEPEKQDKE RSSPEARSRAAGGAFLPLKAAVGSGAPAFAPLGLRMDDKAAARAGMPDLCLLSPPATKSA AEESRRQVVGFAQAATRAAAATAPAAPSLSVGVQSPSQQARKARRCWSTELHRQFVAALN QLGGPQVATPKQIRELMKVDGLTNDEVKSHLQKYRLHNRRAPGSGVVSQPIVLVGGLWIP QEQSSSQSGSPHGPLHFSTSGIAVSSAATVSCEEEDGRSESYGWK*
>ZmGLK17
MMPSSDGEGGADVPRGPDGRSSPSNSSTVELDGDGGGGRKAGASPSSSVRPYVRSKNPRL RWTPELHLCFLRAVDRLGGQDRATPKLVLQLMNVKGLSIGHVKSHLQMYRSKKIDGSGQV IGGGGGSWRGRLHRQLQDGGQAAYSLGHLSLHHGAGQTTAASSAILSARSGAWPHWNSFH DDPSYTMLLHGGHHHLLGSKPYYYYYSSTTAEAAAAAGASLTTCAALPLIRAPAPPPPTA HQRCLLPHRQNQNNLNHHHHHHHRRRLLLLRNDEDDDTQRQRDPLVDLELALDIGPRRPD KRVIIERSSACDQQEAEKNVGDQQVDSATDDDVRLSLSLFPSPPCARTGNGGRHKKVIGV NMEKKGKCIQQGQVLLTSPSA*
>ZmGLK18
MITTTTTTMTAAPDLSLHISPPSPPEPRLLLGLELDDDTAAEAAAATKKADDAAAMREYN NLERATPKSVLELMNVKDLTLAHVKSHLQMYRTVKQQGADRPCVAVAGHGHARDMVVLL TTGVGEGDAGFVDDVSNSNSNSNNSVVVNNTVPAAFNNNHTDRLVCLCTCSRTPQSPGGR EQQQQPAPAVDRRRDDAAAAAAACAWVVGRQVQHQRSCSEGVTKLQGLKVGDERVDRHHG DDAIAAHRLVEDEARDDHAGSGGGFQQRRPSPNNTSGTVSSSEWLNQQHCSGVMSVRVLG LPPATPPSLEMSLGRQGWQMDQQCGGEFEFDFEPSPPSAAKELTLLRCLQVQRRQLHQPS QTAGHGFKRGTSGSAAAGAGGRRSSRAPRMRWTT…
>ZmGLK19
MASSPSDLTLDYKPNGNGAAYAVTTPKPPQETLVVDGHHHHHHLTAAEQTTQKLREFLAR LEEERLKIDAFKRELPLCMQLLNHAMESYRQQLEAYQMGSLQGAPARPLVLEEFMPLKNI GIDAAADKMGNPTSEKASWMESAQLWNGPAATADVAARGPQTPKESAECAHGAAGAGHGQ RNGGGGGGAFLPFAKDKTASAAEGAALPELALAPADKDAADADRKPYLDAAAGSNNGGVL GSRRDAVQSGVVNVKPAPNAPEGQQAAPPQTHRKARRCWSPELHRRFVNALQILGGAQVA TPKQIRELMKVDGLTNDEVKSHLQKYRLHTRRPMPAPPAPATAAPQLVVLGGIWVPPEYA SQAAGQAIYGAHPATQPHYTAAAAQEYYPSPAA…
>ZmGLK20
MKDDDDDGGAGSGARGRVLESEHGLPTRGPAHDPTAPVPLSSSSSTQRRDRPAHDPTAPA PSSSSSSIRRRDMKDDDDGGAGSGACGRVLEWEHGLPTAEELTPVSHPLIPPALAAAFGI DVPRTAFPSSAFDSPALARKPPNTRLSLGCYGEDDDEKEEEGKSEVAAYTTGACGGGKSE DAASASGACRGGRAEKKARIAWTPELHNRFVAAVEHLGDKGAVPKAIVRLMNVEGLTREN VASHLQKYRIYLKQQARSPAGPQPPPAYSPSDSRPQQPSDTSTRSTCDIEKLERDKEFWA* LVAN*
>ZmGLK21
MLEVSTLRGPTSSGSKAEQHCGGGGGFVGDHHVVFPTSGDCFAMVDDNLLDYIDFSCDVP FFDADGDILPDLEVDTTELLAEFSSTPPADDLLAVAVFGADDQPAAAVAQEKPSSSLEQT CGDDKGVAVAAARRKLQTTTTTTTTEEEDSSPAGSGANKSSASAEGHSSKKKSAGKNSNG GKRKVKVDWTPELHRRFVQAVEQLGIDKAVPSRILEIMGTDCLTRHNIASHLQKYRSHRK HLMAREAEAATWAQKRHMYAPPAPRTTTTTDAARPPWVVPTTIGFPPPRFCRPLHVWGHP PPHAAAAEAAAATPMLPVWPRHLAPPRHLAPWAHPTPVDPAFWHQQYSAARKWGPQAAAV TQGTPCVPLPRFPVPHPIYSRPAMVPPPPSTTK…
>ZmGLK22
MESRDVKAEQRQQQPELPKKRRRQKLLESAQASGGSSMSVAESSHSRTSAPAPPAGSDDA GAGGNGHQHQQGKRPRLIWTRRLHDLFVEAYEKSLGEDDAVPKRILENMREKMSPAETSE ITREQVASHLQKYKLNLRSKEAERPPGGVQQQQASAEASTSQPRPRSLPPATPSAEVSQV AANLQPVPQLSGLPIWDRQAQPAEAMQRIPADSSCPVVEGRNRFAHQHMETPPAAILLPE TNTEAAVTLTRLARATQDGNVVGPEPAPACDIIERYWKSPRNEAFLSWDLFGLSPGK*
>ZmGLK23
MEARAVSALDLSLHISLPSSAAGSASPAPELGGGGGIGRGAQPPAGADPWRRLNGSTAST ELSLSPPLWQQDVAAGDVLPCRRLRPAAPNHYSSTADATTFVPVTVPRLISFDAAAGAED EAARARPIEGVPVYSSSRAARRPFLGAGAGEYHRQGHHPKAAGLYNRPCHSSSRPSSLRS TTTTTSPAVAPPAESSYLSPSAYHRMLSSTSRLRLQGVLADTLRGYGGHHHQQQHLDSLA AARYMPRFLASRRGMRAPRMRWTSSLHARFVHAVELLGGHERATPKSVLELMDVKDLTLA HVKSHLQMYRTVKSTDKPATTSSGGPPVDGGGDDDDLPSARRAQSSSSSPAGRRDGSSPQ AFTRHRSAASSEGAASLAGGDDVECSSSADDSD…
>ZmGLK24
MELFPAHPDLQLHISPPPATKPTELGFWKRALDTTPTATTTAAAATTAPSLAFASSAPTA VGHHAAAGAHHNDHHHQVPTTSSHSHLVGLPFLHHTQPILLPEGRGGGLRRDLAAARPIR GIPVYNASQPLLHFLQSHTHCHDAIVGAAGPRLSPKAALRLAAKRGARAPRMRWTTSLHA RFVHAVELLGGHERATPKSVLELMDVKDLTLAHVKSHLQMYRTIKTTDHKPANSASSYGQ AAAAKPVIDIPDPDDDSLFDLITTSAGSDQSSSSAQHSNPDGGGGNEHGSSMCALWCSSS TSISRGGWFHDRPRDDDAATPGPGDDIKSFEDVQSHSLLDDVADLNSSPFQVVAGMFGSD KKPNLDFTLGRI*
>ZmGLK25
MELFPSQPDLSLQIGLPARATSHHHGAALSARLLAAAAGGSVGGGNGVPGNPAAAMAPSL QVPIPIPLQLPLPMPPNAAAMLRPIRGVPLYQHPHTHAVPPTFPPHAAGAGPCFCEPCHV AAGAWRRAGCGFGARVAGLFPPAKRAARAPRMRWTSTLHARFVHAVELLGGHERATPKSV LELMDVKDLTLAHVKSHLQLVVLASKWKKMYRTVKNTERPAASSDQADGFESGSSSAGEI CDDDNSSLDLHGTDGRRPESSSAVRHGRLTACNDHGSSTGAHGGALWNSSSREDWAGFPS DSNTGSMSMHSRSLKDQTMQSKSLEILSDMNSSCVSETTSCASELNLEFTLGPRIRH*
>ZmGLK26
MASSLGVGGQQQGHGHGHGEARARLRWTRQLHDRFVLAVAQLGGADKATPKSVLRAMAVP GLTLYHLKRHLQKYRLVAVSRGVASPLGDSGDGTDERSSSSSENQPADECDDGTVAEPHG DSSRSVARMQRKLQEQIEVQRHLQLRIEAQGRYLQSVLRRAQEVLADHGLGSAAGAEAEL ASAVDTGSLSSSCCCSPTRRRSADSCVTSSSSEAESQAPVGGATWLHTCAGTRDCSVEQQ PVQGEKSTFLQRHGAAEDGTSSEIDPNGNR*
>ZmGLK27
MNMFDGMERAGYGGGAGPMGGVVLSRDPKPRLRWTPDLHERFVEAVTKLGGADKATPKSV LRLMGMKGLTLYHLKSHLQKYRLGKQTKKDTGLDAGRGAFAAQGINFSTPVPPPSIPSTA SDNTGETPLADALKYQIEVQRKLHEQLEVQKKLQMRIEAQGKYLQTILEKAQSNLSYHAT GAANLEATRSQLTDFNLALSGFMDNVTQACEQNNGELVKAMSEDGLRANNLDFQPYHGVH DGDDVKCATDEGLLLLDLNIRGGYGHRISTDLKMNQHMR*
>ZmGLK28
MFPSKKATSSAAAAAAAVSSNDSRQQAMCVQADSGSGLVLTTDPKPRLRWTVELHERFVD AVTQLGGPDKATPKTIMRVMGVKGLTLYHLKSHLQKFRLGKQPHKEFNEHSVKDAAAAME MQRNAASSSGMMGRSMNDRSVHMNEAIRMQMEVQRRLHEQLEVQRHLQMRIEAQGKYMQS ILEKAYQTIATGDLAACSPVAAGYKSLLGNPQAMLDVCSLKDMAPSMGFPSLQDLHMYGG GGGHCLDLQQQMERPMEAFFASCDIGSLAKKRPVSPYADDDGGKSPMLWGEDDEGKGIVD HFQMAPPMMDAAGIDVMDSIADVYGDAKHMTMSSDSTGSKGGGFDVRLERPSLRRPHMGG SPSVLGGGQTRNLSYG*
>ZmGLK29
MDQIATPDETAHASAPSVHKLFDAKLGHHSVMDGTLASTSQSSNIKTQLIRSSSLSRSIS VNLEKRSPESDPESPQSHVSHPKFAEPMFSNSSTFCTSLFSSSSTTEPCRQMGTLPFLPH PPKCEQQVSAGHSSSSSLLLSGDTGLDVAEQSDDLNDLLNLSGDASDGSFHGENNALAFD EQMEFQFLSEQLEIAITDNEKNPHLDDIYGTPPQLSSLPVSSCSNQNLGSPVKVQLSSSQ SSSSSATANKSRLRWTLELHERFVEAVKKLEGPEKATPKGVLKLMKVEGLTIYHVKSHLQ* KYRLAK*
>ZmGLK30
MNFLESIAVNGHRDRQHGGVMSRQSMVAVEQLTGPASARPAHTCAAQPHAHQLLSARYDH RGACASQVELPDRISPSNASTFCTSMYSSSSSSSAAADSSKSCRRAGALPFLPHPPKREQ QQQQQSSSSPSLLVCTDLGNGGQDEAEAEHPAELKDFLNLSGEASWRGGFHGESSGVAFR FGEQVEFQFLSEQLGIAITDHDESPRLDDIYDRPPQTSSCPVLSCSDQEEGLQRAGSPVK AQPSSSRAASCNNKPRLRWTLELHELFVKAVNKLGGPEKATPKGVLRLMKVEGLTIYHVK SHLQKYRFAKYLPETKEDMKSSSEDKISKSEMPGSNAGRKKILRSLQVAEALRMQMEVQK QLHEQLEVQRQLQVRIEEHAKYLHKILEQQKAR…
>ZmGLK31
MVAREEQAMTREVKGKGLLVDILDDHEEVSIDNSKLLDLNEGFDVEDEGGEAAGDDEDEE DEGEEGDDGGSTTDVGGSASSSNNRSSNNNNSESEKADAKGGSKSEVSGEQRVPSVRQYN RSKLPRLRWTPDLHMAFVHAVERLGGQERATPKLVLQMMNVRGLSIAHVKSHLQMYRSKK LDQDGRPRGAVSSVYSPMDFHFMRADHRRFHNMSFFQRAAASASSSGGQERGGFFASRNF STPELSRLYGLLHHRPAPTQTFDFRNSSFRNHEWPWAASSNQQEAMTISRKHVVMPPSTS PQTHASLASSAALRSDRRWWPFTEAGAAVAAGEHRAGTGVTSVKFDNCVGSSSRPLPLPM SPAVCGDRRLPFRWRHGGSSRDVVVGYPGSSSM…
>ZmGLK32
MELFPAHPDLQLQISPPPPATKPMELGFWKRALVDTTTSPATATAVAAATTATTATSHAF ASSAPTSAVGYHHAAVGAHHHQVPVPVPAGSHSHSHLGLPLLHHTHPILPAAESGGVLRR PDLGSTRPIRGIPVYSTSQQPLPFLQSHPHYCCDAIAGAGHPRSPKAALRLAGAPAKRGA RAPRMRWTTSLHARFVHAVELLGGHERATPKSVLELMDVKDLTLAHVKSHLQMYRTIKTT DHRPASASSYGQAGGAKTIIDIPDDDSSLFDLTNTTTTTSGSESSAQHSNPPDGSEHNGA STCALWCNASISGRGAACWFVRDKSRDATPGDIKSFEDVQSQSLDDDVSDLNLSAPFQVA AATMFGGGNKPNLDFTLGRI*
>ZmGLK33
MGGAGGGGRNGAATRRYNRSKVPRLRWTSELHRNFVRAVDCLGGQDSTFCSCLLTSHAKH ACIHTYMSLVWCPLYISLSSSAKMALGSFMCSLRGRCRLHAEATPKLILQLMDVGGLTIA HVKSHLQMYRSSGQDIRRREVQPRRLGHLVEHYSFAIDEEGGPKEFVCCPHMKRAEAGPE AAATATATHESVQGNSDMGAPGTRRCGDDYTRAIPIPMGSSSSRSRRITEGLAWQWQSSG AASAARAATAASTLRELGFWVRGTEPFKTGRPMANRLSPVARQLSSKSKEIKCGDDGRFL FGTATRDEAARRHSPSRRPDSIDPKAVAAVSWSSEGGACALPPPLSSTGLSARSGPSGSC VFARQRVNLDLSLSICGS*
>ZmGLK34
MTVDELKLQARASGGHGAKDQFPVGMRVLAVDDDPTCLKILENLLLRCQYHGMPRSSRSP LSLSSPGNDNDDSGKKLQVVSAEGDNGGVNRNKRISRKGRDDNGDDGDDSDDNSNENGDS SSQKKPRVVWSVELHRKFVAAVNQLGIDKAVPKKILDLMNVENITRENVASHLQKYRLYL KRLSADASRQANLTAAFGGRNPAYVNMGLDAFRQYNAYGRYRPVPTTNHSQPNNLLARMN SPAFGMHGLLPSQPLQIGHNQNNLSTSLGNVGGMNNGNLIRGAHMPLQDTSKCFPTGPSG NSFANISNSTQLVTTNNLPLQSLEPSNQQHLGRLHSSADPFNSFVGEPPQFADLGRCNTT WPTAVSSSNVQEIGQKDRIVNRPKLEPLSSFTE…
>ZmGLK35
MGITCSHTSTMNRLHSGRVPPCLSSAITPVPAFSEASFPSFTEQRSSFAERKLPVSSVAS IGTSMAAYDTMSTHMLASNFTNESPNRQLCSGSYVTEPSDPDTPLLATHSSLMADSTPLF VDFSEVSEHICLNQGQLLGLFDYPASVDFYKSKNMTIFGQQIQDTITVDPNTHLTPQNEL FSGSSMQLQKTVGSAESVLKTVDARSATPQSYLYCHTESERSVPEPFNCDKLGADSLPFS NTAPKPRMRWTPELHECFVDAVNKLGGSEKATPKAVQKVMKVDGLTIYHKHRIVQHRSAG VPGRRGSHTEVDDDSIPQSKGEGGVEGGLVSQIGLQKQLHEQLEIQRRLQLQVEEHNKYL ETVIAKQNESLKKLRALRGFRDRVRRVLQDSEA…
>ZmGLK36
MGLDVGEIGMGLDLGLDLRLFAARSAGGMAKGAAPAGIQSCIRSLEVERRKIEVFRRELP LCLRLLADVIDELKEEAAKRGEYDDGAATVDDGDKRKWMSTAQLWVDSDAKSDESDKEQQ SEITSPPEPKLLGGGAPTPIRAAVSAVAVPQPLPPPLFRREDSSASSGLSLVSLSPATKA AVPISPPVVAASGTGTASARFCGTTMPPCGSEVNNMHSQAQQQQQASRKARRCWSPELHR RFVAALHELGGPQVATPKQIREVMQVDGLTNDEVKSHLQKYRLHNRRSSPGAAAAPVSQS IMLVDGVWAAQEQSSGSQSGSRQGPLQFSRAGMAVGGGDDSSSSDDDEDDDKSEDGYSLK CV*
>ZmGLK37
MYHQHQGLSELFTTRTSFPMEQHLFLRGGNAQGDSGLVLSTDAKPRLKWTPELHQRFVDA VNQLGGAEKATPKTVMRLMGIPGLTLYHLKSHLQKYRLSKNLQAQANVSTSKNAIGCTSI ADRIPGTSAATMSSTNVVPQAEKTIQIGEALQMQIEVQRQLNEQLEVQRHLQLRIEAQGK YLQAVLEQAQETLGKQNLGPANLEDAKIKISQLVSQVSTECFSNAITDVKGSSSVHRLEP RQIQFVESSTNSYLSVAEGFIKEQRLQHQQHHGVLKAHDGSSLFCRKRPHEHETQFALNR SLSERRMAHLQNDEQYSKAEFGYESDTEIVHEYTAPQNGGGSTTSSASGSKVDAEKLYLE EQKCARQVAEYPRESKLIDFENSCSGKKLDLNT…
>ZmGLK38
MGKVKQKVATAAEDIVLEDEDDAERSSENSVPPVILDLNQSFGEGSEEGEAGEDGSYDEE DGDCDGGSMSRVAGGSSSSNSSSTNHHTSMSNKNYDTNNSSSCKGEGSGETAQTVRQYNR SKLPRLRWTPDLHMAFVHAVERLGGQERATPKLVLQTMNVRGLSIAHVKSHLQMYRSKKL DHESAGAGHDRAAIYSVFKPMDLHMMMRRGDHRFHDMFLHRAAAAGSVISSPLLHNGDLF GSRDAVSPEASRLYALLQRRQQPSSTQTFALMNYSSSLIDMIDQVWTFSRHAAAAAAAAR AGAIDDDHGPTKGLIHDMILRKDGRLTSHLFGLWDAIACNRTSSNAAGAASHGARVVTST DWNGTCSSSRPLSVTMSAAASTGLAMGSHHLMS…
>ZmGLK39
MMYHAKNFSVPFAPQRAQDNEHASNIGGIGGPNISNPANPVGSGKQRLRWTSDLHNRFVD AIAQLGGPDRATPKGVLTVMGVPGITIYHVKSHLQKYRLAKYIPDSPAEGSKDEKKDSSD SLSNTDSAPGLQINEALKMQMEVQKRLHEQLEVQRQLQLRIEAQGRYLQMIIEEQQKLGG SIKASEDQKLSDSPPSLDDYPESMQPSPKKPRIDALSPDSERDTTQPEFESHLIGPWDHG IAFPVEEFKAGPAMSKS*
>ZmGLK40
MRGFERKGVRQYNRSEVPRMRWTEELHRQFVLAVECLGGQDEATPKQILQLMGVKGVSIC HIKSHLQMYRSSSSSSSSTHNQSSSLQKLTSTTASNSKRVFLSREDHASQADGSTPASDE NIYTTMLCGCSHSTPYQIRPSLEGVFRGLEQTRMLATTEKSISRPSHTEKQHTGCDLTLS IGLWAEDASSNDVDGSSSISEELMPAAPAAGARRAAAVKEESEAAALNLDLTISSSYWLA LTSDDGARRRTAGWRR*
>ZmGLK41
MREEEEASWFARGEEQQLLRPDELMPLTQTLITPHLAVAFDITTHGAGGTGAAGGAGAGP GAGGPDINGGGASSAAGSSGGGGGGGGDEPARTLKRPRLVWTPQLHKRFVDAVAHLGIKN AVPKTIMQLMSVDGLTRENVASHLQKYRLYLKRMQGLGGGGGGGGGGGAGGSHSSGSGTD AATEHLFATGPVPFLPPGHRAPAAADSYPPFSPMGGAHHHQHHQIGHFHHPATRPLAHYG GAAVGGFDHGFLSRVGPPAGPPGMHHRMVGGGAGMGMMAPASFADEMDLGSRGGGGSGSR RELTLFPTSGDH*
>ZmGLK42
MYHQQQLHTHNQHLSSSRPGLPPEKQFLLHGAGGGGGGGDAGLVLSTDAKPRLKWTPELH ERFVEAVHQLGGPDKATPKTIMRLMGIPGLTLYHLKSHLQKYRLSKNLQAQAHTASAKNA LVGCRTGADNALCQGSASPPPPPPPPHLNLEPPQINRSMHISEALQMQIEVQRRLHEQLE VQRHLQLRIEAQGKYLQSVLEKAQEALAKQSGGADETTTTTQQQQQLLLPDLISRATATR RGNVQQEHLHQQHHLGGDGSVDSCLTACEGSRCQRERDQDLLSIGLSSAPPPTPTPSRGY NDRGGGGSASCEEFLQFLDEPSRRGAGGGGSSDEQQELDLSISGGRSNPRPRGSQSQRID LNGSSWN*
>ZmGLK43
MFPPGLIHHRPDATAPGDGPPRSGPGGPSLVLTADPKPRLRWTADLHERFVDAVAQLGGP EKATPKTILRTMGVKGLTLFHLKSHLQKYRLGKQSDKEGSEQSKDASYLLDAQSGMSVSP RVAAQDMKESQEVKEALRAQMEVQRRLHEQVEQVQKRVQIRMEALEKYIDSILESACKMV TEQFASSGFSISNPDLPEISPGGVMCGSTDTLGSSVLNQLSVSSIDSHSPGGKPSPSGME GPTLLQKSPELKRRSS*
>ZmGLK44
MERLSTNQLYSSGVPVTVPTSLPCIPVSLDESFPRLPDAQSVLMERELRSTPLPPHQTTV APIRGLFHSNTGSVGPLCSPPSVRFSSHSNPEQYPNHNSYNSQVPSTASSSTLNYGSQYG GFEPSITDFPRDIEPTWCPDPVESILGYSGDVPAGNNLTGTTSIGASDDLTKQTEWWTEF MNEDWKDMVDNPTSTETQPVGQPVQSSNSVHQSATQQTVSSQSVEPLAVVAPSPTAGSNT GKARMRWTPELHERFVDAVNILGGSEKATPKGVLKLMKADNLTIYHVKSHLQKYRTARYR PELSEGSSEKKVASKEDIPSIDLKGSFDLTEALRLQLELQKRLHEQLEIQRSLQLRIEEQ GKCLQMMLEQQCIPGAEKAQDASTAADELRSPS…
>ZmGLK45
MYSPKPESSFGPNPNSGTHQQQMELTGANMGPGNGANNNTNMAGRQRLRWTNELHERFVE AVTQLGGPDRATPKGVLRIMGVQGLTIYHVKSHLQKYRLAKYIPDASTDGNKTDNKDPGD LLAGLEGSSGLQISEALKLQMEVQKRLHEQLEVQRQLQLRIEAQGKYLQKIIEEQQRLTG VKSETPAGGASVTVSSDQFPDSERTEPSTPAPASESPTQVGASNRDTGDRTEATKSTCHG DSLSRNEPLTPDSNCQNGSPVASPNHERAAKRQRGSGTEFLDSEAEFSLPRHIFESSSGS EFQQYSMSYSGQ*
>ZmGLK46
MEASSAASPDLSLHISLPSSAAGSGPSGRRAAVGGGTGGGGGAGGDPWRRLNGSTASTEL SLSPPVEQEHADALPWRHRPSAAAASSAATTSAGATLMPAMPMLQPLDGGGGLGAGAGAG GGASVALPIRGIPIYNGPGGFPFLPPASGADGAPLHHHQQQQKLGFYGSYHPSTWPSSLG STSPSPSPLAPGTPPSPLLDPASAAFLSPAAHHHHRMLSASGRLNGMLTDTLRGYGAGGV GGLGGIVGGHHHHHHHLHGAQPFGLGSRFMPKLPAKRSMRAPRMRWTSTLHARFVHAVEL LGGHERATPKSVLELMDVKDLTLAHVKSHLQMYRTVKSTDKPAASSGANDGGSGDEDFAG GGQAGSGGENMCARPFGEHRSTSEGAASSVGGG…
>ZmGLK47
MGLDVMEIGMGADLSLDLRHFASKAVRQSKDDTPAPDMDACIRRLEEERGKIEMFKRDLP LCARLLADVIDVMKEEAGKKKTTTRRRSDRRLASAAADDEEEEADGATADKSKWMSTAQL WTGDSGREDAESEKQDKGRCSPEARSRGALLPFKADVGSGAPAFAPLFLRTDDKAAAARV GVPDLSSLLSPPATMPPADAGAEESRRQVVGFAQAAARAAAMAPSAPALGLQSQQQQQQQ QQARKARRCWSTELHRKFVAALDQLGGPQVATPKQIRELMKVDGLTNDEVKSHLQKYRLH NRRAPGSGVVRQPIVLVGGLWIPQEQGSPQSGSPHGPLHHLSTSVAAVSSAATASCEEED GRSESYGWK*
>ZmGLK48
MEQHPFLRGGNAQGDSGLVLSTDAKPRLKWTPELHQRFVDAVNQLGGEEKATPKTVMRLM GIPGLTLYHLKSHLQKYRLSKNLQAQANASTSKNAIGCTPVADRIPGTTAATMSSTNVLP QAEKTIQIGEALQMQIQVQRQLNEQLEVQRHLQLRIEAQGKYLQAVLEQAQETLGKQNLG PANLEDAKIKISELVSQVSNECFSNAITDVKESSSVHRLEPIQIEFVESSTNSYLSVAEG FIKEHKLQHHGVLKAYDDSSLFCRKRSHEHETQFALNRSLSEHRMAHLQNEEGYHKAEFG YESDTEMAHEYTAPQKNGRCSTTSSASGSKVDAEKLYLEEQKCARQAVEYPRESKLVDFE HPCSVNKLDLNTHNVDDTNQAYRHFDLNGFSWG*
>ZmGLK49
MGEEAVDDYELHMVCYGSDEDERVMEWESGLPGADELTPLSQPLVPPGLAAAFRIPPEPG RTLLDLHRASEATVARLRRAPPSSPGTSSSPHGHQEARGGEGADSAAATTTNSNRRPRLV WTPQLHKRFVDVVAHLGIKKAVPKTIMELMNVEGLTRENVASHLQKYRLYVKRMRGQGPS PSDHIFAPTPVHGVAVGMVPMVSGQAYHYLYNGGGGGDR*
>ZmGLK50
MREEEEPSWFARGEEQEQQLPRPDELMPLTQTLITPDLAVAFDITTHGAGGAGPVPDING GGASSAAGSSGGGGGGGGDEPARTLKRPRLVWTPQLHKRFVDAVAQLGIKNAVPKTIMQL MSVDGLTRENVASHLQKYRLYLKRMQGLGGGGGGGSHSSGSGSATDAATEHLFATGPVPF LPPAHRAPAADTYPPFSPMGSGAAHHHHRAPQIGHFHHPAARPLAHYAAAAGPGFDHGFL SRVAPPGMHHHRMASAAAGMGMGMIAPSSFADEMDRGAGGSGGGGGRRELTLFPTSGDH*
>ZmGLK51
MFPSSKKQASTGAANPNDRPMCGQGGDSGGLVLTTDPKPRLRWTPELHDRFVDAVAQLGG PDKATPKTIMRVMGVKGLTLYHLKSHLQKFRLGKQHKELGDHTAMEMQRSVASSSGMIAR SMNDRSVNVNEALRIQMEVQRRLHGELEVQKHLQMRVEAQGKYMQSIVEKAYQALGSSDC ATWPAGYRTLGSQGVLDIGTSSTSFSSVQDLQCFYGGSSHMDQLLHQMERPMDGFLTLGE SCFIGSADNKKDLNNHCSSSGKSSMMWASEEQQAKSGNDQLQMGSSTRMEGAGIDVMDPV TGLYEGAVSGDSMDSKGFEGSNSRLEMKPPAQQAPVGSQRIRI*
>ZmGLK52
MAKVKQKVATEDILEGDDERTSSENNSVPPVILDLNEGFGEGNEAGEASDDGDDNQEEDG DDGGSTSEVAGGRNSSNNSSTNHTSMSNKDYDMNSSSNGEGREERELAVRQYNRSKLPRL RWTPDLHMAFVHAVERLGGQERATPKLVLQTMNVRGITIAHVKSHLQMYRSKKLDQESVF SPMDFHMMRTGDHHRYHDMFLHRPAAGSAISSRLLHGGEFFGSRNAAVSPEARRLYELLQ RRQPTMQTFDFKGYSSGSGLRDQEWSFSQHAAAAAARAGAINGHGPTKGLIHDMGLRKNS RPMSHLFDVRDRDAIASNRTSSDATGAASHGVTITRSADRNGTSSSWPQPRTMSAAASTA PALGSHHLLSMGRGSANLTSSSDHPVVTNEALG…
>ZmGLK53
MRGFERKGVRQYNRSEVPRMRWTEELHRQFVEAVECLGGQDEATPKRILQLMGAKGVSIS HIKSHLQMYRASISSSSSTHHQPSLQKSTSTAASNNKRVFFTREDCASQEGNAPASDKNI YTTTVRGCGQYSSPYQIRPSLQQVFRCWEQKRGRVAWNSDVLTTEKGVIIRPSHTRKHET QQHTGCDLTLSIGLWEDASSSDDADGSSSISEELLPAPAAGGARRVAAVVKEEEESKPAA LNLDLTISSSWLA*
>ZmGLK54
MLAVSPSPVRCADAEECGGGGASKEMEETAVGPVSDSDLDFDFTVDDIDFGDFFLRLDDG DDALPGLEVDPAEIVFADFEAIATAGGDGGVTDQEVPSVLPFADAAHIGAVDPCCGVLGE DNDAACADVEEGKGECDHADEVAAAGNNNSDSGEAGCGGAFAGEKSPSSTASSSQEAESR RKVSKKHSQGKKKAKVDWTPELHRRFVQAVEELGIDKAVPSRILEIMGIDSLTRHNIASH LQKYRSHRKHMLAREVEAATWTTHRRPMYAAPSGAVKRPDSNAWTVPTIGFPPPAGTPPR PVQHFGRPLHVWGHPSPTPAVESPRVPMWPRHLAPRAPPPPPWAPPPPADPASFWHHAYM RQGPAAHMPDQVAVTPCVAVPMAAARFPAPHVR…
>ZmGLK55
MNAKKIKLHDYHHCYGSPMCDPQLFPRAAAATTAGLSLHPGPGLVGSLPQRHGGGGGGWV HEEHTATTPRAAQGQGGCVVGSDAAAFFAAEELMMGTARFDSPLGGTTTALQELTAFAKG PPFGRPRPTTGGERERERLYPVDPLPLRDCAAVRTYYVRPQQRDGATEAPPSLELPFQRR QQQQVHGLFGDPSTGRLLGGGEPQAHSFPAHTLKQVPASTFVPAMEAPPGMQSLMDNPLS RSCSIIGAAATHAGSGNAAAPGQGAPSKTRIRWTQDLHERFVDCVNKLGGADKATPKGIL KLMNSDGLTIYHIKSHLQKYRIAKYMPVSSTSEGKEKRAAAANDVQNLDPGTGMKITEAL RVQLDVQRRLHEQLEIQRNLQLRIEAQGKKLQK…
>ZmGLK56
MEMDPPPPPPLHADRRLRFRDYLLALEEERRKIQVFQRELPLCLDLVTQTIEGMRSHMDS VVVGSEETVSDHGGPVLEEFMPLKPTTLSSSSSQPQSQDDHDSAHYLEHRRAAAATANDV VDADKDDEALGDPETAAASSSRPLPHPETKKAMPDWLQSVQLWSNQQQPSVSPPQHQDEL LLPCRPVALNACRKSGGAFQPFEKEKKKEDKEEKQRAELELPLPAAASSAVVGDSCDRAG ATDTDTDTAENNKASSTKGGKDKEAQLSSQAPSRKARRCWAPELHRRFLQALQQLGGSHV ATPKQIRELMNVDGLTNDEVKSHLQKYRLHTRRPNSAAAAVQSGGTSVVAPPAAPQFVVV GGIWVPPPEYAAAAAAQPQQVHVHLAGDASGTT…
>ZmGLK57
MEMDPPPPPPLHADRRRRFRDYLLALEEERRKIQVFQRELPLCLDLVTQTIEGMRSHMDS VVVGSEETVSDHGGPVLEEFMPLKPTTLSSSSSQPHYQDEHDSAHYLEHRRGSAATANDV VDADKDGEAVGDLETAAASSSRPLPHPETKKAMPDWLQSVQLWSNQQQPSASPPQHQDEL LLPCRPVALNACRKPGGAFQPFEKEKKKKDKEEKQRAELELPLPAAASSAVVGDSCDRAG ATDTDTDTAENNKASSNKGGNDKEAQLSSQSQAPSRKARRCWAPELHRRFLQALQQLGGS HVATPKQIRELMNVDGLTNDEVKSHLQKYRLHTRRPNSAAAAVQSGGTSVVAPPAAPQFV VVGGIWVPPPEYAAAVAVAAAAAAQPQQVHLAG…
>ZmGLK58
MGGGGRNGTVVRRYIRSKEPRIKWSADLHRSFVQAIDCLGGQHKATPKLILQFMATRGLT ISHVKSHLQMYRAARLGAGRRGMQAQLLQRRHSCTGDEQEEFLRPPPPLKRARMGYESMQ GLGSHGVSDARTAAAAGGLYCIDDYMQAMAAMGWRIKEEGLTRWQWQRRDAAAPSDLQAM GCLVQEPDPFKQMRRPEARRLGSALRNQQDDSSEEDGNGCPLLSSSSFSNAANDDEPSDE QCSLSLSLGLDTKGARAMATSSPSGESSCILTAASPARRSSSDCCCSGHSGCFVGPGVSL ELSLSISGSYLDHSDSVHRPGPAGCSRW*
>ZmGLK59
MELFPSQPDLSLQIGLPASATPHDHHHGAALSARFLAAAAGGGGNGIPGNPAVAMAPSLQ LPMPMPLPMPMPMPPNAAAAAGAAGGLYYHPDAAAMLRPIRGVPLYQHPHTHAVPPTFPP HAAGAAGPCFCEPCHVAAGAWRRAGCGVGTRVVAGFPTAAKRAARAPRMRWTSTLHARFV HAVELLGGHERATPKSVLELMDVKDLTLAHVKSHLQMYRTVKNTERPAASSDLADGFENG SAGEICDDNSLDLHGAGRPESGAARHGRLAACNDHGSSTGAHGALWNSSSREDWTGFPSE SNTGRMSMHSRSLKDQTMQSKSLEILSDMNSSCVSETTSCASELNLEFTLGPRIRH*
Arabidopsis thaliana
>AtGLK1
MIKKFSNMDYNQKRERCGQYIEALEEERRKIHVFQRELPLCLDLVTQAIEACKRELPEMTTENMYGQPECSEQTTGECGPVLEQFLTIKDSSTSNEEEDEEFDDEHGNHDPDNDSEDKNTKSDWLKSVQLWNQPDHPLLPKEERLQQETMTRDESMRKDPMVNGGEGRKREAEKDGGGGRKQRRCWSSQLHRRFLNALQHLGGPHVATPKQIREFMKVDGLTNDEVKSHLQKYRLHTRRPRQTVPNNGNSQTQHFVVVGGLWVPQSDYSTGKTTGGATTSSTTTTTGIYGTMAAPPPPQWPSHSNYRPSIIVDEGSGSHSEGVVVRCSSPAMSSSTRNHYVKNN
>AtGLK2
MGRCGRSNDGVIGGVRPYVRSPVPRLRWTPELHRSFVHAVDLLGGQYKATPKLVLKIMDVKGLTISHVKSHLQMYRGSRITLLGKPEESSSPSSRRRRRQDNEEDHLHDNLSVHARNDCLLGFHSFNFREQTSATDNDDDDFLNIMNMERTKTFAGNGESIKFQSHHSLEAENTKNIWKNTWRENEHEEEEELSLSLSLNHPHNHQQRWKSNASSSLSETSEAVSSSSGPFIFRDCFASSKIDLNLNLSFSLLHS
>AtGLK3
MMMFKSGDMDYTQKMKRCHEYVEALEEEQKKIQVFQRELPLCLELVTQAIESCRKELSESSEHVGGQSECSERTTSECGGAVFEEFMPIKWSSASSDETDKDEEAEKTEMMTNENNDGDKKKSDWLRSVQLWNQSPDPQPNNKKPMVIEVKRSAGAFQPFQKEKPKAADSQPLIKAITPTSTTTTSSTAETVGGGKEFEEQKQSHSNRKQRRCWSPELHRRFLHALQQLGGSHVATPKQIRDLMKVDGLTNDEVKSHLQKYRLHTRRPATPVVRTGGENPQQRQFMVMEGIWVPSHDTTNNRVYAPVATQPPQSSTSGERSNRGCKSPATSSTTTHTPHLLPLS
>AtGLK4
MELFPAQPDLSLQISPPNSKPSSTWQRRRSTTDQEDHEELDLGFWRRALDSRTSSLVSNSTSKTINHPFQDLSLSNISHHQQQQQHHHPQLLPNCNSSNILTSFQFPTQQQQQHLQGFLAHDLNTHLRPIRGIPLYHNPPPHHHPHRPPPPCFPFDPSSLIPSSSTSSPALTGNNNSFNTSSVSNPNYHNHHHQTLNRARFMPRFPAKRSMRAPRMRWTTTLHARFVHAVELLGGHERATPKSVLELMDVKDLTLAHVKSHLQMYRTVKTTDKAAASSGQSDVYENGSSGDNNSDDWMFDMNRKSRDSEELTNPLEKSNGLWTNSSGEARLHGKLIDNVAEIMLPSEKELDGKCSSYERISSEEMSSSSISGTSPFKPNLEFTLGRSH
>AtGLK5
MLVGKISGYEDNTRSLERETSEITSLLSQFPGNTNVLVVDTNFTTLLNMKQIMKQYAYQVSIETDAEKALAFLTSCKHEINIVIWDFHMPGIDGLQALKSITSKLDLPVVIMSDDNQTESVMKATFYGACDYVVKPVKEEVMANIWQHIVRKRLIFKPDVAPPKPRMTWSEVFQPVQSHLVPTDGLDRDHFDSITINGGNGIQNMEKKQGKKPRKPRMTWTEELHQKFLEAIEIIGGIEKANPKVLVECLQEMRIEGITRSNVASHLQKHRINLEENQIPQQTQGNGWATAYGTLAPSLQGSDNVNTTIPSYLMNGPATLNQIQQNQYQNGFLTMNNNQIITNPPPPLPYLDHHHQQQHQSSPQFNYLMNNEELLQASGLSATDLELTYPSLPYDPQEY…
>AtGLK6
MGSLGDELSLGSIFGRGVSMNVVAVEKVDEHVKKLEEEKRKLESCQLELPLSLQILNDAILYLKDKRCSEMETQPLLKDFISVNKPIQGERGIELLKREELMREKKFQQWKANDDHTSKIKSKLEIKRNEEKSPMLLIPKVETGLGLGLSSSSIRRKGIVASCGFTSNSMPQPPTPAVPQQPAFLKQQALRKQRRCWNPELHRRFVDALQQLGGPGVATPKQIREHMQEEGLTNDEVKSHLQKYRLHIRKPNSNAEKQSAVVLGFNLWNSSAQDEEETCEGGESLKRSNAQSDSPQGPLQLPSTTTTTGGDSSMEDVEDAKSESFQLERLRSP
>AtGLK7
MEKSGFSPVGLRVLVVDDDPTWLKILEKMLKKCSYEVTTCGLAREALRLLRERKDGYDIVISDVNMPDMDGFKLLEHVGLELDLPVIMMSVDGETSRVMKGVQHGACDYLLKPIRMKELKIIWQHVLRKKLQEVRDIEGCGYEGGADWITRYDEAHFLGGGEDVSFGKKRKDFDFEKKLLQDESDPSSSSSKKARVVWSFELHHKFVNAVNQIGCDHKAGPKKILDLMNVPWLTRENVASHLQKYRLYLSRLEKGKELKCYSGGVKNADSSPKDVEVNSGYQSPGRSSYVFSGGNSLIQKATEIDPKPLASASLSDLNTDVIMPPKTKKTRIGFDPPISSSAFDSLLPWNDVPEVLESKPVLYENSFLQQQPLPSQSSYVANSAPSLMEEEMKPPYETP…
>AtGLK8
MAGCLVPECADDISILLIDHDTASIASLTSMLQQFSKRVMSVDVASKALSMIEKQKKEIGLIIANIEMPHIDSHSFLNALLLKDIPLILINPEIKTKEPSDLLTKRACFSLDKPISNDDIKNMWQHVFSKKSQELKKINITEDQENVMDKDTYQIEAFRANLKRQRISQASLLGRRPFIDTFSTYETFQKRKSIANVEWKTTPSYAIEIENKRKEWKKSVGRRKSLWNSERHMKFIAAISILGEEDFRPKSILEIMNDPNLTHRQVGSHLQKYKAQIDQISYTLPRNESRSIDKTFEYPSNYKYPFKISDLTNNLIVSNSLWNSLEKKNSASASITQFLFKKPIGEKEETMPKFHIGGKLDLSNHSVHGNVLNKLSMNVNFVPSTISNNPAYNILSIDS…
>AtGLK9
MMVEMDYAKKMQKCHEYVEALEEEQKKIQVFQRELPLCLELVTQAIEACRKELSGTTTTTSEQCSEQTTSVCGGPVFEEFIPIKKISSLCEEVQEEEEEDGEHESSPELVNNKKSDWLRSVQLWNHSPDLNPKEERVAKKAKVVEVKPKSGAFQPFQKRVLETDLQPAVKVASSMPATTTSSTTETCGGKSDLIKAGDEERRIEQQQSQSHTHRKQRRCWSPELHRRFLNALQQLGGSHVATPKQIRDHMKVDGLTNDEVKSHLQKYRLHTRRPAATSVAAQSTGNQQQPQFVVVGGIWVPSSQDFPPPSDVANKGGVYAPVAVAQSPKRSLERSCNSPAASSSTNTNTSTPVS
>AtGLK10
MCLLMEINNNANNTNTTIDNHKAKMSLVLSTDAKPRLKWTCDLHHKFIEAVNQLGGPNKATPKGLMKVMEIPGLTLYHLKSHLQKYRLGKSMKFDDNKLEVSSASENQEVESKNDSRDLRGCSVTEENSNPAKEGLQITEALQMQMEVQKKLHEQIEVQRHLQVKIEAQGKYLQSVLMKAQQTLAGYSSSNLGMDFARTELSRLASMVNRGCPSTSFSELTQVEEEEEGFLWYKKPENRGISQLRCSVESSLTSSETSETKLDTDNNLNKSIELPLMEINSEVMKGKKRSINDVVCVEQPLMKRAFGVDDDEHLKLSLNTYKKDMEACTNIGLGFN
>AtGLK11
MFHAKKPSSMNGSYENRAMCVQGDSGLVLTTDPKPRLRWTVELHERFVDAVAQLGGPDKATPKTIMRVMGVKGLTLYHLKSHLQKFRLGKQPHKEYGDHSTKEGSRASAMDIQRNVASSSGMMSRNMNEMQMEVQRRLHEQLEVQRHLQLRIEAQGKYMQSILERACQTLAGENMAAATAAAAVGGGYKGNLGSSSLSAAVGPPPHPLSFPPFQDLNIYGNTTDQVLDHHNFHHQNIENHFTGNNAADTNIYLGKKRPNPNFGNDVRKGLLMWSDQDHDLSANQSIDDEHRIQIQMATHVSTDLDSLSEIYERKSGLSGDEGNNGGKLLERPSPRRSPLSPMMNPNGGLIQGRNSPFG
>AtGLK12
MEADNGGPNSSHASKQRLRWTHELHERFVDAVAQLGGPDRATPKGVLRVMGVQGLTIYHVKSHLQKYRLAKYLPDSSSEGKKTDKKESGDMLSGLDGSSGMQITEALKLQMEVQKRLHEQLEVQRQLQLRIEAQGKYLKKIIEEQQRLSGVLGEPSAPVTGDSDPATPAPTSESPLQDKSGKDCGPDKSLSVDESLSSYREPLTPDSGCNIGSPDESTGEERLSKKPRLVRGAAGYTPDIVVGHPILESGLNTSYHQSDHVLAFDQPSTSLLGAEEQLDKVSGDNL
>AtGLK13
MPINDQFPSGLRILVVDDDTSCLFILEKMLLRLMYQVTICSQADVALTILRERKDSFDLVLSDVHMPGMNGYNLLQQVGLLEMDLPVIMMSVDGRTTTVMTGINHGACDYLIKPIRPEELKNIWQHVVRRKCVMKKELRSSQALEDNKNSGSLETVVVSVSECSEESLMKCRNKKKKKKRSVDRDDNEDDLLLDPGNSKKSRVVWSIELHQQFVNAVNKLGIDKAVPKRILELMNVPGLSRENVASHLQKFRLYLKRLSGEASQSNDSESTKRYENIQALVSSGQLHPQTLAALFGQPIDNHHSASFGVWIPNDNLGRSQNEHFSVDVSSASNRPVSVAVHGLSSSANFRQRGDVNNNRIRQGYGSNVNEESWILERSSRQR
>AtGLK14
MGKSSGRNGNGSFNGNKFHGVRPYVRSPVPRLRWTPDLHRCFVHAVEILGGQHRATPKLVLKMMDVKGLTISHVKSHLQMYRGGSKLTLEKPEESSSSSIRRRQDSEEDYYLHDNLSLHTRNDCLLGFHSFPLSSHSSFRGGGGGRTKEQQTSESGGYDDDADFLHIKKMNDTTTFLSHHFPKGTEEWREQEHEEEEEDLSLSLSLNHHHWRSNGSSVVSETSEAAVSTCSAPFVSKDCFGSSKIDLNLSISLLGS
>AtGLK15
MASSSELSLDCKPQSYSMLLKSFGDNFQSDPTTHKLEDLLSRLEQERLKIDAFKRELPLCMQLLNNAVEVYKQQLEAYRANSNNNNQSVGTRPVLEEFIPLRNQPEKTNNKGSNWMTTAQLWSQSETKPKNIDSTTDQSLPKDEINSSPKLGHFDAKQRNGSGAFLPFSKEQSLPELALSTEVKRVSPTNEHTNGQDGNDESMINNDNNYNNNNNNNSNSNGVSSTTSQSNRKARRCWSPDLHRRFVQALQMLGGSQVATPKQIRELMKVDGLTNDEVKSHLQKYRLHTRRPSPSPQTSGGPGPHLVVLGGIWVPPEYTSAHGGTPTLYHHQVHHHHTNTAGPPPPHFCSSQEFYTTPPPPQPLHHHHFQTFNGSSGGTASTDSTHHQVTDSPTVEGKS…
>AtGLK16
MKKQEKGNEVVTFEENPSTYVHHHTKKASMVLSEQEIEVILQSNKETYNEKLEKNTKENAEKVGIEEGNGSSSKITPCIFYTSDEKARLRWSSDLHDCFVNAVEKLGGPNKATPKSVKEAMEVEGIALHHVKSHLQKFRLGKCNIRGGTNQYVRQSQSMPHKSQQQLQLNNDCVNHDSYCNATFLSVTVPPTIDSLHQDTLNNTILFPTTLQAIPTSVSHNTYMSSYPSYNTVEVVKAQLNALQDSSTSQTQETFSRETNLSSIVTRDEADPVDKYIDWNKVGETDIEHDSVEVLEALGLK
>AtGLK17
MIPNDDDDANSMKNYPLNDDDANSMKNYPLNDDDANSMENYPLRSIPTELSHTCSLIPPSLPNPSEAAADMSFNSELNQIMARPCDMLPANGGAVGHNPFLEPGFNCPETTDWIPSPLPHIYFPSGSPNLIMEDGVIDEIHKQSDLPLWYDDLITTDEDPLMSSILGDLLLDTNFNSASKVQQPSMQSQIQQPQAVLQQPSSCVELRPLDRTVSSNSNNNSNSNNAAAAAKGRMRWTPELHEVFVDAVNQLGGSNEATPKGVLKHMKVEGLTIFHVKSHLQKYRTAKYIPVPSEGSPEARLTPLEQITSDDTKRGIDITETLRIQMEHQKKLHEQLESLRTMQLRIEEQGKALLMMIEKQNMGFGGPEQGEKTSAKTPENGSEESESPRPKRPRNEE
>AtGLK18
MLALSPATRDGCDGASEFLDTSCGFTIINPEEEEEFPDFADHGDLLDIIDFDDIFGVAGDVLPDLEIDPEILSGDFSNHMNASSTITTTSDKTDSQGETTKGSSGKGEEVVSKRDDVAAETVTYDGDSDRKRKYSSSASSKNNRISNNEGKRKVKTRLNEQVYNGFVFFLKVDWTPELHRRFVEAVEQLGVDKAVPSRILELMGVHCLTRHNVASHLQKYRSHRKHLLAREAEAANWTRKRHIYGVDTGANLNGRTKNGWLAPAPTLGFPPPPPVAVAPPPVHHHHFRPLHVWGHPTVDQSIMPHVWPKHLPPPSTAMPNPPFWVSDSPYWHPMHNGTTPYLPTVATRFRAPPVAGIPHALPPHHTMYKPNLGFGGARPPVDLHPSKESVDAAIGDVLT…
>AtGLK19
MTVEQNLEALDQFPVGMRVLAVDDDQTCLKILESLLRHCQYHVTTTNQAQKALELLRENKNKFDLVISDVDMPDMDGFKLLELVGLEMDLPVIMLSAHSDPKYVMKGVTHGACDYLLKPVRIEELKNIWQHVVRSRFDKNRGSNNNGDKRDGSGNEGVGNSDQNNGKGNRKRKDQYNEDEDEDRDDNDDSCAQKKQRVVWTVELHKKFVAAVNQLGYEKAMPKKILDLMNVEKLTRENVASHLQKFRLYLKRISGVANQQAIMANSELHFMQMNGLDGFHHRPIPVGSGQYHGGAPAMRSFPPNGILGRLNTPSGIGVRSLSSPPAGMFLQNQTDIGKFHHVSSLPLNHSDGGNILQGLPMPLEFDQLQTNNNKSRNMNSNKSIAGTSMAFPSFSTQQN…
>AtGLK20
MAFAQSVYNQSSVLKINVMVVDDNRVFLDIWSRMLEKSKYREITVIAVDYPKKALSTLKNQRDNIDLIITDYYMPGMNGLQLKKQITQEFGNLSVLVMSSDPNKEEESLSCGAMGFIPKPIAPTDLPKIYQFALTYKRNGKSTLSTEQNQKDANVSVPQQIMLVPEQAYVLKTKKKNCSSKSDTRTVNSTNVSHVSTNGSRKNRKRKPKGGPSDDGESLSQPPKKKKIWWTNPLQDLFLQAIQHIGYDKVVPKKILAIMNVPYLTRENVASHLQKYRLFVKRVVHQGRFSMLSDRGKDSMFRQTHIKEPYVNYYTPSTSWYETSLNNRSFYSESVHGHSRLLSEAREPVRYNQMSYNYMNRNISFENQPSQNEETRTVFEPPVMANKISQTSQVLGFGQ…
>AtGLK21
MIPSMEGGGKTNREEEEEEEEEEEEGEESKVSSNSTVEESDKKTKVRPYVRSKVPRLRWTPDLHLRFVRAVERLGGQERATPKLVRQMMNIKGLSIAHVKSHLQMYRSKKIDDQGQAIAGHKHLFETSTDRNIYKLSQLPMFRGYNHNHDSPFRYGSKISNASLWNSSSQGTERSLIDQIRPGLIRNASVSNNIRGSDYWTNNKSFQNIYSSSISNHFPKLRHDHHERTNSVTFNSIQGHSRTFQKFHNGVEENTNHSYCSKTNGKRDASRSIDLDLSLKLRQPEKTILEETETAATTTDQTLSLSLCPGSSSWKKSRLMKDEEDRTVKIGQESTLDLTL
>AtGLK22
MRSSSQNSENSKTCLSNNIKATTKNEEDKDEEDDEEGEEDEEERSGDQSPSSNSYEEESGSHHHDQNKKNGGSVRPYNRSKTPRLRWTPELHICFLQAVERLGGPDRATPKLVLQLMNVKGLSIAHVKSHLQMYRSKKTDEPNEGDQGFSFEHGAGYTYNLSQLPMLQSFDQRPSSSLGYGGGSWTDHRRQIYRSPWRGLTTRENTRTRQTMFSSQPGERYHGVSNSILNDKNKTISFRINSHEGVHDNNGVAGAVPRIHRSFLEGMKTFNKSWGQSLSSNLKSSTATIPQDHIATTLNSYQWENAGVAEGSENVLKRKRLLFSDDCNKSDQDLDLSLSLKVPRTHDNLGECLLEDEVKEHDDHQDIKSLSLSLSSSGSSKLDRTIRKEDQTDHKKRKI…
>AtGLK23
MREDNPNWFLRWEEELPSPEELIPISQTLITPHLALAFQIGSPNHHLGSKRTTAIYHQKLQSSTTPTTPTPTPPPMMMNSDFGGGDSTDLGSGSIGGEPARTLKRPRLVWTPQLHKRFVDAVGHLGIKNAVPKTIMQLMSVEGLTRENVASHLQKYRLYLRRMQGGNGNGITGGHVIVSDSATDRLFASSPVPAHFLSPDYLMPPLEHSYMGKHVITQQNQVVRNLRYEDSEYGHGSMKMLKLFPAGN
>AtGLK24
MAGRSSPGKCSTWLDLNREETVEKNNEEESSVEDEDQITNNVRQYIRSNMPRLRWTPDLHLSFVRAVQRLGGPDRATPKLVLEMMNLKGLSIAHVKSHLQMYRSKKLEPSSRPGFGAFMSGQRSYLMDMIDSRCIPHSDLRHAYNSKTVPSRVLNQDAVVTNLGGNFLMRPSSWFSGLCRNDRDSTENKTLPLLEIRKKNNEKRVRDEEVSSVKRLKSMSGGGIQLPEFGNCRQKPTDDINTMLSLSLLSTSSEP
>AtGLK25
MYYQNQHQGKNILSSSRMHITSERHPFLRGNSPGDSGLILSTDAKPRLKWTPDLHERFIEAVNQLGGADKATPKTIMKVMGIPGLTLYHLKSHLQKYRLSKNLNGQANNSFNKIGIMTMMEEKTPDADEIQSENLSIGPQPNKNSPIGEALQMQIEVQRRLHEQLELRIEAQGKYLQSVLEKAQETLGRQNLGAAGIEAAKVQLSELVSKVSAEYPNSSFLEPKELQNLCSQQMQTNYPPDCSLESCLTSSEGTQKNSKMLENNRLGLRTYIGDSTSEQKEIMEEPLFQRMELTWTEGLRGNPYLSTMVSEAEQRISYSERSPGRLSIGVGLHGHKSQHQQGNNEDHKLETRNRKGMDSTTELDLNTHVENYCTTRTKQFDLNGFSWN
>AtGLK26
MTLASDFGFPSAISSSFTILEERYHNNFPNTLCVSSGQESMNNNPVPCQVFPLVSGGSSGGNLFSSSSGFCNGVYVSSSSQARPSVSTVPRDRITVAHVSGEGQRQECPVETHSLQLINQPQEQKIMTWSSDQIRGFFDFPVPDPQAASSRTMVSSKEVLSKCEWPDWADQLISDDSLEPNWSELLGDPNVLNLYSKIETQSSDIARQEIVFRNQHQVDPSMEPFNAKSPPASSMTSKQRMRWTPELHEAFVEAINQLGGSERATPKAVLKLINSPGLTVYHVKSHLQKYRTARYKPELSKDTEEPLVKNLKTIEDIKSLDLKTSIEITEALRLQMKVQKQLHEQLEIQRSLQLQIEEQGRYLQMMIEKQQKMQENKKDSTSSSSMPEADPSAPSPNLS…
>AtGLK27
MREDDSDWFARWEEELPSPEELMPISQSLISPDLALAFDIRTPNHGNGNSNQPHHHHHHQTTPPTPSQLQLPSSQANSSAEFAADSADLGSGGAAGDEPARTLKRPRLVWTPQLHKRFVDAVAHLGIKNAVPKTIMQLMSVDGLTRENVASHLQKYRLYLKRMQGLSSGGGAGSDPATDRLFASSPVPAHFLHPNRVPSSDHFMPSFVPIATLQQQQQMAAAAAAAAAANPHLQPPQFHRQIAAAHFGSPTNGGFSSPTSNGQFGSPTSNGFGSPTTNGKFDPSFLAVRQTQQQPIQRMSTPSLHSPVSNYVEDLESANANGGRTVLTLFPTRDD
>AtGLK28
MMQSREEIRDDSSSGLVLTTDPKPRLRWTTELHERFVDAVTHLGGPEKATPKTIMRVMGVKGLTLYHLKSHLQKFRLGKQPHKEHSQNHSICIRDTNRASMLDLRRNAVFTTSPLIIGRNMNEMQMEVQRRIEEEVVIERQVNQRIAAQGKYMESMLEKACETQEASLTKDYSTLFFDRTNICNNTSSIPIPWFEDHFPSSSSMDSTLILPDINSNFSLQDSRSSITKGRTVCLG
>AtGLK29
MYIKAIMNRHRLLSAATDECNKKLGQACSSSLSPVHNFLNVQPEHRKTPFIRSQSPDSPGQLWPKNSSQSTFSRSSTFCTNLYLSSSSTSETQKHLGNSLPFLPDPSSYTHSASGVESARSPSIFTEDLGNQCDGGNSGSLLKDFLNLSGDACSDGDFHDFGCSNDSYCLSDQMELQFLSDELELAITDRAETPRLDEIYETPLASNPVTRLSPSQSCVPGAMSVDVVSSHPSPGSAANQKSRMRWTPELHESFVKAVIKLEGPEKATPKAVKKLMNVEGLTIYHVKSHLQKYRLAKYMPEKKEEKRTDNSEEKKLALSKSEADEKKKGAIQLTEALRMQMEVQKQLHEQLEVQRVLQLRIEEHAKYLEKMLEEQRKTGRWISSSSQTVLSPSDDSIPD…
>AtGLK30
MMNPSHGRGLGSAGGSSSGRNQGGGGETVVEMFPSGLRVLVVDDDPTCLMILERMLRTCLYEVTKCNRAEMALSLLRKNKHGFDIVISDVHMPDMDGFKLLEHVGLEMDLPVIMMSADDSKSVVLKGVTHGAVDYLIKPVRMEALKNIWQHVVRKRRSEWSVPEHSGSIEETGERQQQQHRGGGGGAAVSGGEDAVDDNSSSVNEGNNWRSSSRKRKDEEGEEQGDDKDEDASNLKKPRVVWSVELHQQFVAAVNQLGVEKAVPKKILELMNVPGLTRENVASHLQKYRIYLRRLGGVSQHQGNLNNSFMTGQDASFGPLSTLNGFDLQALAVTGQLPAQSLAQLQAAGLGRPAMVSKSGLPVSSIVDERSIFSFDNTKTRFGEGLGHHGQQPQQQPQM…
>AtGLK31
MYSAIRSLPLDGGHVGGDYHGPLDGTNLPGDACLVLTTDPKPRLRWTTELHERFVDAVTQLGGPDKATPKTIMRTMGVKGLTLYHLKSHLQKFRLGRQAGKESTENSKDASCVGESQDTGSSSTSSMRMAQQEQNEGYQVTEALRAQMEVQRRLHDQLEVQRRLQLRIEAQGKYLQSILEKACKAFDEQAATFAGLEAAREELSELAIKVSNSSQGTSVPYFDATKMMMMPSLSELAVAIDNKNNITTNCSVESSLTSITHGSSISAASMKKRQRGDNLGVGYESGWIMPSSTIG
>AtGLK32
MIKNLSNMKNDNQKREKCCEYIEALEEERRKINVFQRELPLCVELVTQAIEAYKREISGTSTDNLYGQSECSEQTTGECGRILDLFIPIKHSSTSIEEEVDDKDDDDEEHQSHETDIDFDDKNMKSEWLKSVQLWNQSDAVVSNNRQDRSQEKTETLVELIKINDEAAKKNNNIKSPVTTSDGGSGGGGGRRGQRKNRRCWSQELHRRFLNALKQLGGPHVATPKQIRDIMKVDGLTNDEVKSHLQKYRLHARRPSQTTPNNRNSQTQHFVVVGGIWVPQTNHSTANAVNAVASGETTGIYGPMVSSLPSEWPRHSNFGRKISEDRSRCSNNGFFRCSSPAMSCSTRTKTKDAKIIS
>AtGLK33
MGEEVQMSDYDVSGDGDRVSEWEMGLPSDEDLASLSYSLIPPNLAMAFSITPERSRTIQDVNRASETTLSSLRGGSSGPNTSSSNNNVEEEDRVGSSSPGSDSKKQKTSNGDGDDGGGVDPDSAMAAEEGDSGTEDLSGKTLKRPRLVWTPQLHKRFVDVVAHLGIKNAVPKTIMQLMNVEGLTRENVASHLQKYRLYLKRMQGLTNEGPSASDKLFSSTPVPPQSFQDIGGGGGSSGNVGVPIPGAYGTQQMMQMPVYAHHMGMQGYHHQNHNHDPYHQNHRHHHGAGGNGSWCLQNFLSFAEFSTAKSQIASVQERIIQSIM
>AtGLK34
MSVFSNILDENSRNLRNEIPCDDGIASPINDDDEEFLTKSNRVLLVGADSNSSLKNLMTQYSYQVTKYESGEEAMAFLMKNKHEIDLVIWDFHMPDINGLDALNIIGKQMDLPVVIMSHEYKKETVMESIKYGACDFLVKPVSKEVIAVLWRHVYRKRMSKSGLDKPGESGTVESDPDEYDDLEQDNLYESNEEGSKNTCDHKEEKSPTKKPRMQWTPELHHKFEVAVEKMGSLEKAFPKTILKYMQEELNVQGLTRNNVASHLQKYRQSSKKTCTPQEPQEDFVWGNAGPDVTLAASKTLLSSHATPSYLINNQAAPRGSYFMNNIPYPSTSCLPVNNNNCFMTNPSTYIDQFQHQLQQQQQHQQYQSTLNSISAMLTKQESRHVPSSAMENSEPLMI…
>AtGLK35
MQDPMVRSYIRSDNPRMHWTDDLDIRFIQVIEKLGGEESATPKRILSLMGVRDLTISHVKSHLQMYRNKKKEESSKEIKMMREMTQRQSQQYLQIYERATQFIQNQQRLQLDNTEKITPVLGSSNKSLDQSSKVGLNENRGNDVVVVGGATGEEELSLELTLGRKY
>AtGLK36
MKNPIVRSYVRSKVPRLRWNSDLHNSFVQAVEQLGGENRATPKMVLQLMDVRGLTISHVKSHLQMYRGMKLEESMQEEILAKRSVRVTGQVTWWQFQHYLHNYQRLQGNANFFQNQQRQEAGIYEKIITFGQSSNETKEVPSDYFTCKSLYETSRAPQNKTRDDDENGEAVVAIEDDGNVVDEHDDEDANDDEVTLSLNSIKVSKSEEELSLELTLGLKA
>AtGLK37
MYSAIRSSLPLDGSLGDYSDGTNLPIDACLVLTTDPKPRLRWTSELHERFVDAVTQLGGPDKATPKTIMRTMGVKGLTLYHLKSHLQKFRLGRQSCKESIDNSKDVSCVAESQDTGSSSTSSLRLAAQEQNESYQVTEALRAQMEVQRRLHEQLEVQRRLQLRIEAQGKYLQSILEKACKAIEEQAVAFAGLEAAREELSELAIKASITNGCQGTTSTFDTTKMMIPSLSELAVAIEHKNNCSAESSLTSSTVGSPVSAALMKKRQRGVFGNGDSVVVGHDAGWVMPSSSIG
>AtGLK38
MVNPGHGRGPDSGTAAGGSNSDPFPANLRVLVVDDDPTCLMILERMLMTCLYRVTKCNRAESALSLLRKNKNGFDIVISDVHMPDMDGFKLLEHVGLEMDLPVIMMSADDSKSVVLKGVTHGAVDYLIKPVRIEALKNIWQHVVRKKRNEWNVSEHSGGSIEDTGGDRDRQQQHREDADNNSSSVNEGNGRSSRKRKEEEVDDQGDDKEDSSSLKKPRVVWSVELHQQFVAAVNQLGVDKAVPKKILEMMNVPGXTRENVASHLQKYRIYLRRLGGVSQHQGNMNHSFMTGQDQSFGPLSSLNGFDLQSLAVTGQLPPQSLAQLQAAGLGRPTLAKPGMSVSPLVDQRSIFNFENPKIRFGDGHGQTMNNGNLLHGVPTGSHMRLRPGQNVQSSGMMLP…
>AtGLK39
MELFPSQPDLYLKISRRREEEQEKESQELQEQEVERRLGFQSKASDLDNKSSNNLIHTLQFTSNNEATKINSNQEHKESLDQDLRSIFMMRPIRGIPLYQNQVLDHYYYSSTSPNPFFFSEVNGQHASRRLITNPNCSFNLHNRHRRQAQPQPPRFTAKRGVRAPRMRWTTTLHAHFVHAVQLLGGHERATPKSVLELMDVQDLTLAHVKSHLQMYRTIKSTEKPTTSSGQSDCENGSQVNSEREARNLTGLWNNSSSEARFQLKAKASSGVDISSNENEWKNRRCPSNERLSSDSSSLTGTRPETETPNLDFTLATPNLSP
>AtGLK40
MVITANDLSKWENFPKGLKVLLLLNGCDSDGDGSSAAETRSELESMDYIVTTFTDETEALSAVVKNPESFHIAIVEVNMSAESESFKFLEAAKDVLPTIMISTDHCITTTMKCIALGAVEFLQKPLSPEKLKNIWQHVVHKAFNDGGSNVSISLKPVKESVVSMLHLETDMTIEEKDPAPSTPQLKQDSRLLDGDCQENINFSMENVNSSTEKDNMEDHQDIGESKSVDTTNRKLDDDKVVVKEERGDSEKEEEGETGDLISEKTDSVDIHKKEDETKPINKSSGIKNVSGNKTSRKKVDWTPELHKKFVQAVEQLGVDQAIPSRILELMKVGTLTRHNVASHLQKFRQHRKNILPKDDHNHRWIQSRENHRPNQRNYNVFQQQHRPVMAYPVWGLPGV…
>AtGLK41
MEARPVHRSGSRDLTRTSSIPSTQKPSPVEDSFMRSDNNSQLMSRPLGQTYHLLSSSNGGAVGHICSSSSSGFATNLHYSTMVSHEKQQHYTGSSSNNAVQTPSNNDSAWCHDSLPGGFLDFHETNPAIQNNCQIEDGGIAAAFDDIQKRSDWHEWADHLITDDDPLMSTNWNDLLLETNSNSDSKDQKTLQIPQPQIVQQQPSPSVELRPVSTTSSNSNNGTGKARMRWTPELHEAFVEAVNSLGGSERATPKGVLKIMKVEGLTIYHVKSHLQKYRTARYRPEPSETGSPERKLTPLEHITSLDLKGGIGITEALRLQMEVQKQLHEQLEIQRNLQLRIEEQGKYLQMMFEKQNSGLTKGTASTSDSAAKSEQEDKKTADSKEVPEEETRKCEELES…
>AtGLK42
MTMEQEIEVLDQFPVGMRVLAVDDDQTCLRILQTLLQRCQYHVTTTNQAQTALELLRENKNKFDLVISDVDMPDMDGFKLLELVGLEMDLPVIMLSAHSDPKYVMKGVKHGACDYLLKPVRIEELKNIWQHVVRKSKLKKNKSNVSNGSGNCDKANRKRKEQYEEEEEEERGNDNDDPTAQKKPRVLWTHELHNKFLAAVDHLGVERAVPKKILDLMNVDKLTRENVASHLQKFRVALKKVSDDAIQQANRAAIDSHFMQMNSQKGLGGFYHHHRGIPVGSGQFHGGTTMMRHYSSNRNLGRLNSLGAGMFQPVSSSFPRNHNDGGNILQGLPLEELQINNNINRAFPSFTSQQNSPMVAPSNLLLLEGNPQSSSLPSNPGFSPHFEISKRLEHWSNAA…
>AtGLK43
MVQTETDQRMGLNLNLSIYSLPKPLSQFLDEVSRIKDNHSKLSEIDGYVGKLEEERNKIDVFKRELPLCMLLLNEEIVFLCVAIGALKDEARKGLSLMASNGKFDDVERAKPETDKKSWMSSAQLWISNPNSQFRSTNEEEEDRCVSQNPFQTCNYPNQGGVFMPFNRPPPPPPPAPLSLMTPTSEMMMDYSRIEQSHHHHQFNKPSSQSHHIQKKEQRRRWSQELHRKFVDALHRLGGPQVATPKQIRDLMKVDGLTNDEVKSHLQKYRMHIRKHPLHPTKTLSSSDQPGVLERESQSLISLSRSDSPQSPLVARGLFSSNVGHSSEEDEEEEDEEEEKSDGRSSCRNDETKKKRQVLDLEL
>AtGLK44
MREEDSNWFAKWEEELPSPEELIPLSQSLITPDLAIAFDLHRNNNSNSGQPLPQTTPPQPNSSAEIAGDSTGDEPARTLKRPRLVWTPQLHKRFVDAVAHLGIKNAVPKTIMQLMSVDGLTRENVASHLQKYRLYLKRMKSGGGGGGSGDSDHLFASSPVPPHFLHPTSRQSSDLFIPSFVPISTQQQHIAAPPSQFLHRQISAVNFTSPTKATDQAMFLARQQSELQQPVFKPSSLHLHSQVANYTQDLKSGAKTVLTLFPTRDD
>AtGLK45
MMDNINFEFSNASQGSRLQLQQQPPQPFNLQDLNMIQYNQPSSPWTTETFSGLTPYDCTANQSFPVQCSSSKPYPSSFHPYHHQSSDSPSLDQSVSMIPMQPLPDQYMKPLYQRSCSNDFAATNASSASYSLSFEASHDPQELCRRTYSNSNVTHLNFTSSQHQPKQSHPRFSSPPSFSIHGGSMAPNCVNKTRIRWTQDLHEKFVECVNRLGGADKATPKAILKRMDSDGLTIFHVKSHLQKYRIAKYMPESQEGKFEKRACAKELSQLDTRTGVQIKEALQLQLDVQRHLHEQLEIQRNLQLRIEEQGKQLKMMMEQQQKNKESLLKKLPDAEASLSLLDPHIHSPPSPFLVHDAEALMLTSYEDTQLQSTKS
>AtGLK46
MASAQSFYNQSSVLKINVMVVDDDHVFLDIMSRMLQHSKYRDPSVMEIAVIAVDDPKKALSTLKIQRDNIDLIITDYYMPGMNGLQLKKQITQEFGNLPVLVMSSDTNKEEESLSCGAMGFIPKPIHPTDLTKIYQFALSNKRNGKSTLSTEQNHKDADVSVPQQITLVPEQADVLKTKRKNCSFKSDSRTVNSTNGSCVSTDGSRKNRKRKPNGGPSDDGESMSQPAKKKKIQWTDSLHDLFLQAIRHIGLDKAVPKKILAFMSVPYLTRENVASHLQKYRIFLRRVAEQGLYSMLSDRGIDSMFRQTHIKEPYFNYYTPSTSWYDTRLNNRSFYSKPVHGFGQSKLLSTTREPVCFNQMPYNYMNRSSTYEPHRIGSGSNLTLPIQSNLSFPNQPSQ…
>AtGLK47
MSMEGVFLEKTKTNTTTTLPDLSLHISLPDIHQYHHNESSKESSRRSSQLENNNRSSNFELSLSHHNHPTARIFHCPDRRTLNLPHQQHYNNPIINGVHQRVDESEISNLHRPIRGIPVYHNRSFPFHQQNSSLPSLGGGDMDQISILNSSSGYNNAYRSLQSSPRLKGVPLHHHHHHNQYGVVGSSDSSSPHHHNHHHHGMIRSRFLPKMPTKRSMRAPRMRWTSSLHARFVHAVELLGGHERATPKSVLELMDVKDLTLAHVKSHLQMYRTVKTTNKPAASSDGSGEEEMGINGNEVHHQSSTDQRAQSDDTSLHQETDISSTQPRWSNSSRETWPLSNNCSSDIDTMIRTSSTSMISHYQRSSIQNQEQRSNDQAKRCGNLSCENPSLEFTLGRPD…
>AtGLK48
MYYHNQHQGKSILSSSRMPISSERHPFLRGNGTGDSGLILSTDAKPRLKWTPDLHERFVEAVNQLGGGDKATPKTIMKVMGIPGLTLYHLKSHLQKYRLSKNLNGQANSSLNKTSVMTMVEENPPEVDESHSESLSIGPQPSMNLPISDALQMQIEVQRRLHEQLEVQRHLQLRIEAQGKYLQSILEKAQETLGRQNLGAAGIEATKAQLSELVSKVSADYPDSSFLEPKELQNLHHQQMQKTYPPNSSLDSCLTSSEGTQKAPKMLDNRLGLRTYIGDSTSEQKEIMEEPFFHRMELTWAEEESLRENHNRPYLSTMVNNAEPRISSSRRSPGRLSIGVGLHEHRGRSSNNSEYTEERFNENNEDCKLETHTRTALDLNTHDENYGTTRPKQFDLNGF…
>AtGLK49
MTLANDFGYSTAMSSSYSALHTSVEDRYHKLPNSFWVSSGQELMNNPVPCQSVSGGNSGGYLFPSSSGYCNVSAVLPHGRNLQNQPPVSTVPRDRLAMQDCPLIAQSSLINHHPQEFIDPLHEFFDFSDHVPVQNLQAESSGVRVDSSVELHKKSEWQDWADQLISVDDGSEPNWSELLGDSSSHNPNSEIPTPFLDVPRLDITANQQQQMVSSEDQLSGRNSSSSVATSKQRMRWTPELHEAFVEAVNQLGGSERATPKAVLKLLNNPGLTIYHVKSHLQKYRTARYKPETSEVTGEPQEKKMTSIEDIKSLDMKTSVEITQALRLQMEVQKRLHEQLEIQRSLQLQIEKQGRYLQMMFEKQQKIQDNKSSSSEASPKQCNGSFAEVEVGLETLTGDQ…
>AtGLK50
MMMLESRNSMRASNSVPDLSLQISLPNYHAGKPLHGGDRSSTSSDSGSSLSDLSHENNFFNKPLLSLGFDHHHQRRSNMFQPQIYGRDFKRSSSSMVGLKRSIRAPRMRWTSTLHAHFVHAVQLLGGHERATPKSVLELMNVKDLTLAHVKSHLQMYRTVKCTDKGSPGEGKVEKEAEQRIEDNNNNEEADEGTDTNSPNSSSVQKTQRASWSSTKEVSRSISTQAYSHLGTTHHTKDNEEKEDTNIHLNLDFTLGRPSWGMEYAEPSSDLTLLKC
>AtGLK51
MLTVSPAPVLIGNNSKDTYMAADFADFTTEDLPDFTTVGDFSDDLLDGIDYYDDLFIGFDGDDVLPDLEIDSEILGEYSGSGRDEEQEMEGNTSTASETSERDVGVCKQEGGGGGDGGFRDKTVRRGKRKGKKSKDCLSDENDIKKKPKVDWTPELHRKFVQAVEQLGVDKAVPSRILEIMNVKSLTRHNVASHLQKYRSHRKHLLAREAEAASWNLRRHATVAVPGVGGGGKKPWTAPALGYPPHVAPMHHGHFRPLHVWGHPTWPKHKPNTPASAHRTYPMPAIAAAPASWPGHPPYWHQQPLYPQGYGMASSNHSSIGVPTRQLGPTNPPIDIHPSNESIDAAIGDVISKPWLPLPLGLKPPSVDGVMTELQRQGVSNVPPLP
>AtGLK52
MMTRDPKPRLRWTADLHDRFVDAVAKLGGADKATPKSVLKLMGLKGLTLYHLKSHLQKYRLGQQQGKKQNRTEQNKENAGSSYVHFDNCSQGGISNDSRFDNHQRQSGNVPFAEAMRHQVDAQQRFQEQLEVQKKLQMRMEAQGKYLLTLLEKAQKSLPCGNAGETDKGQFSDFNLALSGLVGSDRKNEKAGLVTDISHLNGGDSSQEFRLCGEQEKIETGDACVKPESGFVHFDLNSKSGYDLLNCGKYGIEVKPNVIGDRLQ
>AtGLK53
MQPLNMAEILDHRGVLTDGDDGPFRNLTNFYDMFSSNFPEGLRVLVFDEDPSYLLILERHLQKFQYQVTICNEVNKAMHTLRNHRNRFDLAMIQVNNAEGDIFRFLSEIGSEMDLPIIIISEDDSVKSVKKWMINGAADYLIKPIRPEDLRIVFKHLVKKMRERRSVVTGEAEKAAGEKSSSVGDSTIRNPNKSKRSSCLEAEVNEEDRHDHNDRACASSAKKRRVVWDEELHQNFLNAVDFLGLERAVPKKILDVMKVDYISRENVASHLQVTFLIYNIIVHFQQHFCFYS
>AtGLK54
MEFGSTEDGRHDKFPVGMRVLAVDDNPTCLRKLEELLLRCKYHVTKTMESRKALEMLRENSNMFDLVISDVEMPDTDGFKLLEIGLEMDLPVIMLSAHSDYDSVMKGIIHGACDYLVKPVGLKELQNIWHHVVKKNIKSYAKLLPPSESDSVPSASRKRKDKVNDSGDEDDSDREEDDGEGSEQDGDGSGTRKKPRVVWSQELHQKFVSAVQQLGLDKAVPKKILDLMSIEGLTRENVASHLQKYRLYLKKIDEGQQQNMTPDAFGTRDSSYFQMAQLDGLRDFTAARQIPSSGLLSRSHLTKLQPPMYSSINLQGMNSSSFIQQGHHQNSSNSANPFGTYHSTLSPRIQNVNLFQRTSSPLEPLQFPRSKSYIGDFKGLGDRAIGGSFLDTCMPFGSS…
>AtGLK55
MGKEVMVSDYGDDDGEDAGGGDEYRIPEWEIGLPNGDDLTPLSQYLVPSILALAFSMIPERSRTIHDVNRASQITLSSLRSSTNASSVMEEVVDRVESSVPGSDPKKQKKSDGGEAAAVEDSTAEEGDSGPEDASGKTSKRPRLVWTPQLHKRFVDVVAHLGIKNAVPKTIMQLMNVEGLTRENVASHLQKYRLYLKRIQGLTTEEDPYSSSDQLFSSTPVPPQSFQDGGGSNGKLGVPVPVPSMVPIPGYGNQMGMQGYYQQYSNHGNESNQYMMQQNKFGTMVTYPSVGGGDVNDK
