# Supplementary material for: Genome-wide identification of the GLK gene family in wheat (Triticum aestivum L.) and analysis of expression responses in different environments
Source: BMC Genomics. 2026 Jan 20;27:78. doi: 10.1186/s12864-025-12456-2 (PMC12829200; doi:10.1186/s12864-025-12456-2)
Supplement: Supplementary file 4 — Supplementary Material 4. [file 12864_2025_12456_MOESM4_ESM.xlsx]

## Sheet: Sheet1
Table S3 Search results for 173 GLK members in wheat in NCBI-CDD
Query	Hit type	PSSM-ID	From	To	E-Value	Bitscore	Accession	Short name	Incomplete	Superfamily
Q#1 - >TraesCS1A02G202500.1	specific	130620	23	76	1.76562e-21	86.3037	TIGR01557	myb_SHAQKYF	-	cl21498
Q#2 - >TraesCS1A02G258400.1	specific	130620	94	147	2.60503e-21	85.1481	TIGR01557	myb_SHAQKYF	-	cl21498
Q#3 - >TraesCS1A02G305500.2	specific	130620	44	100	3.05424e-21	86.3037	TIGR01557	myb_SHAQKYF	-	cl21498
Q#3 - >TraesCS1A02G305500.2	specific	464160	146	192	5.75974e-21	85.3493	pfam14379	Myb_CC_LHEQLE	-	cl16840
Q#4 - >TraesCS1A02G309200.2	specific	464160	150	195	9.07206e-28	101.528	pfam14379	Myb_CC_LHEQLE	-	cl16840
Q#4 - >TraesCS1A02G309200.2	specific	130620	58	114	2.31951e-25	95.5485	TIGR01557	myb_SHAQKYF	-	cl21498
Q#5 - >TraesCS1B02G216600.1	specific	130620	23	76	7.29255e-22	87.4593	TIGR01557	myb_SHAQKYF	-	cl21498
Q#5 - >TraesCS1B02G216600.1	superfamily	178707	24	159	6.64104e-12	66.346	cl26028	PLN03162 superfamily	NC	-
Q#6 - >TraesCS1B02G268900.1	specific	130620	90	143	1.63498e-21	85.5333	TIGR01557	myb_SHAQKYF	-	cl21498
Q#7 - >TraesCS1B02G316200.2	specific	464160	146	192	3.51812e-21	85.7345	pfam14379	Myb_CC_LHEQLE	-	cl16840
Q#7 - >TraesCS1B02G316200.2	specific	130620	44	100	4.34402e-21	85.9185	TIGR01557	myb_SHAQKYF	-	cl21498
Q#8 - >TraesCS1B02G320000.2	specific	464160	145	190	8.85939e-28	101.142	pfam14379	Myb_CC_LHEQLE	-	cl16840
Q#8 - >TraesCS1B02G320000.2	specific	130620	58	114	1.84473e-25	95.5485	TIGR01557	myb_SHAQKYF	-	cl21498
Q#9 - >TraesCS1B02G441800.1	specific	130620	194	246	1.65483e-16	72.8217	TIGR01557	myb_SHAQKYF	-	cl21498
Q#9 - >TraesCS1B02G441800.1	superfamily	178707	72	246	3.46061e-14	73.6647	cl26028	PLN03162 superfamily	NC	-
Q#9 - >TraesCS1B02G441800.1	superfamily	473134	19	101	7.31608e-07	47.6229	cl19078	REC superfamily	C	-
Q#10 - >TraesCS1D02G205800.1	specific	130620	23	76	1.1341e-21	86.6889	TIGR01557	myb_SHAQKYF	-	cl21498
Q#11 - >TraesCS1D02G257700.1	specific	130620	93	146	4.64808e-21	84.3777	TIGR01557	myb_SHAQKYF	-	cl21498
Q#12 - >TraesCS1D02G305200.2	specific	464160	146	192	3.48289e-21	85.7345	pfam14379	Myb_CC_LHEQLE	-	cl16840
Q#12 - >TraesCS1D02G305200.2	specific	130620	44	100	3.51649e-21	86.3037	TIGR01557	myb_SHAQKYF	-	cl21498
Q#13 - >TraesCS1D02G308600.1	specific	464160	148	193	5.98594e-28	101.913	pfam14379	Myb_CC_LHEQLE	-	cl16840
Q#13 - >TraesCS1D02G308600.1	specific	130620	58	114	1.65576e-25	95.5485	TIGR01557	myb_SHAQKYF	-	cl21498
Q#14 - >TraesCS2A02G100600.1	specific	464160	170	216	6.51004e-24	92.668	pfam14379	Myb_CC_LHEQLE	-	cl16840
Q#14 - >TraesCS2A02G100600.1	specific	130620	68	124	2.58747e-23	91.3113	TIGR01557	myb_SHAQKYF	-	cl21498
Q#15 - >TraesCS2A02G116100.1	specific	130620	233	290	2.7765e-26	100.171	TIGR01557	myb_SHAQKYF	-	cl21498
Q#15 - >TraesCS2A02G116100.1	superfamily	178707	165	301	2.43748e-11	65.1904	cl26028	PLN03162 superfamily	NC	-
Q#16 - >TraesCS2A02G264800.1	specific	130620	232	287	3.41785e-24	93.6225	TIGR01557	myb_SHAQKYF	-	cl21498
Q#17 - >TraesCS2A02G402700.1	specific	130620	20	72	1.79854e-20	82.8369	TIGR01557	myb_SHAQKYF	-	cl21498
Q#18 - >TraesCS2A02G441300.1	specific	130620	37	93	5.12296e-23	89.0001	TIGR01557	myb_SHAQKYF	-	cl21498
Q#18 - >TraesCS2A02G441300.1	specific	464160	132	178	3.82681e-17	73.4081	pfam14379	Myb_CC_LHEQLE	-	cl16840
Q#19 - >TraesCS2A02G488200.1	specific	130620	256	309	2.24626e-22	89.7705	TIGR01557	myb_SHAQKYF	-	cl21498
Q#19 - >TraesCS2A02G488200.1	specific	464160	349	394	3.17972e-22	89.2012	pfam14379	Myb_CC_LHEQLE	-	cl16840
Q#20 - >TraesCS2B02G117800.1	specific	464160	172	218	1.03131e-23	92.2828	pfam14379	Myb_CC_LHEQLE	-	cl16840
Q#20 - >TraesCS2B02G117800.1	specific	130620	70	126	3.00422e-23	91.3113	TIGR01557	myb_SHAQKYF	-	cl21498
Q#21 - >TraesCS2B02G135600.1	specific	130620	183	239	2.1672e-27	102.097	TIGR01557	myb_SHAQKYF	-	cl21498
Q#21 - >TraesCS2B02G135600.1	superfamily	178707	117	238	1.60223e-10	62.1088	cl26028	PLN03162 superfamily	NC	-
Q#22 - >TraesCS2B02G277300.1	specific	130620	279	334	1.9176e-24	95.1633	TIGR01557	myb_SHAQKYF	-	cl21498
Q#23 - >TraesCS2B02G420900.1	specific	130620	20	72	1.71607e-20	82.8369	TIGR01557	myb_SHAQKYF	-	cl21498
Q#24 - >TraesCS2B02G459800.2	specific	130620	29	85	4.90609e-23	89.0001	TIGR01557	myb_SHAQKYF	-	cl21498
Q#24 - >TraesCS2B02G459800.2	specific	464160	127	173	3.21059e-17	73.4081	pfam14379	Myb_CC_LHEQLE	-	cl16840
Q#25 - >TraesCS2B02G515800.1	specific	130620	258	311	3.6166e-22	89.3853	TIGR01557	myb_SHAQKYF	-	cl21498
Q#25 - >TraesCS2B02G515800.1	specific	464160	351	397	4.38155e-21	85.7345	pfam14379	Myb_CC_LHEQLE	-	cl16840
Q#26 - >TraesCS2D02G100100.1	specific	464160	172	218	5.21725e-24	93.0532	pfam14379	Myb_CC_LHEQLE	-	cl16840
Q#26 - >TraesCS2D02G100100.1	specific	130620	70	126	2.22805e-23	91.6965	TIGR01557	myb_SHAQKYF	-	cl21498
Q#27 - >TraesCS2D02G119100.1	specific	130620	230	286	1.67377e-27	103.252	TIGR01557	myb_SHAQKYF	-	cl21498
Q#27 - >TraesCS2D02G119100.1	superfamily	178707	189	303	4.88663e-11	64.42	cl26028	PLN03162 superfamily	NC	-
Q#28 - >TraesCS2D02G259200.2	specific	130620	233	288	8.2524e-24	92.4669	TIGR01557	myb_SHAQKYF	-	cl21498
Q#29 - >TraesCS2D02G400100.2	specific	130620	20	72	2.10277e-20	82.4517	TIGR01557	myb_SHAQKYF	-	cl21498
Q#30 - >TraesCS2D02G437600.1	specific	130620	30	86	4.31464e-23	89.3853	TIGR01557	myb_SHAQKYF	-	cl21498
Q#30 - >TraesCS2D02G437600.1	specific	464160	128	174	2.36122e-17	73.7933	pfam14379	Myb_CC_LHEQLE	-	cl16840
Q#31 - >TraesCS2D02G488500.1	specific	130620	257	310	2.97021e-22	89.3853	TIGR01557	myb_SHAQKYF	-	cl21498
Q#31 - >TraesCS2D02G488500.1	specific	464160	349	395	6.51749e-22	88.0457	pfam14379	Myb_CC_LHEQLE	-	cl16840
Q#32 - >TraesCS3A02G123700.1	specific	130620	261	317	3.05436e-26	100.556	TIGR01557	myb_SHAQKYF	-	cl21498
Q#33 - >TraesCS3A02G161000.1	superfamily	178707	159	500	1.99875e-50	180.365	cl26028	PLN03162 superfamily	N	-
Q#34 - >TraesCS3A02G361800.1	specific	130620	123	173	1.13852e-21	84.3777	TIGR01557	myb_SHAQKYF	-	cl21498
Q#35 - >TraesCS3A02G391600.1	specific	381121	13	127	3.00639e-67	213.644	cd17584	REC_typeB_ARR-like	-	cl19078
Q#35 - >TraesCS3A02G391600.1	specific	130620	191	244	3.71791e-21	87.0741	TIGR01557	myb_SHAQKYF	-	cl21498
Q#35 - >TraesCS3A02G391600.1	superfamily	178707	173	418	3.23327e-19	90.9987	cl26028	PLN03162 superfamily	N	-
Q#36 - >TraesCS3A02G473600.1	specific	381121	26	139	6.21734e-52	173.198	cd17584	REC_typeB_ARR-like	-	cl19078
Q#36 - >TraesCS3A02G473600.1	specific	130620	197	252	6.12319e-22	89.0001	TIGR01557	myb_SHAQKYF	-	cl21498
Q#37 - >TraesCS3A02G526600.1	specific	130620	136	191	4.2938e-21	83.9925	TIGR01557	myb_SHAQKYF	-	cl21498
Q#38 - >TraesCS3B02G124100.1	specific	130620	254	308	1.59658e-22	90.1557	TIGR01557	myb_SHAQKYF	-	cl21498
Q#38 - >TraesCS3B02G124100.1	specific	464160	340	385	4.85835e-22	88.4309	pfam14379	Myb_CC_LHEQLE	-	cl16840
Q#39 - >TraesCS3B02G144100.1	specific	130620	261	317	3.05436e-26	100.556	TIGR01557	myb_SHAQKYF	-	cl21498
Q#40 - >TraesCS3B02G191600.1	superfamily	178707	154	494	1.47897e-47	172.661	cl26028	PLN03162 superfamily	N	-
Q#41 - >TraesCS3B02G394200.1	specific	130620	123	173	4.51049e-21	82.8369	TIGR01557	myb_SHAQKYF	-	cl21498
Q#42 - >TraesCS3B02G423600.1	specific	381121	13	127	5.44719e-67	213.259	cd17584	REC_typeB_ARR-like	-	cl19078
Q#42 - >TraesCS3B02G423600.1	specific	130620	191	244	3.71791e-21	87.0741	TIGR01557	myb_SHAQKYF	-	cl21498
Q#42 - >TraesCS3B02G423600.1	superfamily	178707	173	418	1.25902e-19	92.5395	cl26028	PLN03162 superfamily	N	-
Q#43 - >TraesCS3B02G517000.1	specific	381121	26	139	4.16105e-51	171.272	cd17584	REC_typeB_ARR-like	-	cl19078
Q#43 - >TraesCS3B02G517000.1	specific	130620	197	252	1.99042e-22	90.5409	TIGR01557	myb_SHAQKYF	-	cl21498
Q#44 - >TraesCS3B02G594300.1	specific	130620	136	191	4.4414e-21	83.9925	TIGR01557	myb_SHAQKYF	-	cl21498
Q#45 - >TraesCS3D02G107800.3	specific	130620	254	308	1.6194e-22	90.1557	TIGR01557	myb_SHAQKYF	-	cl21498
Q#45 - >TraesCS3D02G107800.3	specific	464160	340	385	3.33132e-22	88.8161	pfam14379	Myb_CC_LHEQLE	-	cl16840
Q#46 - >TraesCS3D02G125300.1	specific	130620	261	317	3.05436e-26	100.556	TIGR01557	myb_SHAQKYF	-	cl21498
Q#47 - >TraesCS3D02G168200.1	superfamily	178707	200	256	3.03161e-22	97.9323	cl26028	PLN03162 superfamily	NC	-
Q#48 - >TraesCS3D02G355500.1	specific	130620	122	175	2.33457e-23	88.6149	TIGR01557	myb_SHAQKYF	-	cl21498
Q#49 - >TraesCS3D02G384500.2	specific	381121	13	166	1.1011e-59	194.769	cd17584	REC_typeB_ARR-like	-	cl19078
Q#49 - >TraesCS3D02G384500.2	specific	130620	230	283	3.99051e-21	87.0741	TIGR01557	myb_SHAQKYF	-	cl21498
Q#49 - >TraesCS3D02G384500.2	superfamily	178707	212	457	4.17266e-19	90.9987	cl26028	PLN03162 superfamily	N	-
Q#50 - >TraesCS3D02G531900.1	specific	130620	132	187	4.00851e-21	83.9925	TIGR01557	myb_SHAQKYF	-	cl21498
Q#51 - >TraesCS4A02G063100.1	specific	381121	19	133	1.53698e-65	211.333	cd17584	REC_typeB_ARR-like	-	cl19078
Q#51 - >TraesCS4A02G063100.1	specific	130620	203	256	1.51931e-23	94.0077	TIGR01557	myb_SHAQKYF	-	cl21498
Q#52 - >TraesCS4A02G130000.1	specific	130620	47	103	3.58978e-23	90.9261	TIGR01557	myb_SHAQKYF	-	cl21498
Q#52 - >TraesCS4A02G130000.1	specific	464160	148	194	6.35875e-22	87.2753	pfam14379	Myb_CC_LHEQLE	-	cl16840
Q#53 - >TraesCS4A02G131700.2	specific	464160	354	400	9.04042e-25	96.52	pfam14379	Myb_CC_LHEQLE	-	cl16840
Q#53 - >TraesCS4A02G131700.2	specific	130620	270	324	6.56554e-24	94.3929	TIGR01557	myb_SHAQKYF	-	cl21498
Q#54 - >TraesCS4A02G180900.1	specific	130620	47	103	4.22908e-21	85.1481	TIGR01557	myb_SHAQKYF	-	cl21498
Q#55 - >TraesCS4A02G242600.1	specific	130620	104	157	3.95902e-21	85.5333	TIGR01557	myb_SHAQKYF	-	cl21498
Q#56 - >TraesCS4B02G072500.1	specific	130620	104	157	6.38713e-21	85.1481	TIGR01557	myb_SHAQKYF	-	cl21498
Q#56 - >TraesCS4B02G072500.1	superfamily	178707	45	170	9.51491e-09	56.716	cl26028	PLN03162 superfamily	NC	-
Q#57 - >TraesCS4B02G136900.1	specific	130620	47	105	2.79897e-18	77.4441	TIGR01557	myb_SHAQKYF	-	cl21498
Q#58 - >TraesCS4B02G172900.1	specific	464160	301	347	1.20469e-24	95.7496	pfam14379	Myb_CC_LHEQLE	-	cl16840
Q#58 - >TraesCS4B02G172900.1	specific	130620	219	273	5.7587e-24	94.0077	TIGR01557	myb_SHAQKYF	-	cl21498
Q#59 - >TraesCS4B02G174600.1	specific	130620	47	103	3.4893e-23	90.9261	TIGR01557	myb_SHAQKYF	-	cl21498
Q#59 - >TraesCS4B02G174600.1	specific	464160	149	195	2.42496e-22	88.4309	pfam14379	Myb_CC_LHEQLE	-	cl16840
Q#60 - >TraesCS4B02G240100.1	specific	381121	19	133	1.53698e-65	211.333	cd17584	REC_typeB_ARR-like	-	cl19078
Q#60 - >TraesCS4B02G240100.1	specific	130620	203	256	1.51931e-23	94.0077	TIGR01557	myb_SHAQKYF	-	cl21498
Q#61 - >TraesCS4B02G323600.1	specific	130620	26	79	6.64907e-22	87.8445	TIGR01557	myb_SHAQKYF	-	cl21498
Q#62 - >TraesCS4D02G071300.1	specific	130620	104	157	6.78908e-21	85.1481	TIGR01557	myb_SHAQKYF	-	cl21498
Q#63 - >TraesCS4D02G131500.1	specific	130620	47	103	7.21705e-21	84.3777	TIGR01557	myb_SHAQKYF	-	cl21498
Q#64 - >TraesCS4D02G175000.3	specific	464160	314	360	4.10909e-25	96.9052	pfam14379	Myb_CC_LHEQLE	-	cl16840
Q#64 - >TraesCS4D02G175000.3	specific	130620	231	284	2.93206e-21	86.6889	TIGR01557	myb_SHAQKYF	-	cl21498
Q#65 - >TraesCS4D02G176500.1	specific	130620	47	103	3.55295e-23	90.9261	TIGR01557	myb_SHAQKYF	-	cl21498
Q#65 - >TraesCS4D02G176500.1	specific	464160	148	194	2.84224e-21	85.3493	pfam14379	Myb_CC_LHEQLE	-	cl16840
Q#66 - >TraesCS4D02G239900.1	specific	381121	19	133	1.53698e-65	211.333	cd17584	REC_typeB_ARR-like	-	cl19078
Q#66 - >TraesCS4D02G239900.1	specific	130620	203	256	1.51931e-23	94.0077	TIGR01557	myb_SHAQKYF	-	cl21498
Q#67 - >TraesCS4D02G320400.1	specific	130620	29	82	9.70402e-22	87.8445	TIGR01557	myb_SHAQKYF	-	cl21498
Q#68 - >TraesCS5A02G064700.1	specific	130620	98	151	1.70821e-20	83.6073	TIGR01557	myb_SHAQKYF	-	cl21498
Q#69 - >TraesCS5A02G068900.2	specific	130620	234	290	1.66592e-25	97.4745	TIGR01557	myb_SHAQKYF	-	cl21498
Q#69 - >TraesCS5A02G068900.2	superfamily	178707	172	314	6.27672e-14	72.8943	cl26028	PLN03162 superfamily	NC	-
Q#70 - >TraesCS5A02G153000.1	specific	130620	54	110	2.8646e-21	85.5333	TIGR01557	myb_SHAQKYF	-	cl21498
Q#71 - >TraesCS5A02G178500.1	specific	130620	35	91	4.96968e-24	91.3113	TIGR01557	myb_SHAQKYF	-	cl21498
Q#71 - >TraesCS5A02G178500.1	specific	464160	130	176	3.7212e-20	80.7269	pfam14379	Myb_CC_LHEQLE	-	cl16840
Q#72 - >TraesCS5A02G178600.1	specific	464160	110	155	8.28677e-25	93.8236	pfam14379	Myb_CC_LHEQLE	-	cl16840
Q#72 - >TraesCS5A02G178600.1	specific	130620	23	79	1.2045e-24	93.6225	TIGR01557	myb_SHAQKYF	-	cl21498
Q#73 - >TraesCS5A02G203200.1	specific	130620	258	311	3.32342e-21	86.6889	TIGR01557	myb_SHAQKYF	-	cl21498
Q#74 - >TraesCS5A02G401600.1	specific	130620	211	266	5.80238e-24	92.8521	TIGR01557	myb_SHAQKYF	-	cl21498
Q#75 - >TraesCS5A02G402800.1	specific	130620	111	164	2.65611e-21	86.3037	TIGR01557	myb_SHAQKYF	-	cl21498
Q#76 - >TraesCS5A02G496100.1	specific	130620	28	81	6.32617e-22	87.8445	TIGR01557	myb_SHAQKYF	-	cl21498
Q#76 - >TraesCS5A02G496100.1	superfamily	178707	26	161	1.74651e-10	62.494	cl26028	PLN03162 superfamily	NC	-
Q#77 - >TraesCS5B02G068000.1	specific	130620	98	151	1.70118e-20	83.6073	TIGR01557	myb_SHAQKYF	-	cl21498
Q#78 - >TraesCS5B02G075300.1	specific	130620	233	289	1.24472e-25	97.8597	TIGR01557	myb_SHAQKYF	-	cl21498
Q#78 - >TraesCS5B02G075300.1	superfamily	178707	171	313	2.56874e-14	74.0499	cl26028	PLN03162 superfamily	NC	-
Q#79 - >TraesCS5B02G151800.1	specific	130620	54	110	9.26167e-21	83.9925	TIGR01557	myb_SHAQKYF	-	cl21498
Q#79 - >TraesCS5B02G151800.1	superfamily	178707	42	164	2.75023e-09	58.2568	cl26028	PLN03162 superfamily	NC	-
Q#80 - >TraesCS5B02G176200.1	specific	130620	35	91	4.96968e-24	91.3113	TIGR01557	myb_SHAQKYF	-	cl21498
Q#80 - >TraesCS5B02G176200.1	specific	464160	130	176	3.56742e-20	80.7269	pfam14379	Myb_CC_LHEQLE	-	cl16840
Q#81 - >TraesCS5B02G176300.1	specific	464160	110	155	3.51882e-25	94.594	pfam14379	Myb_CC_LHEQLE	-	cl16840
Q#81 - >TraesCS5B02G176300.1	specific	130620	23	79	1.24329e-24	93.6225	TIGR01557	myb_SHAQKYF	-	cl21498
Q#82 - >TraesCS5B02G201900.1	specific	130620	258	311	3.28856e-21	86.6889	TIGR01557	myb_SHAQKYF	-	cl21498
Q#83 - >TraesCS5B02G406300.2	specific	130620	211	266	4.39903e-23	90.5409	TIGR01557	myb_SHAQKYF	-	cl21498
Q#84 - >TraesCS5B02G407600.1	specific	130620	114	167	2.73321e-21	86.3037	TIGR01557	myb_SHAQKYF	-	cl21498
Q#85 - >TraesCS5D02G075600.1	specific	130620	97	150	2.26104e-20	83.2221	TIGR01557	myb_SHAQKYF	-	cl21498
Q#86 - >TraesCS5D02G081000.1	specific	130620	231	287	1.60231e-25	97.4745	TIGR01557	myb_SHAQKYF	-	cl21498
Q#86 - >TraesCS5D02G081000.1	superfamily	178707	169	311	9.84516e-15	75.5907	cl26028	PLN03162 superfamily	NC	-
Q#87 - >TraesCS5D02G158300.1	specific	130620	54	110	5.07836e-21	84.7629	TIGR01557	myb_SHAQKYF	-	cl21498
Q#88 - >TraesCS5D02G183000.1	specific	130620	35	91	4.91708e-24	91.3113	TIGR01557	myb_SHAQKYF	-	cl21498
Q#88 - >TraesCS5D02G183000.1	specific	464160	130	176	3.76067e-20	80.7269	pfam14379	Myb_CC_LHEQLE	-	cl16840
Q#89 - >TraesCS5D02G183100.1	specific	464160	110	155	4.44078e-25	94.2088	pfam14379	Myb_CC_LHEQLE	-	cl16840
Q#89 - >TraesCS5D02G183100.1	specific	130620	23	79	1.25649e-24	93.6225	TIGR01557	myb_SHAQKYF	-	cl21498
Q#90 - >TraesCS5D02G209600.1	specific	130620	258	311	3.25345e-21	86.6889	TIGR01557	myb_SHAQKYF	-	cl21498
Q#91 - >TraesCS5D02G411800.1	specific	130620	271	326	1.95896e-23	92.0817	TIGR01557	myb_SHAQKYF	-	cl21498
Q#92 - >TraesCS5D02G412800.1	specific	130620	111	164	2.63051e-21	86.3037	TIGR01557	myb_SHAQKYF	-	cl21498
Q#93 - >TraesCS6A02G007300.1	specific	130620	154	209	8.43625e-21	84.3777	TIGR01557	myb_SHAQKYF	-	cl21498
Q#94 - >TraesCS6A02G108800.1	specific	464160	318	362	6.35911e-22	88.0457	pfam14379	Myb_CC_LHEQLE	-	cl16840
Q#94 - >TraesCS6A02G108800.1	specific	130620	229	282	1.6536e-21	87.0741	TIGR01557	myb_SHAQKYF	-	cl21498
Q#95 - >TraesCS6A02G109700.1	specific	130620	106	161	1.86329e-19	81.6813	TIGR01557	myb_SHAQKYF	-	cl21498
Q#96 - >TraesCS6A02G146200.1	specific	381121	21	135	8.39669e-68	215.955	cd17584	REC_typeB_ARR-like	-	cl19078
Q#96 - >TraesCS6A02G146200.1	specific	130620	199	252	4.78235e-22	89.3853	TIGR01557	myb_SHAQKYF	-	cl21498
Q#97 - >TraesCS6A02G155400.3	specific	464160	150	196	1.54559e-26	99.9868	pfam14379	Myb_CC_LHEQLE	-	cl16840
Q#97 - >TraesCS6A02G155400.3	specific	130620	39	90	1.11871e-20	84.3777	TIGR01557	myb_SHAQKYF	-	cl21498
Q#98 - >TraesCS6A02G254700.1	specific	130620	22	76	1.00989e-19	80.9109	TIGR01557	myb_SHAQKYF	-	cl21498
Q#99 - >TraesCS6A02G266400.1	specific	130620	171	226	1.27514e-21	86.6889	TIGR01557	myb_SHAQKYF	-	cl21498
Q#100 - >TraesCS6A02G269000.1	specific	464160	120	166	1.83657e-24	92.668	pfam14379	Myb_CC_LHEQLE	-	cl16840
Q#100 - >TraesCS6A02G269000.1	specific	130620	23	79	2.25412e-24	92.4669	TIGR01557	myb_SHAQKYF	-	cl21498
Q#101 - >TraesCS6A02G359200.1	specific	381121	23	137	1.58886e-67	216.725	cd17584	REC_typeB_ARR-like	-	cl19078
Q#101 - >TraesCS6A02G359200.1	specific	130620	212	265	7.48279e-23	92.0817	TIGR01557	myb_SHAQKYF	-	cl21498
Q#102 - >TraesCS6A02G385500.2	specific	130620	233	287	1.87106e-23	92.4669	TIGR01557	myb_SHAQKYF	-	cl21498
Q#102 - >TraesCS6A02G385500.2	specific	464160	319	365	7.07414e-15	68.4005	pfam14379	Myb_CC_LHEQLE	-	cl16840
Q#103 - >TraesCS6B02G012800.1	specific	130620	155	210	3.01671e-21	85.5333	TIGR01557	myb_SHAQKYF	-	cl21498
Q#104 - >TraesCS6B02G137300.1	specific	464160	312	356	4.43696e-22	88.4309	pfam14379	Myb_CC_LHEQLE	-	cl16840
Q#104 - >TraesCS6B02G137300.1	specific	130620	223	276	8.04207e-22	87.8445	TIGR01557	myb_SHAQKYF	-	cl21498
Q#105 - >TraesCS6B02G138200.2	specific	130620	107	162	1.85035e-19	81.6813	TIGR01557	myb_SHAQKYF	-	cl21498
Q#106 - >TraesCS6B02G174400.1	specific	381121	25	139	8.91122e-68	215.955	cd17584	REC_typeB_ARR-like	-	cl19078
Q#106 - >TraesCS6B02G174400.1	specific	130620	203	256	4.80764e-22	89.3853	TIGR01557	myb_SHAQKYF	-	cl21498
Q#106 - >TraesCS6B02G174400.1	superfamily	178707	156	285	3.57594e-19	90.9987	cl26028	PLN03162 superfamily	NC	-
Q#107 - >TraesCS6B02G183500.2	specific	464160	150	196	1.18769e-26	99.9868	pfam14379	Myb_CC_LHEQLE	-	cl16840
Q#107 - >TraesCS6B02G183500.2	specific	130620	39	90	1.30354e-20	83.9925	TIGR01557	myb_SHAQKYF	-	cl21498
Q#108 - >TraesCS6B02G270800.1	specific	130620	22	76	3.97822e-20	82.0665	TIGR01557	myb_SHAQKYF	-	cl21498
Q#109 - >TraesCS6B02G293700.1	specific	130620	172	227	1.27514e-21	86.6889	TIGR01557	myb_SHAQKYF	-	cl21498
Q#110 - >TraesCS6B02G296300.1	specific	464160	121	167	3.9985e-24	91.8976	pfam14379	Myb_CC_LHEQLE	-	cl16840
Q#110 - >TraesCS6B02G296300.1	specific	130620	23	79	4.27633e-24	92.0817	TIGR01557	myb_SHAQKYF	-	cl21498
Q#111 - >TraesCS6B02G392000.1	specific	381121	23	137	1.53359e-67	216.725	cd17584	REC_typeB_ARR-like	-	cl19078
Q#111 - >TraesCS6B02G392000.1	specific	130620	212	265	6.02142e-23	92.0817	TIGR01557	myb_SHAQKYF	-	cl21498
Q#112 - >TraesCS6B02G424600.1	specific	130620	257	311	4.42131e-23	91.6965	TIGR01557	myb_SHAQKYF	-	cl21498
Q#112 - >TraesCS6B02G424600.1	specific	464160	343	389	8.36575e-15	68.0153	pfam14379	Myb_CC_LHEQLE	-	cl16840
Q#113 - >TraesCS6D02G011600.1	specific	130620	154	209	4.09981e-21	85.1481	TIGR01557	myb_SHAQKYF	-	cl21498
Q#114 - >TraesCS6D02G097000.2	specific	464160	319	363	1.64474e-22	89.2012	pfam14379	Myb_CC_LHEQLE	-	cl16840
Q#114 - >TraesCS6D02G097000.2	specific	130620	222	275	2.98984e-22	89.0001	TIGR01557	myb_SHAQKYF	-	cl21498
Q#114 - >TraesCS6D02G097000.2	superfamily	178707	149	284	7.7428e-10	60.568	cl26028	PLN03162 superfamily	NC	-
Q#115 - >TraesCS6D02G098200.1	specific	130620	106	161	1.72718e-19	81.6813	TIGR01557	myb_SHAQKYF	-	cl21498
Q#116 - >TraesCS6D02G135500.4	specific	381121	22	113	4.85322e-51	171.272	cd17584	REC_typeB_ARR-like	-	cl19078
Q#116 - >TraesCS6D02G135500.4	specific	130620	177	230	4.59165e-22	89.3853	TIGR01557	myb_SHAQKYF	-	cl21498
Q#117 - >TraesCS6D02G145300.2	specific	464160	150	196	1.25659e-27	102.683	pfam14379	Myb_CC_LHEQLE	-	cl16840
Q#117 - >TraesCS6D02G145300.2	specific	130620	39	90	9.21797e-21	84.7629	TIGR01557	myb_SHAQKYF	-	cl21498
Q#118- >TraesCS6D02G236000.1	specific	130620	24	78	1.56557e-20	83.2221	TIGR01557	myb_SHAQKYF	-	cl21498
Q#119 - >TraesCS6D02G245900.2	specific	464160	150	196	1.9104e-25	95.7496	pfam14379	Myb_CC_LHEQLE	-	cl16840
Q#119 - >TraesCS6D02G245900.2	specific	130620	23	79	1.54012e-24	93.6225	TIGR01557	myb_SHAQKYF	-	cl21498
Q#120 - >TraesCS6D02G248300.1	specific	130620	174	229	1.30481e-21	86.6889	TIGR01557	myb_SHAQKYF	-	cl21498
Q#121 - >TraesCS6D02G342200.1	specific	381121	23	137	1.56101e-67	216.725	cd17584	REC_typeB_ARR-like	-	cl19078
Q#121 - >TraesCS6D02G342200.1	specific	130620	212	265	6.03067e-23	92.0817	TIGR01557	myb_SHAQKYF	-	cl21498
Q#122 - >TraesCS6D02G370300.1	specific	130620	233	287	1.59054e-23	92.4669	TIGR01557	myb_SHAQKYF	-	cl21498
Q#122 - >TraesCS6D02G370300.1	specific	464160	319	365	7.72955e-15	68.0153	pfam14379	Myb_CC_LHEQLE	-	cl16840
Q#123 - >TraesCS7A02G146400.1	specific	381121	26	140	1.61527e-66	212.488	cd17584	REC_typeB_ARR-like	-	cl19078
Q#123 - >TraesCS7A02G146400.1	specific	130620	208	261	4.56562e-23	92.4669	TIGR01557	myb_SHAQKYF	-	cl21498
Q#124 - >TraesCS7A02G146500.1	specific	381121	28	142	1.98274e-65	209.407	cd17584	REC_typeB_ARR-like	-	cl19078
Q#124 - >TraesCS7A02G146500.1	specific	130620	207	260	5.04391e-23	92.4669	TIGR01557	myb_SHAQKYF	-	cl21498
Q#125 - >TraesCS7A02G146700.1	specific	381121	30	144	5.41545e-65	209.407	cd17584	REC_typeB_ARR-like	-	cl19078
Q#125 - >TraesCS7A02G146700.1	specific	130620	218	271	2.04589e-22	90.5409	TIGR01557	myb_SHAQKYF	-	cl21498
Q#126 - >TraesCS7A02G298700.1	specific	130620	154	207	8.22149e-22	87.0741	TIGR01557	myb_SHAQKYF	-	cl21498
Q#127 - >TraesCS7A02G339800.1	superfamily	178707	164	457	4.83702e-52	183.447	cl26028	PLN03162 superfamily	N	-
Q#128 - >TraesCS7A02G345200.2	specific	130620	108	163	2.84509e-20	84.3777	TIGR01557	myb_SHAQKYF	-	cl21498
Q#129 - >TraesCS7A02G381900.1	specific	130620	47	103	7.64838e-25	95.1633	TIGR01557	myb_SHAQKYF	-	cl21498
Q#129 - >TraesCS7A02G381900.1	specific	464160	134	179	1.74652e-22	88.4309	pfam14379	Myb_CC_LHEQLE	-	cl16840
Q#130 - >TraesCS7A02G411100.1	superfamily	473887	154	207	5.82416e-12	60.8805	cl21498	SANT superfamily	-	-
Q#130 - >TraesCS7A02G411100.1	superfamily	473134	6	123	1.57383e-11	61.4901	cl19078	REC superfamily	-	-
Q#130 - >TraesCS7A02G411100.1	superfamily	178707	157	289	2.20385e-05	47.086	cl26028	PLN03162 superfamily	NC	-
Q#131 - >TraesCS7A02G415800.1	specific	464160	363	407	2.58952e-24	94.9792	pfam14379	Myb_CC_LHEQLE	-	cl16840
Q#131 - >TraesCS7A02G415800.1	specific	130620	276	327	6.80322e-22	88.6149	TIGR01557	myb_SHAQKYF	-	cl21498
Q#132 - >TraesCS7A02G469900.1	specific	130620	18	70	1.42965e-21	84.7629	TIGR01557	myb_SHAQKYF	-	cl21498
Q#133 - >TraesCS7A02G470100.1	specific	130620	18	71	7.8822e-22	85.5333	TIGR01557	myb_SHAQKYF	-	cl21498
Q#134 - >TraesCS7A02G470200.1	specific	130620	18	70	4.59694e-21	83.2221	TIGR01557	myb_SHAQKYF	-	cl21498
Q#135 - >TraesCS7A02G483100.1	specific	464160	134	180	2.07267e-26	99.2164	pfam14379	Myb_CC_LHEQLE	-	cl16840
Q#135 - >TraesCS7A02G483100.1	specific	130620	40	96	2.46908e-24	94.0077	TIGR01557	myb_SHAQKYF	-	cl21498
Q#136 - >TraesCS7A02G502300.1	specific	381121	26	139	1.0325e-53	177.82	cd17584	REC_typeB_ARR-like	-	cl19078
Q#136 - >TraesCS7A02G502300.1	superfamily	178707	164	249	8.45663e-21	96.0063	cl26028	PLN03162 superfamily	NC	-
Q#137 - >TraesCS7A02G510300.1	specific	381121	26	139	1.55501e-50	168.19	cd17584	REC_typeB_ARR-like	-	cl19078
Q#137 - >TraesCS7A02G510300.1	specific	130620	190	243	1.5579e-17	76.2885	TIGR01557	myb_SHAQKYF	-	cl21498
Q#138 - >TraesCS7A02G511100.1	specific	381121	26	139	2.42603e-50	168.961	cd17584	REC_typeB_ARR-like	-	cl19078
Q#138 - >TraesCS7A02G511100.1	specific	130620	197	252	3.03972e-20	84.3777	TIGR01557	myb_SHAQKYF	-	cl21498
Q#139 - >TraesCS7A02G511300.1	specific	381121	26	139	1.38145e-50	169.731	cd17584	REC_typeB_ARR-like	-	cl19078
Q#139 - >TraesCS7A02G511300.1	specific	130620	197	252	1.86621e-20	84.7629	TIGR01557	myb_SHAQKYF	-	cl21498
Q#140 - >TraesCS7B02G049000.1	specific	381121	30	144	6.31171e-65	208.636	cd17584	REC_typeB_ARR-like	-	cl19078
Q#140 - >TraesCS7B02G049000.1	specific	130620	211	264	2.36853e-22	90.5409	TIGR01557	myb_SHAQKYF	-	cl21498
Q#141 - >TraesCS7B02G049200.1	specific	381121	30	144	4.42036e-65	209.792	cd17584	REC_typeB_ARR-like	-	cl19078
Q#141 - >TraesCS7B02G049200.1	specific	130620	216	269	2.53702e-23	93.2373	TIGR01557	myb_SHAQKYF	-	cl21498
Q#142 - >TraesCS7B02G200700.1	specific	130620	156	209	8.4283e-22	87.0741	TIGR01557	myb_SHAQKYF	-	cl21498
Q#143 - >TraesCS7B02G238000.1	specific	130620	107	162	3.45738e-20	83.9925	TIGR01557	myb_SHAQKYF	-	cl21498
Q#144 - >TraesCS7B02G251400.1	superfamily	178707	164	455	3.53338e-52	183.832	cl26028	PLN03162 superfamily	N	-
Q#145 - >TraesCS7B02G284400.1	specific	464160	134	179	5.70909e-25	94.9792	pfam14379	Myb_CC_LHEQLE	-	cl16840
Q#145 - >TraesCS7B02G284400.1	specific	130620	47	103	8.53461e-25	95.1633	TIGR01557	myb_SHAQKYF	-	cl21498
Q#146 - >TraesCS7B02G310300.1	superfamily	473887	154	207	6.09415e-12	60.8805	cl21498	SANT superfamily	-	-
Q#146 - >TraesCS7B02G310300.1	superfamily	473134	6	123	4.25738e-10	57.2529	cl19078	REC superfamily	-	-
Q#146 - >TraesCS7B02G310300.1	superfamily	178707	157	310	3.43967e-06	49.7824	cl26028	PLN03162 superfamily	N	-
Q#147 - >TraesCS7B02G315800.1	specific	464160	363	408	2.72284e-24	94.9792	pfam14379	Myb_CC_LHEQLE	-	cl16840
Q#147 - >TraesCS7B02G315800.1	specific	130620	276	327	7.66665e-22	88.2297	TIGR01557	myb_SHAQKYF	-	cl21498
Q#148 - >TraesCS7B02G372000.1	specific	130620	18	70	1.53894e-21	84.7629	TIGR01557	myb_SHAQKYF	-	cl21498
Q#149 - >TraesCS7B02G372100.1	specific	130620	18	70	3.49629e-20	80.9109	TIGR01557	myb_SHAQKYF	-	cl21498
Q#150 - >TraesCS7B02G372200.1	specific	130620	18	70	1.88649e-21	84.3777	TIGR01557	myb_SHAQKYF	-	cl21498
Q#150 - >TraesCS7B02G372200.1	superfamily	178707	19	124	7.62345e-10	58.642	cl26028	PLN03162 superfamily	NC	-
Q#151 - >TraesCS7B02G385700.1	specific	464160	134	180	1.94694e-26	99.2164	pfam14379	Myb_CC_LHEQLE	-	cl16840
Q#151 - >TraesCS7B02G385700.1	specific	130620	40	96	2.46908e-24	94.0077	TIGR01557	myb_SHAQKYF	-	cl21498
Q#152 - >TraesCS7B02G408700.1	specific	381121	26	139	2.13912e-52	175.509	cd17584	REC_typeB_ARR-like	-	cl19078
Q#152 - >TraesCS7B02G408700.1	superfamily	178707	179	277	3.84082e-21	97.1619	cl26028	PLN03162 superfamily	NC	-
Q#153 - >TraesCS7B02G420900.1	specific	381121	26	139	1.11683e-50	168.576	cd17584	REC_typeB_ARR-like	-	cl19078
Q#153 - >TraesCS7B02G420900.1	specific	130620	190	243	1.05203e-15	71.2809	TIGR01557	myb_SHAQKYF	-	cl21498
Q#154 - >TraesCS7B02G422000.1	specific	381121	26	139	7.09615e-49	165.109	cd17584	REC_typeB_ARR-like	-	cl19078
Q#154 - >TraesCS7B02G422000.1	specific	130620	197	250	1.21536e-21	88.2297	TIGR01557	myb_SHAQKYF	-	cl21498
Q#155 - >TraesCS7B02G422100.1	specific	381121	26	139	8.83323e-50	167.42	cd17584	REC_typeB_ARR-like	-	cl19078
Q#155 - >TraesCS7B02G422100.1	specific	130620	197	252	2.62388e-21	87.4593	TIGR01557	myb_SHAQKYF	-	cl21498
Q#156 - >TraesCS7D02G148000.1	specific	381121	30	144	2.21583e-65	209.407	cd17584	REC_typeB_ARR-like	-	cl19078
Q#156 - >TraesCS7D02G148000.1	specific	130620	212	265	2.26955e-23	93.2373	TIGR01557	myb_SHAQKYF	-	cl21498
Q#157 - >TraesCS7D02G148200.1	specific	381121	30	144	1.743e-65	210.947	cd17584	REC_typeB_ARR-like	-	cl19078
Q#157 - >TraesCS7D02G148200.1	specific	130620	218	271	2.54524e-23	93.2373	TIGR01557	myb_SHAQKYF	-	cl21498
Q#158 - >TraesCS7D02G294400.1	specific	130620	156	209	8.4283e-22	87.0741	TIGR01557	myb_SHAQKYF	-	cl21498
Q#159 - >TraesCS7D02G334100.1	specific	130620	103	158	3.01734e-20	83.9925	TIGR01557	myb_SHAQKYF	-	cl21498
Q#160 - >TraesCS7D02G347500.1	superfamily	178707	160	454	3.22749e-53	186.528	cl26028	PLN03162 superfamily	N	-
Q#161 - >TraesCS7D02G378400.1	specific	130620	47	103	8.53461e-25	95.1633	TIGR01557	myb_SHAQKYF	-	cl21498
Q#161 - >TraesCS7D02G378400.1	specific	464160	134	179	8.9349e-25	94.594	pfam14379	Myb_CC_LHEQLE	-	cl16840
Q#162 - >TraesCS7D02G409100.1	specific	464160	363	408	2.56364e-24	94.9792	pfam14379	Myb_CC_LHEQLE	-	cl16840
Q#162 - >TraesCS7D02G409100.1	specific	130620	276	327	7.74336e-22	88.2297	TIGR01557	myb_SHAQKYF	-	cl21498
Q#163 - >TraesCS7D02G457300.1	specific	130620	18	71	2.90971e-22	86.3037	TIGR01557	myb_SHAQKYF	-	cl21498
Q#164 - >TraesCS7D02G457400.1	specific	130620	18	71	5.48139e-21	83.2221	TIGR01557	myb_SHAQKYF	-	cl21498
Q#165 - >TraesCS7D02G457500.1	specific	130620	18	70	2.11947e-21	83.9925	TIGR01557	myb_SHAQKYF	-	cl21498
Q#166 - >TraesCS7D02G457600.1	specific	130620	18	70	6.73431e-22	85.5333	TIGR01557	myb_SHAQKYF	-	cl21498
Q#167 - >TraesCS7D02G470000.1	specific	464160	134	180	1.37988e-26	99.6016	pfam14379	Myb_CC_LHEQLE	-	cl16840
Q#167 - >TraesCS7D02G470000.1	specific	130620	40	96	2.46908e-24	94.0077	TIGR01557	myb_SHAQKYF	-	cl21498
Q#168 - >TraesCS7D02G489600.1	specific	381121	26	139	1.739e-52	173.198	cd17584	REC_typeB_ARR-like	-	cl19078
Q#168 - >TraesCS7D02G489600.1	superfamily	178707	177	249	1.12173e-21	97.9323	cl26028	PLN03162 superfamily	NC	-
Q#169 - >TraesCS7D02G499600.1	specific	381121	23	136	3.4098e-52	172.428	cd17584	REC_typeB_ARR-like	-	cl19078
Q#169 - >TraesCS7D02G499600.1	specific	130620	187	240	1.92243e-19	81.6813	TIGR01557	myb_SHAQKYF	-	cl21498
Q#170 - >TraesCS7D02G500600.1	specific	381121	26	139	7.17189e-50	167.805	cd17584	REC_typeB_ARR-like	-	cl19078
Q#170 - >TraesCS7D02G500600.1	specific	130620	197	252	2.03561e-21	87.4593	TIGR01557	myb_SHAQKYF	-	cl21498
Q#171 - >TraesCS7D02G525900.1	specific	381121	26	139	2.31625e-55	182.443	cd17584	REC_typeB_ARR-like	-	cl19078
Q#171 - >TraesCS7D02G525900.1	specific	130620	201	256	4.47377e-24	95.1633	TIGR01557	myb_SHAQKYF	-	cl21498
Q#172 - >TraesCSU02G040900.1	specific	381121	26	139	5.08515e-50	168.19	cd17584	REC_typeB_ARR-like	-	cl19078
Q#172 - >TraesCSU02G040900.1	specific	130620	197	252	1.01906e-20	85.5333	TIGR01557	myb_SHAQKYF	-	cl21498
Q#173 - >TraesCSU02G105200.1	specific	130620	146	201	5.29435e-22	89.0001	TIGR01557	myb_SHAQKYF	-	cl21498
Q#173 - >TraesCSU02G105200.1	superfamily	473134	26	88	2.22691e-13	66.4977	cl19078	REC superfamily	-	-
