# Supplementary material for: Genome-wide identification of the GLK gene family in wheat (Triticum aestivum L.) and analysis of expression responses in different environments
Source: BMC Genomics. 2026 Jan 20;27:78. doi: 10.1186/s12864-025-12456-2 (PMC12829200; doi:10.1186/s12864-025-12456-2)
Supplement: Supplementary file 5 — Supplementary Material 5. [file 12864_2025_12456_MOESM5_ESM.xlsx]

## Sheet: Sheet1
Table S4 The structure of 173 GLK members in wheat
Name	Gene ID	Length	5'UTR, 3'UTR and exon
TaGLK1	TraesCS1A02G202500.1	4293	1,125,upstream	126,389,exon	541,617,exon	714,756,exon	1279,1447,exon	2984,3329,exon	3564,4072,exon	4073,4293,downstream
TaGLK2	TraesCS1A02G258400.1	3241	1,272,upstream	273,2362,exon	2363,3241,downstream
TaGLK3	TraesCS1A02G305500.2	2506	1,134,upstream	135,262,exon	333,543,exon	624,700,exon	780,837,exon	923,1010,exon	1088,1157,exon	1529,2380,exon	2381,2506,downstream
TaGLK4	TraesCS1A02G309200.2	2819	1,247,exon	926,1002,exon	1085,1127,exon	1215,1287,exon	1419,1488,exon	1849,2506,exon	2507,2819,downstream
TaGLK5	TraesCS1B02G216600.1	3383	1,141,upstream	142,421,exon	567,643,exon	741,783,exon	1208,1376,exon	2526,2871,exon	3099,3383,exon
TaGLK6	TraesCS1B02G268900.1	927	1,927,exon
TaGLK7	TraesCS1B02G316200.2	6384	1,299,upstream	300,592,exon	663,873,exon	956,1032,exon	1112,1169,exon	1255,1342,exon	1420,1489,exon	1893,4501,exon	4502,6384,downstream
TaGLK8	TraesCS1B02G320000.2	2561	1,247,exon	860,936,exon	1019,1061,exon	1164,1221,exon	1352,1421,exon	1777,2341,exon	2342,2561,downstream
TaGLK9	TraesCS1B02G441800.1	3796	1,127,exon	230,385,exon	1885,2253,exon	2446,2522,exon	3051,3161,exon	3259,3394,exon	3546,3642,exon	3740,3796,exon
TaGLK10	TraesCS1D02G205800.1	3568	1,193,upstream	194,525,exon	676,752,exon	853,895,exon	1411,1579,exon	2711,3056,exon	3284,3568,exon
TaGLK11	TraesCS1D02G257700.1	930	1,930,exon
TaGLK12	TraesCS1D02G305200.2	2865	1,126,upstream	127,249,exon	323,530,exon	611,687,exon	767,824,exon	910,997,exon	1076,1145,exon	1548,2569,exon	2570,2865,downstream
TaGLK13	TraesCS1D02G308600.1	2128	1,247,exon	871,947,exon	1030,1072,exon	1167,1233,exon	1363,1432,exon	1784,2128,exon
TaGLK14	TraesCS2A02G100600.1	2815	1,152,exon	153,355,exon	444,669,exon	763,839,exon	938,995,exon	1090,1177,exon	1266,1335,exon	1726,2519,exon	2520,2815,downstream
TaGLK15	TraesCS2A02G116100.1	3016	1,355,upstream	356,858,exon	960,1246,exon	1350,1686,exon	1782,1861,exon	1959,2667,exon	2668,3016,downstream
TaGLK16	TraesCS2A02G264800.1	2490	1,171,upstream	172,544,exon	660,814,exon	944,1355,exon	1452,1528,exon	1651,2181,exon	2182,2490,downstream
TaGLK17	TraesCS2A02G402700.1	3391	1,90,upstream	91,310,exon	613,689,exon	829,865,exon	1381,1483,exon	1610,1853,exon	2778,3234,exon	3235,3391,downstream
TaGLK18	TraesCS2A02G441300.1	2829	1,178,upstream	179,334,exon	428,633,exon	796,872,exon	1010,1070,exon	1176,1239,exon	1823,1892,exon	1986,2599,exon	2600,2829,downstream
TaGLK19	TraesCS2A02G488200.1	3655	1,287,upstream	288,584,exon	1058,1677,exon	1781,1991,exon	2106,2182,exon	2309,2366,exon	2508,2568,exon	2719,2788,exon	2902,3404,exon	3405,3655,downstream
TaGLK20	TraesCS2B02G117800.1	2787	1,193,upstream	194,437,exon	520,751,exon	845,921,exon	1048,1105,exon	1197,1284,exon	1372,1441,exon	1822,2553,exon	2554,2787,downstream
TaGLK21	TraesCS2B02G135600.1	1373	1,291,exon	381,711,exon	834,910,exon	1020,1373,exon
TaGLK22	TraesCS2B02G277300.1	2358	1,35,upstream	36,404,exon	516,670,exon	796,1216,exon	1336,1412,exon	1541,2060,exon	2061,2358,downstream
TaGLK23	TraesCS2B02G420900.1	3879	1,95,upstream	96,320,exon	658,734,exon	850,886,exon	1496,1592,exon	1719,1965,exon	2884,3528,exon	3529,3879,downstream
TaGLK24	TraesCS2B02G459800.2	2821	1,82,upstream	83,142,exon	243,424,exon	562,638,exon	768,828,exon	931,1003,exon	1698,1767,exon	1854,2529,exon	2530,2821,downstream
TaGLK25	TraesCS2B02G515800.1	3699	1,281,upstream	282,572,exon	1043,1659,exon	1761,1982,exon	2117,2195,exon	2313,2372,exon	2498,2560,exon	2712,2783,exon	2929,3442,exon	3443,3699,downstream
TaGLK26	TraesCS2D02G100100.1	2770	1,149,upstream	150,349,exon	435,666,exon	760,836,exon	931,988,exon	1085,1172,exon	1254,1323,exon	1679,2473,exon	2274,2473,exon
TaGLK27	TraesCS2D02G119100.1	1832	1,142,exon	244,527,exon	822,1158,exon	1267,1343,exon	1464,1832,exon
TaGLK28	TraesCS2D02G259200.2	2450	1,89,upstream	90,380,exon	505,659,exon	784,1198,exon	1359,1453,exon	1569,1950,exon	2219,2254,exon	2255,2450,downstream
TaGLK29	TraesCS2D02G400100.2	3284	1,19,upstream	20,168,exon	481,557,exon	694,730,exon	1282,1377,exon	1496,1748,exon	2634,3107,exon	3108,3284,downstream
TaGLK30	TraesCS2D02G437600.1	3114	1,286,upstream	287,735,exon	899,975,exon	1099,1159,exon	1265,1337,exon	1931,2000,exon	2083,2790,exon	2791,3114,downstream
TaGLK31	TraesCS2D02G488500.1	3734	1,257,upstream	258,524,exon	1003,1625,exon	1715,1925,exon	2003,2079,exon	2208,2262,exon	2397,2457,exon	2617,2686,exon	2833,3409,exon	3410,3734,downstream
TaGLK32	TraesCS3A02G123700.1	2639	1,90,upstream	91,421,exon	513,1127,exon	1236,1312,exon	1486,2305,exon	2306,2637,downstream
TaGLK33	TraesCS3A02G161000.1	6764	1,385,upstream	386,1403,exon	2347,2490,exon	4801,5178,exon	5313,5381,exon	5493,5627,exon	5818,6376,exon	6377,6764,downstream
TaGLK34	TraesCS3A02G361800.1	2310	1,49,upstream	50,982,exon	1203,1756,exon	1757,2310,downstream
TaGLK35	TraesCS3A02G391600.1	4437	1,140,upstream	1358,1510,exon	1619,1999,exon	2115,2191,exon	2907,4189,exon	4190,4437,downstream
TaGLK36	TraesCS3A02G473600.1	5450	1,77,upstream	78,133,exon	222,390,exon	486,638,exon	2931,3290,exon	3376,3452,exon	3783,4721,exon	4816,5152,exon	5153,5450,downstream
TaGLK37	TraesCS3A02G526600.1	2154	1,206,upstream	207,1712,exon	1713,2154,downstream
TaGLK38	TraesCS3B02G124100.1	6651	1,224,upstream	225,340,exon	591,1292,exon	1801,2041,exon	2128,2204,exon	2291,2330,exon	2430,2487,exon	3104,3173,exon	5693,5897,exon	6001,6134,exon	6218,6374,exon
TaGLK39	TraesCS3B02G144100.1	3159	1,88,upstream	89,417,exon	512,1126,exon	1269,1345,exon	1516,2580,exon	2581,3159,downstream
TaGLK40	TraesCS3B02G191600.1	6595	1,383,upstream	384,1384,exon	2336,2479,exon	4600,4974,exon	5105,5173,exon	5275,5409,exon	5605,6185,exon	6186,6595,downstream
TaGLK41	TraesCS3B02G394200.1	1610	1,26,upstream	27,1170,exon	1171,1610,downstream
TaGLK42	TraesCS3B02G423600.1	4366	1,136,upstream	137,381,exon	1360,1512,exon	1628,2008,exon	2112,2188,exon	2908,4154,exon	4155,4366,downstream
TaGLK43	TraesCS3B02G517000.1	5292	1,84,upstream	85,147,exon	237,405,exon	503,655,exon	2072,3061,exon	3147,3223,exon	3555,4493,exon	4588,4959,exon	4960,5292,downstream
TaGLK44	TraesCS3B02G594300.1	864	1,864,exon
TaGLK45	TraesCS3D02G107800.3	7496	1,317,upstream	318,525,exon	777,1479,exon	1990,2230,exon	2309,2385,exon	2470,2509,exon	2609,2666,exon	3253,3322,exon	6008,6212,exon	6301,6908,exon	6909,7496,downstream
TaGLK46	TraesCS3D02G125300.1	2924	1,99,upstream	100,439,exon	534,1148,exon	1288,1364,exon	1537,2473,exon	2474,2924,downstream
TaGLK47	TraesCS3D02G168200.1	6648	1,381,upstream	382,1377,exon	2332,2475,exon	5082,5150,exon	5257,5391,exon	5760,6289,exon	6290,6648,downstream
TaGLK48	TraesCS3D02G355500.1	684	1,684,exon
TaGLK49	TraesCS3D02G384500.2	5175	1,119,upstream	120,464exon	1330,1482,exon	1598,1978,exon	2118,2194,exon	2909,3996,exon	4267,4694,exon	4695,5175,downstream
TaGLK50	TraesCS3D02G531900.1	846	1,846,exon
TaGLK51	TraesCS4A02G063100.1	6320	1,18,upstream	19,163,exon	2410,2562,exon	2675,3073,exon	3339,3415,exon	4278,5591,exon	5976,6140,exon	6141,6320,downstream
TaGLK52	TraesCS4A02G130000.1	3245	1,186,upstream	187,372,exon	470,683,exon	762,838,exon	955,1012,exon	1087,1171,exon	1237,1306,exon	2017,2911,exon	2912,3245,downstream
TaGLK53	TraesCS4A02G131700.2	8140	1,20,upstream	21,103,exon	1522,2148,exon	2871,3063,exon	3152,3228,exon	3323,3362,exon	3643,3694,exon	6571,6640,exon	6926,7708,exon	7709,8140,downstream
TaGLK54	TraesCS4A02G180900.1	1902	1,96,upstream	97,406,exon	487,563,exon	684,720,exon	804,900,exon	1104,1803,exon	1804,1902,downstream
TaGLK55	TraesCS4A02G242600.1	6378	1,165,upstream	166,712,exon	973,1049,exon	1411,1459,exon	1787,1877,exon	5020,5149,exon	5594,6179,exon	6180,6378,downstream
TaGLK56	TraesCS4B02G072500.1	7070	219,819,exon	1343,1472,exon	5014,5104,exon	5563,5611,exon	5922,5998,exon	6257,6856,exon	6857,7070,downstream
TaGLK57	TraesCS4B02G136900.1	1594	1,220,exon	250,326,exon	447,483,exon	569,662,exon	870,1356,exon	1490,1594,exon
TaGLK58	TraesCS4B02G172900.1	8961	1,245,upstream	246,436,exon	1728,2354,exon	3072,3228,exon	3316,3392,exon	3487,3526,exon	4832,4877,exon	7395,7464,exon	7741,8526,exon	8527,8961,downstream
TaGLK59	TraesCS4B02G174600.1	3215	1,184,upstream	185,368,exon	465,678,exon	760,836,exon	953,1010,exon	1082,1169,exon	1235,1304,exon	2009,2892,exon	2893,3215,downstream
TaGLK60	TraesCS4B02G240100.1	6524	1,337,upstream	338,801,exon	3085,3237,exon	3350,3748,exon	3944,4020,exon	4636,5945,exon	6306,6407,exon	6408,6524,downstream
TaGLK61	TraesCS4B02G323600.1	10383	1,191,upstream	192,530,exon	615,691,exon	7667,7703,exon	8254,8425,exon	9405,9828,exon	10090,10383,exon
TaGLK62	TraesCS4D02G071300.1	6420	1,156,upstream	157,694,exon	957,1033,exon	1378,1426,exon	1760,1850,exon	5026,5155,exon	5608,6207,exon	6208,6420,downstream
TaGLK63	TraesCS4D02G131500.1	2252	1,203,upstream	204,620,exon	794,870,exon	991,1027,exon	1125,1221,exon	1410,2131,exon	2132,2252,downstream
TaGLK64	TraesCS4D02G175000.3	7918	1,211,upstream	212,356,exon	1653,2291,exon	2993,3185,exon	3269,3342,exon	3437,3476,exon	3757,3808,exon	6422,6491,exon	6792,7530,exon	7531,7918,downstream
TaGLK65	TraesCS4D02G176500.1	2869	1,135,upstream	136,270,exon	368,581,exon	660,736,exon	853,910,exon	985,1069,exon	1135,1204,exon	1919,2674,exon	2675,2869,downstream
TaGLK66	TraesCS4D02G239900.1	7241	1,256,upstream	257,639,exon	2889,3041,exon	3154,3552,exon	3746,3822,exon	4650,5971,exon	6301,6759,exon	6760,7241,downstream
TaGLK67	TraesCS4D02G320400.1	4390	1,269,upstream	270,695,exon	782,858,exon	1042,1078,exon	1629,1797,exon	2871,3429,exon	3654,4167,exon	4168,4390,downstream
TaGLK68	TraesCS5A02G064700.1	6789	1,83,upstream	84,530,exon	964,1040,exon	1374,1416,exon	1683,1806,exon	5984,6607,exon	6608,6789,downstream
TaGLK69	TraesCS5A02G068900.2	4465	1,177,upstream	118,484,exon	584,831,exon	1452,1728,exon	1828,1904,exon	2020,2442,exon	4198,4262,exon	4263,4465,downstream
TaGLK70	TraesCS5A02G153000.1	1863	1,101,upstream	102,136,exon	222,522,exon	620,696,exon	845,881,exon	966,1035,exon	1160,1792,exon	1793,1863,downstream
TaGLK71	TraesCS5A02G178500.1	7651	1,591,upstream	592,959,exon	1034,1434,exon	3874,3950,exon	4036,4090,exon	6059,6128,exon	6266,6335,exon	6568,7268,exon	7269,7651,downstream
TaGLK72	TraesCS5A02G178600.1	2678	1,142,exon	775,851,exon	940,982,exon	1061,1118,exon	1748,1817,exon	2208,2678,exon
TaGLK73	TraesCS5A02G203200.1	6664	1,177,upstream	178,1198,exon	1310,1386,exon	2018,2060,exon	2228,2435,exon	5287,5362,exon	5503,6140,exon	6141,6664,downstream
TaGLK74	TraesCS5A02G401600.1	3228	1,341,upstream	342,881,exon	988,1121,exon	1268,1640,exon	1733,1809,exon	1923,2468,exon	2589,2746,exon	2747,3228,downstream
TaGLK75	TraesCS5A02G402800.1	6251	1,266,upstream	267,935,exon	1075,1151,exon	1548,1596,exon	1755,2028,exon	5214,5322,exon	5759,6117,exon	6118,6251,downstream
TaGLK76	TraesCS5A02G496100.1	3667	1,279,upstream	280,712,exon	789,865,exon	1030,1066,exon	1522,1687,exon	2399,2810,exon	3007,3482,exon	3483,3667,downstream
TaGLK77	TraesCS5B02G068000.1	5997	1,218,upstream	219,800,exon	1254,1330,exon	1630,1672,exon	1935,2058,exon	5196,5811,exon	5812,5997,downstream
TaGLK78	TraesCS5B02G075300.1	2808	1,130,upstream	131,513,exon	613,854,exon	1449,1725,exon	1835,1911,exon	2030,2561,exon	2562,2808,downstream
TaGLK79	TraesCS5B02G151800.1	2226	1,262,upstream	263,759,exon	858,934,exon	1078,1114,exon	1200,1269,exon	1394,2107,exon	2108,2226,downstream
TaGLK80	TraesCS5B02G176200.1	6323	1,164,upstream	165,506,exon	2742,2818,exon	2904,2958,exon	4928,4997,exon	5130,5199,exon	5469,6055,exon	6056,6323,downstream
TaGLK81	TraesCS5B02G176300.1	5568	1,398,upstream	399,649,exon	1415,1558,exon	2198,2342,exon	3061,3137,exon	3227,3269,exon	3348,3405,exon	4043,4112,exon	4458,5248,exon	5249,5568,downstream
TaGLK82	TraesCS5B02G201900.1	6500	1,175,upstream	176,1194,exon	1301,1377,exon	2000,2042,exon	2188,2392,exon	5127,5199,exon	5337,5975,exon	5976,6500,downstream
TaGLK83	TraesCS5B02G406300.2	3650	1,252,exon	253,703,exon	810,943,exon	1089,1461,exon	1565,1641,exon	1757,2814,exon	2815,3650,downstream
TaGLK84	TraesCS5B02G407600.1	6200	1,221,upstream	222,854,exon	1003,1979,exon	1430,1478,exon	1633,1906,exon	5056,5164,exon	5594,6009,exon	6010,6200,downstream
TaGLK85	TraesCS5D02G075600.1	5027	1,150,upstream	151,661,exon	1189,1265,exon	1604,1646,exon	1917,2040,exon	4477,4965,exon	4966,5027,downstream
TaGLK86	TraesCS5D02G081000.1	2846	1,124,upstream	125,501,exon	600,835,exon	1461,1737,exon	1847,1923,exon	2034,2582,exon	2583,2846,downstream
TaGLK87	TraesCS5D02G158300.1	2201	1,234,upstream	235,703,exon	777,853,exon	1000,1036,exon	1122,1191,exon	1316,2036,exon	2037,2201,downstream
TaGLK88	TraesCS5D02G183000.1	6967	1,444,upstream	445,659,exon	734,1140,exon	3403,3479,exon	3565,3619,exon	5606,5675,exon	5812,5881,exon	6060,6672,exon	6673,6967,downstream
TaGLK89	TraesCS5D02G183100.1	2773	1,142,exon	860,936,exon	1026,1068,exon	1147,1204,exon	1842,1911,exon	2303,2773,exon
TaGLK90	TraesCS5D02G209600.1	6628	1,187,upstream	188,882,exon	1020,1092,exon	3807,4005,exon	4152,4194,exon	4828,4904,exon	5017,6047,exon	6048,6628,downstream
TaGLK91	TraesCS5D02G411800.1	3916	1,125,upstream	126,629,exon	750,883,exon	1038,1410,exon	1516,1592,exon	1704,2249,exon	2341,2966,exon	2967,3916,downstream
TaGLK92	TraesCS5D02G412800.1	6312	1,267,upstream	268,937,exon	1086,1162,exon	1514,1562,exon	1696,1966,exon	5202,5310,exon	5706,6121,exon	6122,6312,downstream
TaGLK93	TraesCS6A02G007300.1	4362	1,207,upstream	208,380,exon	466,1031,exon	1209,1285,exon	2206,2251,exon	2376,2535,exon	3832,3892,exon	3982,4233,exon	4234,4362,downstream
TaGLK94	TraesCS6A02G108800.1	3635	1,192,upstream	193,273,exon	1214,1867,exon	2014,2230,exon	2324,2400,exon	2488,2527,exon	2702,2768,exon	2867,2936,exon	3136,3502,exon	3503,3635,downstream
TaGLK95	TraesCS6A02G109700.1	2498	1,146,upstream	147,680,exon	810,886,exon	965,1025,exon	1125,1350,exon	1439,2309,exon	2310,2498,downstream
TaGLK96	TraesCS6A02G146200.1	6082	1,354,upstream	355,841,exon	1712,1864,exon	2526,2906,exon	3001,3077,exon	3641,4705,exon	5220,5676,exon	5677,6082,downstream
TaGLK97	TraesCS6A02G155400.3	2984	1,214,upstream	215,618,exon	707,825,exon	906,963,exon	1073,1142,exon	1262,1334,exon	1650,2615,exon	2616,2984,downstream
TaGLK98	TraesCS6A02G254700.1	6233	1,142,exon	213,289,exon	493,529,exon	1211,1298,exon	1421,1658,exon	6092,6233,exon
TaGLK99	TraesCS6A02G266400.1	5908	1,260,upstream	261,1103,exon	1380,1456,exon	2397,2451,exon	2573,2723,exon	4416,4485,exon	4733,5386,exon	5387,5908,downstream
TaGLK100	TraesCS6A02G269000.1	3568	1,320,upstream	321,782,exon	1225,1356,exon	1552,1627,exon	2246,2315,exon	2422,3200,exon	3201,3568,downstream
TaGLK101	TraesCS6A02G359200.1	6758	1,731,upstream	732,1601,exon	2915,3077,exon	3285,3698,exon	3777,3853,exon	4467,5642,exon	5843,6336,exon	6337,6758,downstream
TaGLK102	TraesCS6A02G385500.2	2527	1,570,exon	757,958,exon	1281,1357,exon	1444,1483,exon	1794,1851,exon	2153,2222,exon	2321,2527,exon
TaGLK103	TraesCS6B02G012800.1	4616	1,280,upstream	281,1095,exon	1262,1338,exon	2221,2266,exon	2384,2543,exon	3723,3783,exon	3872,4305,exon	4306,4616,downstream
TaGLK104	TraesCS6B02G137300.1	4970	1,393,upstream	394,730,exon	2426,3006,exon	3156,3372,exon	3467,3543,exon	3632,3671,exon	3844,3910,exon	4009,4078,exon	4307,4755,exon	4756,4970,downstream
TaGLK105	TraesCS6B02G138200.2	2740	1,322,upstream	323,1035,exon	1182,1258,exon	1347,1407,exon	1502,1724,exon	1813,2614,exon	2615,2740,downstream
TaGLK106	TraesCS6B02G174400.1	5975	1,377,upstream	378,899,exon	1586,1738,exon	2380,2760,exon	2863,2939,exon	3645,4709,exon	5204,5613,exon	5614,5975,downstream
TaGLK107	TraesCS6B02G183500.2	3307	1,384,upstream	385,958,exon	1046,1164,exon	1245,1302,exon	1412,1481,exon	1601,1673,exon	1985,2944,exon	2945,3307,downstream
TaGLK108	TraesCS6B02G270800.1	4981	1,148,upstream	149,438,exon	533,609,exon	825,900,exon	1179,1266,exon	1390,1630,exon	4425,4869,exon	4870,4981,downstream
TaGLK109	TraesCS6B02G293700.1	6161	1,329,upstream	330,1244,exon	1524,1600,exon	2524,2578,exon	2684,2831,exon	4623,4692,exon	4942,5617,exon	5618,6161,downstream
TaGLK110	TraesCS6B02G296300.1	3779	1,308,upstream	309,758,exon	1266,1342,exon	1458,1515,exon	1690,1767,exon	2359,2430,exon	2548,3373,exon	3374,3779,downstream
TaGLK111	TraesCS6B02G392000.1	5845	739,1166,exon	1423,2595,exon	3201,3277,exon	3371,3784,exon	3990,4142,exon	4610,5486,exon	5487,5845,downstream
TaGLK112	TraesCS6B02G424600.1	2484	1,642,exon	878,1089,exon	1300,1376,exon	1465,1504,exon	1729,1786,exon	2103,2172,exon	2278,2484,exon
TaGLK113	TraesCS6D02G011600.1	4715	1,279,upstream	280,1090,exon	1263,1339,exon	2260,2305,exon	2433,2592,exon	3814,3874,exon	3963,4400,exon	4401,4715,downstream
TaGLK114	TraesCS6D02G097000.2	3636	1,158,upstream	159,260,exon	1533,2113,exon	2260,2473,exon	2566,2642,exon	2731,2770,exon	2950,3016,exon	3091,3184,exon	3403,3603,exon	3604,3636,downstream
TaGLK115	TraesCS6D02G098200.1	2775	1,335,upstream	336,1058,exon	1192,1268,exon	1347,1407,exon	1507,1732,exon	1820,2635,exon	2636,2775,downstream
TaGLK116	TraesCS6D02G135500.4	6174	1,475,upstream	476,1017,exon	1743,1895,exon	2559,2939,exon	3041,3117,exon	3770,4834,exon	5348,5786,exon	5787,6174,downstream
TaGLK117	TraesCS6D02G145300.4	3350	1,405,upstream	406,1000,exon	1090,1208,exon	1289,1346,exon	1454,1523,exon	1643,1715,exon	2027,2988,exon	2989,3350,downstream
TaGLK118	TraesCS6D02G236000.1	2978	1,148,exon	257,333,exon	518,554,exon	882,969,exon	1092,1323,exon	2646,2978,exon
TaGLK119	TraesCS6D02G245900.2	4150	1,480,upstream	481,1102,exon	1587,1663,exon	1790,1847,exon	2022,2097,exon	2413,2499,exon	2661,2730,exon	2860,3710,exon	3711,4150,downstream
TaGLK120	TraesCS6D02G248300.1	4554	1,592,exon	869,945,exon	2131,2185,exon	2295,2442,exon	4106,4175,exon	4423,4554,exon
TaGLK121	TraesCS6D02G342200.1	5831	1,709,upstream	710,1557,exon	2025,2177,exon	2385,2798,exon	2877,2953,exon	3566,4741,exon	4941,5420,exon	5421,5831,downstream
TaGLK122	TraesCS6D02G370300.1	4598	1,341,upstream	342,470,exon	998,1779,exon	2018,2219,exon	2438,2514,exon	2604,2643,exon	2871,2928,exon	3369,3437,exon	3534,4169,exon	4170,4598,downstream
TaGLK123	TraesCS7A02G146400.1	5371	1,204,upstream	205,375,exon	472,652,exon	1037,1189,exon	1296,1688,exon	1802,1878,exon	4120,5157,exon	5336,5371,exon
TaGLK124	TraesCS7A02G146500.1	5092	1,367,upstream	368,888,exon	1405,1557,exon	1683,2066,exon	2186,2262,exon	3330,4387,exon	4563,4823,exon	4824,5092,exon
TaGLK125	TraesCS7A02G146700.1	5648	1,715,upstream	716,1590,exon	1976,2128,exon	2261,2671,exon	2788,2864,exon	3913,5019,exon	5189,5454,exon	5455,5648,downstream
TaGLK126	TraesCS7A02G298700.1	4015	1,137,upstream	138,806,exon	925,1001,exon	1842,1887,exon	2032,2224,exon	3041,3101,exon	3207,3675,exon	3676,4015,downstream
TaGLK127	TraesCS7A02G339800.1	4136	1,180,upstream	181,909,exon	996,1136,exon	2466,2828,exon	2933,2992,exon	3122,3244,exon	3345,3815,exon	3816,4136,downstream
TaGLK128	TraesCS7A02G345200.2	7990	1,96,upstream	97,143,exon	330,772,exon	885,961,exon	1102,21162,exon	1256,21484,exon	1568,1997,exon	2107,2310,exon	7436,7792,exon	7793,7990,downstream
TaGLK129	TraesCS7A02G381900.1	3849	1,144,upstream	145,288,exon	843,1056,exon	1305,1381,exon	1472,1514,exon	1594,1651,exon	1881,1950,exon	2902,3654,exon	3655,3849,downstream
TaGLK130	TraesCS7A02G411100.1	6018	1,17,upstream	18,122,exon	1858,2025,exon	2117,2383,exon	2480,2562,exon	4426,5781,exon	5782,6018,downstream
TaGLK131	TraesCS7A02G415800.1	3446	1,304,upstream	305,496,exon	631,702,exon	1260,1977,exon	2108,2324,exon	2419,2495,exon	2596,2635,exon	2729,2798,exon	2889,2952,exon	3094,3379,exon	3380,3446,downstream
TaGLK132	TraesCS7A02G469900.1	1905	1,124,exon	792,1068,exon	1164,1245,exon	1639,1905,exon
TaGLK133	TraesCS7A02G470100.1	2671	1,199,upstream	200,522,exon	1159,1438,exon	1538,1619,exon	1975,2459,exon	2460,2671,downstream
TaGLK134	TraesCS7A02G470200.1	2826	1,155,upstream	156,434,exon	958,1219,exon	1233,1412,exon	2233,2661,exon	2662,2826,downstream
TaGLK135	TraesCS7A02G483100.1	3179	1,121,upstream	122,435,exon	527,603,exon	722,776,exon	1110,1173,exon	1267,1339,exon	1841,2802,exon	2803,3179,downstream
TaGLK136	TraesCS7A02G502300.1	5113	1,7,upstream	8,162,exon	254,406,exon	2237,2596,exon	2691,2767,exon	3096,3602,exon	3744,4361,exon	4455,4704,exon	4705,5113,downstream
TaGLK137	TraesCS7A02G510300.1	4495	1,107,upstream	108,193,exon	294,462,exon	566,718,exon	2443,2781,exon	2873,2949,exon	3280,4026,exon	4122,4326,exon	4327,4495,downstream
TaGLK138	TraesCS7A02G511100.1	5162	1,148,exon	245,397,exon	2461,2820,exon	2908,2984,exon	3311,4249,exon	4344,4772,exon	4773,5162,downstream
TaGLK139	TraesCS7A02G511300.1	5872	1,177,upstream	178,502,exon	599,751,exon	3113,3472,exon	3560,3636,exon	3963,4901,exon	4996,5453,exon	5454,5872,downstream
TaGLK140	TraesCS7B02G049000.1	9671	1,606,upstream	607,1372,exon	1866,2018,exon	2144,2533,exon	2641,2717,exon	8577,9671,exon
TaGLK141	TraesCS7B02G049200.1	5979	1,712,upstream	713,1584,exon	1965,2117,exon	2219,2613,exon	2732,2808,exon	3962,5068,exon	5204,5627,exon	5628,5979,downstream
TaGLK142	TraesCS7B02G200700.1	4561	1,101,upstream	102,740,exon	854,930,exon	1769,1814,exon	1959,2151,exon	3217,3277,exon	3383,4036,exon	4037,4561,downstream
TaGLK143	TraesCS7B02G238000.1	3237	1,238,upstream	239,416,exon	588,1038,exon	1151,1227,exon	1360,1420,exon	1518,1743,exon	1847,2285,exon	2407,3012,exon	3013,3237,downstream
TaGLK144	TraesCS7B02G251400.1	4099	1,217,upstream	218,983,exon	1082,1222,exon	2397,2753,exon	2860,2919,exon	3008,3130,exon	3230,3739,exon	3740,4099,downstream
TaGLK145	TraesCS7B02G284400.1	4076	1,188,upstream	189,348,exon	860,1101,exon	1393,1469,exon	1560,1602,exon	1682,1739,exon	1965,2034,exon	3140,3885,exon	3886,4076,downstream
TaGLK146	TraesCS7B02G310300.1	5259	1,91,upstream	92,270,exon	1177,1344,exon	1436,1702,exon	1801,1883,exon	3773,5072,exon	5073,5259,downstream
TaGLK147	TraesCS7B02G315800.1	3838	1,263,upstream	264,489,exon	1190,1904,exon	2032,2248,exon	2341,2417,exon	2515,2554,exon	2648,2717,exon	2808,2871,exon	3006,3531,exon	3532,3830,downstream
TaGLK148	TraesCS7B02G372000.1	2413	1,102,upstream	103,328,exon	1015,1291,exon	1395,1476,exon	1828,2255,exon	2256,2413,downstream
TaGLK149	TraesCS7B02G372100.1	2173	1,124,exon	860,936,exon	1113,1318,exon	1418,1508,exon	1911,2003,exon	2006,2084,exon	2121,2173,exon
TaGLK150	TraesCS7B02G372200.1	1999	1,124,exon	671,929,exon	1032,1122,exon	1736,1999,exon
TaGLK151	TraesCS7B02G385700.1	3476	1,239,upstream	240,671,exon	763,839,exon	968,1022,exon	1361,1424,exon	1554,1626,exon	2126,3093,exon	3094,3476,downstream
TaGLK152	TraesCS7B02G408700.1	5116	1,102,upstream	103,183,exon	300,468,exon	575,727,exon	2463,2822,exon	2918,2994,exon	3325,3831,exon	3966,4577,exon	4669,4910,exon	4911,5116,downstream
TaGLK153	TraesCS7B02G420900.1	3868	1,148,exon	252,404,exon	2167,2505,exon	2597,2673,exon	3003,3737,exon	3833,3868,exon
TaGLK154	TraesCS7B02G422000.1	4628	1,57,upstream	58,93,exon	182,350,exon	447,599,exon	2063,2422,exon	2511,2587,exon	2913,3827,exon	3922,4294,exon	4295,4628,downstream
TaGLK155	TraesCS7B02G422100.1	4286	1,148,exon	239,391,exon	2365,2724,exon	2812,2888,exon	3215,4153,exon	4248,4286,exon
TaGLK156	TraesCS7D02G148000.1	4362	1,178,upstream	179,516,exon	853,1015,exon	1137,1529,exon	1638,1714,exon	2784,3770,exon	3943,4170,exon	4171,4362,downstream
TaGLK157	TraesCS7D02G148200.1	5937	1,669,upstream	670,1498,exon	1965,2117,exon	2244,2654,exon	2764,2840,exon	4236,5342,exon	5478,5743,exon	5744,5937,downstream
TaGLK158	TraesCS7D02G294400.1	4193	1,103,upstream	104,744,exon	863,939,exon	1764,1809,exon	1954,2146,exon	2955,3015,exon	3121,3721,exon	3722,4193,downstream
TaGLK159	TraesCS7D02G334100.1	2789	1,69,upstream	70,517,exon	629,705,exon	838,898,exon	995,1217,exon	1324,1756,exon	1883,2526,exon	2527,2789,downstream
TaGLK160	TraesCS7D02G347500.1	3457	1,206,upstream	207,949,exon	1036,1176,exon	2034,2399,exon	2496,2555,exon	2244,2766,exon	2866,3236,exon	3237,3457,downstream
TaGLK161	TraesCS7D02G378400.1	3865	1,262,upstream	263,496,exon	1004,1245,exon	1531,1607,exon	1698,1740,exon	1820,1877,exon	2101,2170,exon	2963,3691,exon	3692,3865,downstream
TaGLK162	TraesCS7D02G409100.1	3547	1,178,upstream	179,319,exon	1030,1744,exon	1875,2091,exon	2189,2265,exon	2366,2405,exon	2499,2568,exon	2659,2722,exon	2857,3311,exon	3312,3547,downstream
TaGLK163	TraesCS7D02G457300.1	2373	1,181,upstream	182,486,exon	1059,1335,exon	1437,1518,exon	1904,2273,exon	2274,2373,downstream
TaGLK164	TraesCS7D02G457400.1	3032	1,231,upstream	232,586,exon	1442,1724,exon	1824,1905,exon	2292,2795,exon	2796,3032,downstream
TaGLK165	TraesCS7D02G457500.1	2178	1,124,exon	879,955,exon	1131,1297,exon	1386,1494,exon	1915,2178,exon
TaGLK166	TraesCS7D02G457600.1	3043	80,617,exon	1495,1585,exon	1689,1953,exon	2567,2769,exon	2770,3043,downstream
TaGLK167	TraesCS7D02G470000.1	3298	166,1129,exon	1628,1700,exon	1831,1894,exon	2235,2289,exon	2394,2470,exon	2562,2919,exon	2920,3298,downstream
TaGLK168	TraesCS7D02G489600.1	4633	1,83,upstream	84,145,exon	255,423,exon	515,667,exon	2489,2848,exon	2943,3019,exon	3348,4082,exon	4176,4422,exon	4423,4633,downstream
TaGLK169	TraesCS7D02G499600.1	4528	1,24,upstream	25,187,exon	343,495,exon	2269,2607,exon	2699,2775,exon	3105,3851,exon	3947,4255,exon	4256,4528,downstream
TaGLK170	TraesCS7D02G500600.1	5226	1,57,upstream	58,93,exon	186,354,exon	451,603,exon	2598,2957,exon	3045,3121,exon	3447,4385,exon	4480,4872,exon	4873,5226,downstream
TaGLK171	TraesCS7D02G525900.1	3873	1,94,upstream	95,168,exon	277,444,exon	528,680,exon	1385,1756,exon	1848,1924,exon	2271,2760,exon	2848,3305,exon	3402,3658,exon	3659,3873,downstream
TaGLK172	TraesCSU02G040900.1	5609	1,204,upstream	205,387,exon	476,644,exon	739,891,exon	3175,3534,exon	3620,3696,exon	4023,4961,exon	5057,5352,exon	5353,5609,downstream
TaGLK173	TraesCSU02G105200.1	4710	1,66,upstream	67,111,exon	205,373,exon	2112,2471,exon	2559,2635,exon	2961,3899,exon	3994,4371,exon	4372,4710,downstream
