# Supplementary material for: Genome-wide identification of the GLK gene family in wheat (Triticum aestivum L.) and analysis of expression responses in different environments
Source: BMC Genomics. 2026 Jan 20;27:78. doi: 10.1186/s12864-025-12456-2 (PMC12829200; doi:10.1186/s12864-025-12456-2)
Supplement: Supplementary file 6 — Supplementary Material 6. [file 12864_2025_12456_MOESM6_ESM.xlsx]

## Sheet: Sheet1
Table 5 Motifs of 173 TaGLK genes in the wheat genome
name	Gene ID	length	motif
TaGLK1	TraesCS1A02G202500.1	353	57,77,motif_1	23,43,motif_2	12,22,motif_6	46,56,motif_6
TaGLK2	TraesCS1A02G258400.1	312	128,148,motif_1	95,125,motif_2	117,127,motif_6
TaGLK3	TraesCS1A02G305500.2	407	79,99,motif_1	45,65,motif_2	153,181,motif_5	68,78,motif_6	208,248,motif_20
TaGLK4	TraesCS1A02G309200.2	284	93,113,motif_1	59,79,motif_2	157,185,motif_5	82,92,motif_6	26,47,motif_18
TaGLK5	TraesCS1B02G216600.1	352	57,77,motif_1	23,43,motif_2	46,56,motif_6	12,22,motif_16
TaGLK6	TraesCS1B02G268900.1	308	124,144,motif_1	91,111,motif_2	113,123,motif_6	202,234,motif_13
TaGLK7	TraesCS1B02G316200.2	376	79,99,motif_1	45,65,motif_2	153,181,motif_5	68,78,motif_6	208,248,motif_20
TaGLK8	TraesCS1B02G320000.2	279	93,123,motif_1	59,79,motif_2	152,180,motif_5	82,92,motif_6
TaGLK9	TraesCS1B02G441800.1	379	228,248,motif_1	195,215,motif_2	27,76,motif_4	217,227,motif_6	4,24,motif_7	261,310,motif_13
TaGLK10	TraesCS1D02G205800.1	352	57,77,motif_1	23,43,motif_2	46,56,motif_6	12,22,motif_16
TaGLK11	TraesCS1D02G257700.1	309	127,147,motif_1	94,124,motif_2	116,126,motif_6
TaGLK12	TraesCS1D02G305200.2	407	79,99,motif_1	45,65,motif_2	153,181,motif_5	68,78,motif_6	208,248,motif_20
TaGLK13	TraesCS1D02G308600.1	282	93,123,motif_1	59,79,motif_2	155,183,motif_5	82,92,motif_6	26,47,motif_18
TaGLK14	TraesCS2A02G100600.1	355	103,123,motif_1	69,89,motif_2	177,205,motif_5	92,102,motif_6
TaGLK15	TraesCS2A02G116100.1	403	269,289,motif_1	234,254,motif_2	258,268,motif_6	29,78,motif_18	116,156,motif_20
TaGLK16	TraesCS2A02G264800.1	355	267,287,motif_1	233,253,motif_2	256,266,motif_6	64,97,motif_19	191,212,motif_18
TaGLK17	TraesCS2A02G402700.1	296	54,74,motif_1	20,40,motif_2	43,53,motif_6	9,19,motif_16
TaGLK18	TraesCS2A02G441300.1	279	72,92,motif_1	38,58,motif_2	139,167,motif_5	61,71,motif_6
TaGLK19	TraesCS2A02G488200.1	452	291,321,motif_1	257,277,motif_2	356,384,motif_5	280,290,motif_6	413,433,motif_7
TaGLK20	TraesCS2B02G117800.1	357	104,124,motif_1	70,90,motif_2	178,206,motif_5	93,103,motif_6
TaGLK21	TraesCS2B02G135600.1	350	218,238,motif_1	184,204,motif_2	207,217,motif_6
TaGLK22	TraesCS2B02G277300.1	402	314,334,motif_1	280,300,motif_2	303,323,motif_6	30,79,motif_11	235,256,motif_18	108,141,motif_19
TaGLK23	TraesCS2B02G420900.1	293	54,74,motif_1	20,40,motif_2	43,53,motif_6	9,19,motif_16
TaGLK24	TraesCS2B02G459800.2	274	64,84,motif_1	30,50,motif_2	134,162,motif_5	53,63,motif_6
TaGLK25	TraesCS2B02G515800.1	455	293,313,motif_1	259,279,motif_2	358,386,motif_5	282,292,motif_6	415,435,motif_7
TaGLK26	TraesCS2D02G100100.1	357	105,125,motif_1	71,91,motif_2	179,207,motif_5	94,104,motif_6
TaGLK27	TraesCS2D02G119100.1	402	265,285,motif_1	231,251,motif_2	254,264,motif_6	27,76,motif_8
TaGLK28	TraesCS2D02G259200.2	356	266,286,motif_1	232,252,motif_2	255,265,motif_6	189,210,motif_18	64,97,motif_19	114,147,motif_19
TaGLK29	TraesCS2D02G400100.2	275	54,74,motif_1	20,40,motif_2	43,53,motif_6	9,19,motif_16
TaGLK30	TraesCS2D02G437600.1	275	64,84,motif_1	30,50,motif_2	134,162,motif_5	53,63,motif_6
TaGLK31	TraesCS2D02G488500.1	452	292,312,motif_1	258,278,motif_2	356,384,motif_5	281,291,motif_6	413,433,motif_7
TaGLK32	TraesCS3A02G123700.1	472	296,316,motif_1	262,282,motif_2	285,295,motif_6	428,461,motif_19
TaGLK33	TraesCS3A02G161000.1	509	244,264,motif_1	210,230,motif_2	232,242,motif_6	144,193,motif_8	282,303,motif_18	444,484,motif_20
TaGLK34	TraesCS3A02G361800.1	225	154,174,motif_1	121,141,motif_2	143,153,motif_6	79,112,motif_19
TaGLK35	TraesCS3A02G391600.1	584	225,245,motif_1	192,212,motif_2	77,126,motif_3	21,70,motif_4	214,224,motif_6
TaGLK36	TraesCS3A02G473600.1	571	231,251,motif_1	198,218,motif_2	90,139,motif_3	34,83,motif_4	220,230,motif_6	12,32,motif_7	144,193,motif_8	306,355,motif_9	495,544,motif_10	365,414,motif_11	447,486,motif_12	273,305,motif_13	416,444,motif_15
TaGLK37	TraesCS3A02G526600.1	285	170,190,motif_1	137,157,motif_2	159,169,motif_6
TaGLK38	TraesCS3B02G124100.1	432	289,309,motif_1	255,275,motif_2	347,375,motif_5	278,288,motif_6
TaGLK39	TraesCS3B02G144100.1	472	296,316,motif_1	262,282,motif_2	285,295,motif_6	428,461,motif_19
TaGLK40	TraesCS3B02G191600.1	503	239,259,motif_1	205,225,motif_2	227,237,motif_6	139,188,motif_8	277,298,motif_18	438,478,motif_20
TaGLK41	TraesCS3B02G394200.1	225	154,174,motif_1	121,141,motif_2	143,153,motif_6	78,111,motif_19
TaGLK42	TraesCS3B02G423600.1	584	225,245,motif_1	192,212,motif_2	77,126,motif_3	21,70,motif_4	214,224,motif_6
TaGLK43	TraesCS3B02G517000.1	571	231,251,motif_1	198,218,motif_2	90,139,motif_3	34,83,motif_4	220,230,motif_6	12,32,motif_7	144,193,motif_8	306,355,motif_9	495,544,motif_10	365,414,motif_11	447,486,motif_12	273,305,motif_13	416,444,motif_15
TaGLK44	TraesCS3B02G594300.1	287	170,190,motif_1	137,157,motif_2	159,169,motif_6
TaGLK45	TraesCS3D02G107800.3	434	289,309,motif_1	255,275,motif_2	347,375,motif_5	278,288,motif_6
TaGLK46	TraesCS3D02G125300.1	472	296,326,motif_1	262,282,motif_2	285,295,motif_6	428,461,motif_19
TaGLK47	TraesCS3D02G168200.1	503	238,258,motif_1	204,224,motif_2	226,236,motif_6	138,187,motif_8	312,352,motif_20
TaGLK48	TraesCS3D02G355500.1	227	156,176,motif_1	123,143,motif_2	145,155,motif_6	78,111,motif_19
TaGLK49	TraesCS3D02G384500.2	623	225,245,motif_1	192,213,motif_2	77,126,motif_3	21,70,motif_4	214,224,motif_6
TaGLK50	TraesCS3D02G531900.1	281	166,186,motif_1	133,153,motif_2	155,165,motif_6
TaGLK51	TraesCS4A02G063100.1	684	237,257,motif_1	204,224,motif_2	83,132,motif_3	27,76,motif_4	226,236,motif_6	5,25,motif_7	342,364,motif_17	612,634,motif_17	170,203,motif_19
TaGLK52	TraesCS4A02G130000.1	354	82,102,motif_1	48,68,motif_2	155,183,motif_5	71,81,motif_6	210,250,motif_20
TaGLK53	TraesCS4A02G131700.2	490	301,321,motif_1	267,287,motif_2	357,385,motif_5	290,300,motif_6
TaGLK54	TraesCS4A02G180900.1	341	82,102,motif_1	48,68,motif_2	71,81,motif_6	37,47,motif_16
TaGLK55	TraesCS4A02G242600.1	371	138,158,motif_1	104,124,motif_2	127,137,motif_6	322,344,motif_17
TaGLK56	TraesCS4B02G072500.1	371	138,158,motif_1	104,124,motif_2	127,137,motif_6
TaGLK57	TraesCS4B02G136900.1	339	84,104,motif_1	48,68,motif_2	73,83,motif_6	37,47,motif_16
TaGLK58	TraesCS4B02G172900.1	437	254,274,motif_1	220,240,motif_2	308,336,motif_5	243,253,motif_6
TaGLK59	TraesCS4B02G174600.1	355	82,102,motif_1	48,68,motif_2	156,184,motif_5	71,81,motif_6	211,251,motif_20
TaGLK60	TraesCS4B02G240100.1	684	237,257,motif_1	204,224,motif_2	83,132,motif_3	27,76,motif_4	226,236,motif_6	5,25,motif_7	342,364,motif_17	612,634,motif_17	170,203,motif_19
TaGLK61	TraesCS4B02G323600.1	383	60,80,motif_1	26,46,motif_2	49,59,motif_6	15,25,motif_16
TaGLK62	TraesCS4D02G071300.1	371	138,158,motif_1	104,124,motif_2	127,137,motif_6
TaGLK63	TraesCS4D02G131500.1	341	82,102,motif_1	48,68,motif_2	71,81,motif_6	37,47,motif_16	3,36,motif_19
TaGLK64	TraesCS4D02G175000.3	450	266,286,motif_1	232,252,motif_2	322,350,motif_5	255,265,motif_6
TaGLK65	TraesCS4D02G176500.1	354	82,102,motif_1	48,68,motif_2	155,183,motif_5	71,81,motif_6	210,250,motif_20
TaGLK66	TraesCS4D02G239900.1	684	237,257,motif_1	204,224,motif_2	83,132,motif_3	27,76,motif_4	226,236,motif_6	5,25,motif_7	342,364,motif_17	170,203,motif_19	612,634,motif_17	430,470,motif_20
TaGLK67	TraesCS4D02G320400.1	429	63,83,motif_1	29,49,motif_2	52,62,motif_6	18,28,motif_16	161,194,motif_19
TaGLK68	TraesCS5A02G064700.1	349	132,152,motif_1	98,118,motif_2	121,131,motif_6
TaGLK69	TraesCS5A02G068900.2	378	236,256,motif_1	202,222,motif_2	225,235,motif_6	298,331,motif_19
TaGLK70	TraesCS5A02G153000.1	326	89,109,motif_1	55,75,motif_2	78,88,motif_6	44,54,motif_16	6,39,motif_19	245,278,motif_19
TaGLK71	TraesCS5A02G178500.1	255	70,90,motif_1	36,56,motif_2	137,165,motif_5	59,69,motif_6
TaGLK72	TraesCS5A02G178600.1	286	58,78,motif_1	24,44,motif_2	117,145,motif_5	47,57,motif_6
TaGLK73	TraesCS5A02G203200.1	453	292,323,motif_1	258,278,motif_2	281,291,motif_6	427,449,motif_17
TaGLK74	TraesCS5A02G401600.1	334	246,266,motif_1	212,232,motif_2	235,245,motif_6	46,95,motif_8
TaGLK75	TraesCS5A02G402800.1	378	145,165,motif_1	111,131,motif_2	134,144,motif_6
TaGLK76	TraesCS5A02G496100.1	378	62,82,motif_1	28,48,motif_2	51,61,motif_6	17,27,motif_16
TaGLK77	TraesCS5B02G068000.1	345	132,152,motif_1	98,128,motif_2	121,131,motif_6	270,303,motif_19
TaGLK78	TraesCS5B02G075300.1	377	268,288,motif_1	234,254,motif_2	257,267,motif_6	50,72,motif_17	330,363,motif_19
TaGLK79	TraesCS5B02G151800.1	337	89,109,motif_1	55,75,motif_2	78,88,motif_6	44,54,motif_16	269,318,motif_14
TaGLK80	TraesCS5B02G176200.1	255	70,90,motif_1	36,56,motif_2	137,165,motif_5	59,69,motif_6
TaGLK81	TraesCS5B02G176300.1	286	58,78,motif_1	24,44,motif_2	117,145,motif_5	47,57,motif_6
TaGLK82	TraesCS5B02G201900.1	451	292,323,motif_1	258,278,motif_2	281,291,motif_6	425,447,motif_17
TaGLK83	TraesCS5B02G406300.2	334	245,265,motif_1	211,231,motif_2	234,244,motif_6	46,95,motif_8
TaGLK84	TraesCS5B02G407600.1	381	148,168,motif_1	114,134,motif_2	137,147,motif_6
TaGLK85	TraesCS5D02G075600.1	343	131,151,motif_1	97,127,motif_2	120,130,motif_6
TaGLK86	TraesCS5D02G081000.1	375	266,286,motif_1	232,252,motif_2	255,265,motif_6	50,72,motif_17	328,361,motif_19
TaGLK87	TraesCS5D02G158300.1	324	89,109,motif_1	55,75,motif_2	78,88,motif_6	44,54,motif_16	6,39,motif_19
TaGLK88	TraesCS5D02G183000.1	255	70,90,motif_1	36,56,motif_2	137,165,motif_5	59,69,motif_6
TaGLK89	TraesCS5D02G183100.1	286	58,78,motif_1	24,44,motif_2	117,145,motif_5	47,57,motif_6
TaGLK90	TraesCS5D02G209600.1	449	292,323,motif_1	258,278,motif_2	281,291,motif_6	423,445,motif_17
TaGLK91	TraesCS5D02G411800.1	394	306,362,motif_1	272,292,motif_2	295,305,motif_6	106,155,motif_8
TaGLK92	TraesCS5D02G412800.1	377	145,165,motif_1	111,131,motif_2	134,144,motif_6
TaGLK93	TraesCS6A02G007300.1	332	188,208,motif_1	154,174,motif_2	177,187,motif_6
TaGLK94	TraesCS6A02G108800.1	415	264,284,motif_1	230,250,motif_2	325,353,motif_5	253,263,motif_6	153,193,motif_20
TaGLK95	TraesCS6A02G109700.1	477	140,160,motif_1	106,126,motif_2	129,139,motif_6	95,105,motif_16	45,94,motif_8
TaGLK96	TraesCS6A02G146200.1	619	233,253,motif_1	200,220,motif_2	85,134,motif_3	29,78,motif_4	222,232,motif_6	434,444,motif_6	7,27,motif_7	136,185,motif_8	526,575,motif_10	255,276,,motif_18
TaGLK97	TraesCS6A02G155400.3	368	74,94,motif_1	40,60,motif_2	143,171,motif_5	63,73,motif_6
TaGLK98	TraesCS6A02G254700.1	303	58,78,motif_1	22,42,motif_2	47,57,motif_6	207,239,motif_13	11,21,motif_16
TaGLK99	TraesCS6A02G266400.1	355	205,225,motif_1	171,191,motif_2	194,204,motif_6
TaGLK100	TraesCS6A02G269000.1	276	58,78,motif_1	24,44,motif_2	127,155,motif_5	47,57,motif_6
TaGLK101	TraesCS6A02G359200.1	676	246,266,motif_1	213,233,motif_2	87,136,motif_3	524,573,motif_3	31,80,motif_4	235,245,motif_6	386,435,motif_14	268,289,motif_18	174,207,motif_19
TaGLK102	TraesCS6A02G385500.2	407	268,288,motif_1	234,254,motif_2	325,353,motif_5	257,267,motif_6
TaGLK103	TraesCS6B02G012800.1	333	189,209,motif_1	155,175,motif_2	178,188,motif_6
TaGLK104	TraesCS6B02G137300.1	409	258,278,motif_1	224,244,motif_2	319,347,motif_5	247,257,motif_6	147,187,motif_20
TaGLK105	TraesCS6B02G138200.2	475	194,214,motif_1	160,180,motif_2	183,193,motif_6	296,345,motif_11	149,159,motif_16	83,116,motif_19
TaGLK106	TraesCS6B02G174400.1	622	237,257,motif_1	204,224,motif_2	89,138,motif_3	33,82,motif_4	226,236,motif_6	438,448,motif_6	11,31,motif_7	140,189,motif_8	530,579,motif_10	259,280,motif_18
TaGLK107	TraesCS6B02G183500.2	368	74,94,motif_1	40,60,motif_2	143,171,motif_5	63,73,motif_6
TaGLK108	TraesCS6B02G270800.1	318	58,78,motif_1	22,42,motif_2	47,57,motif_6	11,21,motif_16
TaGLK109	TraesCS6B02G293700.1	355	206,226,motif_1	172,192,motif_2	195,205,motif_6
TaGLK110	TraesCS6B02G296300.1	280	58,78,motif_1	24,44,motif_2	128,156,motif_5	47,57,motif_6
TaGLK111	TraesCS6B02G392000.1	674	246,266,motif_1	213,233,motif_2	87,136,motif_3	31,80,motif_4	235,245,motif_6	9,29,motif_7	386,435,motif_14	268,289,motif_18	174,207,motif_19
TaGLK112	TraesCS6B02G424600.1	431	292,312,motif_1	258,278,motif_2	350,378,motif_5	281,291,motif_6	41,80,motif_12
TaGLK113	TraesCS6D02G011600.1	332	188,208,motif_1	154,174,motif_2	177,187,motif_6
TaGLK114	TraesCS6D02G097000.2	394	257,277,motif_1	223,243,motif_2	318,346,motif_5	246,256,motif_6	147,187,motif_20
TaGLK115	TraesCS6D02G098200.1	475	140,160,motif_1	218,238,motif_1	106,126,motif_2	129,139,motif_6	95,105,motif_16	27,60,motif_19
TaGLK116	TraesCS6D02G135500.4	597	238,258,motif_1	205,225,motif_2	90,139,motif_3	34,83,motif_4	227,237,motif_6	439,449,motif_6	12,32,motif_7	141,190,motif_8	531,580,motif_10	260,281,motif_18
TaGLK117	TraesCS6D02G145300.4	369	74,94,motif_1	40,60,motif_2	143,171,motif_5	63,73,motif_6
TaGLK118	TraesCS6D02G236000.1	304	60,80,motif_1	24,44,motif_2	49,59,motif_6	13,23,motif_16
TaGLK119	TraesCS6D02G245900.2	306	58,78,motif_1	24,44,motif_2	128,156,motif_5	47,57,motif_6
TaGLK120	TraesCS6D02G248300.1	357	208,228,motif_1	174,194,motif_2	197,207,motif_6	531,580,motif_10
TaGLK121	TraesCS6D02G342200.1	675	246,266,motif_1	213,233,motif_2	556,576,motif_2	87,136,motif_3	31,80,motif_4	235,245,motif_1	9,29,motif_7	386,435,motif_14	268,289,motif_18	174,207,motif_19
TaGLK122	TraesCS6D02G370300.1	407	268,288,motif_1	234,254,motif_2	326,354,motif_5	257,267,motif_6	45,84,motif_12
TaGLK123	TraesCS7A02G146400.1	614	242,262,motif_1	209,229,motif_2	90,139,motif_3	34,83,motif_4	231,241,motif_6	12,32,motif_7	370,419,motif_14	264,285,motif_18	174,207,motif_19
TaGLK124	TraesCS7A02G146500.1	605	241,261,motif_1	208,228,motif_2	92,141,motif_3	36,85,motif_4	230,240,motif_6	14,34,motif_7	378,427,motif_14	263,284,motif_18	174,207,motif_19
TaGLK125	TraesCS7A02G146700.1	659	252,272,motif_1	219,239,motif_2	94,143,motif_3	38,87,motif_4	241,251,motif_6	16,36,motif_7	393,442,motif_14	274,295,motif_18	185,218,motif_19
TaGLK126	TraesCS7A02G298700.1	345	188,208,motif_1	154,174,motif_2	177,187,motif_6
TaGLK127	TraesCS7A02G339800.1	461	215,235,motif_1	182,202,motif_2	204,214,motif_6	403,443,motif_20
TaGLK128	TraesCS7A02G345200.2	517	142,162,motif_1	108,128,motif_2	131,141,motif_6	97,107,motif_16	23,56,motif_19
TaGLK129	TraesCS7A02G381900.1	339	82,102,motif_1	48,68,motif_2	141,169,motif_5	71,81,motif_6	226,246,motif_7
TaGLK130	TraesCS7A02G411100.1	574	187,207,motif_1	153,173,motif_2	556,576,motif_2	73,122,motif_3	214,244,motif_7
TaGLK131	TraesCS7A02G415800.1	454	309,329,motif_1	275,295,motif_2	369,397,motif_5	298,308,motif_6	198,238,motif_20
TaGLK132	TraesCS7A02G469900.1	249	52,72,motif_1	18,38,motif_2	41,51,motif_6	7,17,motif_16	133,155,motif_17
TaGLK133	TraesCS7A02G470100.1	252	52,72,motif_1	18,38,motif_2	41,51,motif_6	7,17,motif_16	134,156,motif_17
TaGLK134	TraesCS7A02G470200.1	246	52,72,motif_1	18,38,motif_2	41,51,motif_6	7,17,motif_16	128,150,motif_17
TaGLK135	TraesCS7A02G483100.1	348	75,95,motif_1	41,61,motif_2	141,169,motif_5	64,74,motif_6
TaGLK136	TraesCS7A02G502300.1	567	231,251,motif_1	198,218,motif_2	90,139,motif_3	34,83,motif_4	220,230,motif_6	12,32,motif_7	144,193,motif_8	304,353,motif_9	363,412,motif_11	510,549,motif_12	465,504,motif_12	271,303,motif_13	434,462,motif_15
TaGLK137	TraesCS7A02G510300.1	499	224,244,motif_1	191,211,motif_2	90,139,motif_3	34,83,motif_4	213,223,motif_6	12,32,motif_7	297,346,motif_9	425,474,motif_10	377,416,motif_12	264,296,motif_13	154,187,motif_19
TaGLK138	TraesCS7A02G511100.1	571	231,251,motif_1	198,218,motif_2	90,139,motif_3	34,83,motif_4	220,230,motif_6	12,32,motif_7	144,193,motif_8	306,355,motif_9	495,544,motif_10	365,414,motif_11	447,486,motif_12	273,305,motif_13	416,444,motif_15
TaGLK139	TraesCS7A02G511300.1	571	231,251,motif_1	198,218,motif_2	90,139,motif_3	34,83,motif_4	220,230,motif_6	12,32,motif_7	144,193,motif_8	306,355,motif_9	495,544,motif_10	365,414,motif_11	447,486,motif_12	273,305,motif_13	416,444,motif_15
TaGLK140	TraesCS7B02G049000.1	624	245,265,motif_1	212,232,motif_2	94,143,motif_3	38,87,motif_4	234,244,motif_6	16,36,motif_7	583,622,motif_12	386,435,motif_14	267,288,motif_18	504,525,motif_18	178,211,motif_19
TaGLK141	TraesCS7B02G049200.1	657	250,270,motif_1	217,237,motif_2	94,143,motif_3	38,87,motif_4	239,249,motif_6	16,36,motif_7	390,439,motif_14	272,293,motif_18	183,216,motif_19
TaGLK142	TraesCS7B02G200700.1	347	190,210,motif_1	156,176,motif_2	179,189,motif_6
TaGLK143	TraesCS7B02G238000.1	524	141,161,motif_1	107,127,motif_2	130,140,motif_6	9,58,motif_8	96,106,motif_16
TaGLK144	TraesCS7B02G251400.1	459	215,235,motif_1	182,202,motif_2	204,214,motif_6	127,176,motif_11	8,29,motif_18	401,441,motif_20
TaGLK145	TraesCS7B02G284400.1	338	82,102,motif_1	48,68,motif_2	141,169,motif_5	71,81,motif_6
TaGLK146	TraesCS7B02G310300.1	572	187,207,motif_1	153,173,motif_2	73,122,motif_3	483,503,motif_7	214,244,motif_13
TaGLK147	TraesCS7B02G315800.1	454	309,329,motif_1	275,295,motif_2	369,397,motif_5	298,308,motif_6	198,238,motif_20
TaGLK148	TraesCS7B02G372000.1	250	52,72,motif_1	18,38,motif_2	41,51,motif_6	7,17,motif_16	133,155,motif_17	184,216,motif_13
TaGLK149	TraesCS7B02G372100.1	240	52,72,motif_1	18,38,motif_2	41,51,motif_6	7,17,motif_16	135,157,motif_17
TaGLK150	TraesCS7B02G372200.1	245	52,72,motif_1	18,38,motif_2	41,51,motif_6	7,17,motif_16	127,149,motif_17
TaGLK151	TraesCS7B02G385700.1	348	75,95,motif_1	41,61,motif_2	141,169,motif_5	64,74,motif_6
TaGLK152	TraesCS7B02G408700.1	630	231,251,motif_1	198,218,motif_2	90,139,motif_3	34,83,motif_4	220,230,motif_6	12,32,motif_7	144,193,motif_8	304,353,motif_9	556,605,motif_10	363,412,motif_11	465,504,motif_12	508,547,motif_12	271,303,motif_13	434,462,motif_15
TaGLK153	TraesCS7B02G420900.1	495	224,244,motif_1	191,211,motif_2	90,139,motif_3	34,83,motif_4	213,223,motif_6	12,32,motif_7	297,346,motif_9	425,474,motif_10	377,416,motif_12	264,296,motif_13	140,173,motif_19
TaGLK154	TraesCS7B02G422000.1	563	231,251,motif_1	198,218,motif_2	90,139,motif_3	34,83,motif_4	220,230,motif_6	12,32,motif_7	144,193,motif_8	306,355,motif_9	487,536,motif_10	365,414,motif_11	439,478,motif_12	273,305,motif_13
TaGLK155	TraesCS7B02G422100.1	571	231,251,motif_1	198,218,motif_2	90,139,motif_3	34,83,motif_4	220,230,motif_6	12,32,motif_7	144,193,motif_8	306,355,motif_9	495,544,motif_10	365,414,motif_11	447,486,motif_12	273,305,motif_13	416,444,motif_15
TaGLK156	TraesCS7D02G148000.1	601	246,266,motif_1	213,233,motif_2	94,143,motif_3	38,87,motif_4	235,245,motif_6	16,36,motif_7	376,425,motif_14	268,289,motif_18	178,211,motif_19
TaGLK157	TraesCS7D02G148200.1	659	252,272,motif_1	219,239,motif_2	94,143,motif_3	38,87,motif_4	241,251,motif_6	16,36,motif_7	393,442,motif_14	274,295,motif_18	185,218,motif_19
TaGLK158	TraesCS7D02G294400.1	347	190,210,motif_1	156,176,motif_2	179,189,motif_6
TaGLK159	TraesCS7D02G334100.1	517	137,157,motif_1	103,123,motif_2	126,136,motif_6	35,84,motif_8	92,102,motif_16
TaGLK160	TraesCS7D02G347500.1	458	211,231,motif_1	178,198,motif_2	200,210,motif_6	400,440,motif_20
TaGLK161	TraesCS7D02G378400.1	338	82,102,motif_1	48,68,motif_2	141,169,motif_5	71,81,motif_6
TaGLK162	TraesCS7D02G409100.1	454	309,329,motif_1	275,295,motif_2	369,397,motif_5	298,308,motif_6	198,238,motif_20
TaGLK163	TraesCS7D02G457300.1	250	52,72,motif_1	18,38,motif_2	41,51,motif_6	7,17,motif_16	133,155,motif_17
TaGLK164	TraesCS7D02G457400.1	251	52,72,motif_1	18,38,motif_2	41,51,motif_6	7,17,motif_16	135,157,motif_17
TaGLK165	TraesCS7D02G457500.1	246	52,72,motif_1	18,38,motif_2	41,51,motif_6	7,17,motif_16	128,150,motif_17
TaGLK166	TraesCS7D02G457600.1	247	52,72,motif_1	18,38,motif_2	41,51,motif_6	7,17,motif_16	129,151,motif_17
TaGLK167	TraesCS7D02G470000.1	348	75,95,motif_1	41,61,motif_2	141,169,motif_5	64,74,motif_6
TaGLK168	TraesCS7D02G489600.1	502	231,251,motif_1	198,218,motif_2	90,139,motif_3	34,83,motif_4	220,230,motif_6	12,32,motif_7	144,193,motif_8	304,353,motif_9	428,477,motif_10	363,412,motif_11	271,303,motif_13
TaGLK169	TraesCS7D02G499600.1	496	221,241,motif_1	188,208,motif_2	87,136,motif_3	31,80,motif_4	210,220,motif_6	9,29,motif_7	294,343,motif_9	422,471,motif_10	374,413,motif_12	261,293,motif_13	153,186,motif_19
TaGLK170	TraesCS7D02G500600.1	571	231,251,motif_1	198,218,motif_2	90,139,motif_3	34,83,motif_4	220,230,motif_6	12,32,motif_7	144,193,motif_8	306,355,motif_9	495,544,motif_10	365,414,motif_11	447,486,motif_12	273,305,motif_13	416,444,motif_15
TaGLK171	TraesCS7D02G525900.1	579	235,255,motif_1	202,222,motif_2	90,139,motif_3	34,83,motif_4	224,234,motif_6	12,32,motif_7	148,197,motif_8	308,357,motif_9	502,551,motif_10	367,416,motif_11	454,493,motif_12	275,307,motif_13
TaGLK172	TraesCSU02G040900.1	571	231,251,motif_1	198,218,motif_2	90,139,motif_3	34,83,motif_4	220,230,motif_6	12,32,motif_7	144,193,motif_8	306,355,motif_9	495,544,motif_10	365,414,motif_11	447,486,motif_12	273,305,motif_13	416,444,motif_15
TaGLK173	TraesCSU02G105200.1	520	180,200,motif_1	147,167,motif_2	39,88,motif_3	169,179,motif_6	12,32,motif_7	93,142,motif_8	255,304,motif_9	444,493,motif_10	314,363,motif_11	396,435,motif_12	222,254,motif_13	365,393,motif_15

## Sheet: Sheet2
Number	Name	The amino acid sequences of 20 putative motifs.	length
1	Motif1	MNVKGLTIYHVKSHLQKYRLY	21
2	Motif2	PRLRWTPELHRRFVEAVNQLG	21
3	Motif3	LIGLEMDLPVIMLSVBCETKVVMKGITHGACDYLLKPVRTEELKNIWQHV	50
4	Motif4	VCLKVLEVLLRRCKYHVTTVNDAKTALRMLRENKDQFDLVISDVHMPDMD	50
5	Motif5	MQMEVQRRLHEQLEVQRKLQLRIEAQGKY	29
6	Motif6	DKATPKRILEL	11
7	Motif7	MEDAAEDKFPEGLRVLAVDDD	21
8	Motif8	NPKAISHISDHDBDVQRVQPATAEKSKYSGNKRNEGDDSNENNESTHIST	50
9	Motif9	TGHLAPPMNTQSNFYMGSYJHDGRMPRYVGKQPSDARRFTGFADPPVSLY	50
10	Motif10	ERTTSMLHNLQTDBFVSLTQLLDGGDGASILPMQEGTLBQQPLNDQLNEI	50
11	Motif11	DEFPSFNYSNSYADIMRGKLMEISKGKTPSNLQSSFANTTVGGGRSLVAS	50
12	Motif12	TTSVGGFTEQMAPFNMASNTSSVGTMLNGSSALDASRTST	40
13	Motif13	MNNKGNFMHNHEHGRWSVSSGDTASWSTNNYGA	33
14	Motif14	QQKWIHQETNDLCSVFSGGALANTMPGTLQRVTSSSLPPEDLLECTPHIK	50
15	Motif15	VNFPHINQLESYAMSSGRLPLQNEKAPFI	29
16	Motif16	RGVRQYNRSKE	11
17	Motif17	QIPSIEEVFRSWEQSRGRLPWNS	23
18	Motif18	RRLSAVASQQASIAAAFGGRDP	22
19	Motif19	SGDQSSRASKKRKEYHEEEEDEGEDNDDAAASKK	34
20	Motif20	DKQEQLEAQPSNESJGAAITDVEESPWLPDIYGJKPPSLES	41
