# Supplementary material for: Genome-wide identification of the GLK gene family in wheat (Triticum aestivum L.) and analysis of expression responses in different environments
Source: BMC Genomics. 2026 Jan 20;27:78. doi: 10.1186/s12864-025-12456-2 (PMC12829200; doi:10.1186/s12864-025-12456-2)
Supplement: Supplementary file 7 — Supplementary Material 7. [file 12864_2025_12456_MOESM7_ESM.xlsx]

## Sheet: Sheet1
Table S6 Ka/Ks values of duplicated TaGLK gene pairs
Gene 1	Gene 2	Ka	Ks	Ka/Ks ratio
TraesCS1A02G202500.1	TraesCS1B02G216600.1	0.0370125	0.0862673	0.429044
TraesCS1A02G202500.1	TraesCS1D02G205800.1	0.0276529	0.0611175	0.452454
TraesCS1A02G202500.1	TraesCS4B02G323600.1	0.434957	1.01439	0.428788
TraesCS1A02G202500.1	TraesCS4D02G320400.1	0.368087	0.867283	0.424414
TraesCS1A02G202500.1	TraesCS5A02G496100.1	0.390675	0.859369	0.454607
TraesCS1A02G258400.1	TraesCS1B02G268900.1	0.00438171	0.0941533	0.046538
TraesCS1A02G258400.1	TraesCS1D02G257700.1	0.00145879	0.0567543	0.0257036
TraesCS1A02G305500.2	TraesCS1D02G305200.2	0.00629374	0.0309721	0.203207
TraesCS1A02G305500.2	TraesCS4A02G130000.1	0.334101	2.07335	0.161141
TraesCS1A02G305500.2	TraesCS4B02G174600.1	0.3389	2.19728	0.154236
TraesCS1A02G305500.2	TraesCS4D02G176500.1	0.339942	2.03994	0.166643
TraesCS1A02G309200.2	TraesCS1B02G320000.2	0.0108417	0.0790204	0.137201
TraesCS1A02G309200.2	TraesCS1D02G308600.1	0.00919904	0.0546441	0.168345
TraesCS1B02G216600.1	TraesCS1D02G205800.1	0.0166478	0.0800492	0.207969
TraesCS1B02G216600.1	TraesCS4B02G323600.1	0.429603	1.01997	0.42119
TraesCS1B02G216600.1	TraesCS4D02G320400.1	0.387776	0.965793	0.401511
TraesCS1B02G216600.1	TraesCS5A02G496100.1	0.368772	0.917102	0.402106
TraesCS1B02G268900.1	TraesCS1D02G257700.1	0.00147239	0.0437761	0.0336346
TraesCS1A02G309200.2	TraesCS1D02G308600.1	0.00919904	0.0546441	0.168345
TraesCS1D02G205800.1	TraesCS4B02G323600.1	0.39238	1.0189	0.385101
TraesCS1D02G205800.1	TraesCS4D02G320400.1	0.386489	1.11631	0.346219
TraesCS1D02G205800.1	TraesCS5A02G496100.1	0.442051	1.03409	0.42748
TraesCS1D02G305200.2	TraesCS4A02G130000.1	0.328535	2.28784	0.1436
TraesCS1D02G305200.2	TraesCS4B02G174600.1	0.333302	2.45758	0.135622
TraesCS1D02G305200.2	TraesCS4D02G176500.1	0.347206	2.13641	0.162518
TraesCS2A02G100600.1	TraesCS2B02G117800.1	0.0174246	0.163279	0.106716
TraesCS2A02G100600.1	TraesCS2D02G100100.1	0.0124072	0.143709	0.086336
TraesCS2A02G100600.1	TraesCS4A02G130000.1	0.305163	NaN	NaN
TraesCS2A02G100600.1	TraesCS4B02G174600.1	0.307977	NaN	NaN
TraesCS2A02G100600.1	TraesCS4D02G176500.1	0.310042	NaN	NaN
TraesCS2A02G116100.1	TraesCS2B02G135600.1	0.033882	0.133686	0.253444
TraesCS2A02G116100.1	TraesCS2D02G119100.1	0.0262609	0.103072	0.254783
TraesCS2A02G264800.1	TraesCS2B02G277300.1	0.0137848	0.0812702	0.169617
TraesCS2A02G264800.1	TraesCS2D02G259200.2	0.0125212	0.0476982	0.262508
TraesCS2A02G264800.1	TraesCS5A02G401600.1	0.295603	0.94847	0.311663
TraesCS2A02G264800.1	TraesCS6A02G385500.2	0.843683	NaN	NaN
TraesCS2A02G264800.1	TraesCS5D02G411800.1	0.281685	0.910886	0.309243
TraesCS2A02G402700.1	TraesCS2B02G420900.1	0.0439054	0.145289	0.302193
TraesCS2A02G402700.1	TraesCS2D02G400100.2	0.0444987	0.160314	0.277572
TraesCS2A02G402700.1	TraesCS6A02G254700.1	0.426894	0.926263	0.460878
TraesCS2A02G402700.1	TraesCS6B02G270800.1	0.437468	1.0703	0.408735
TraesCS2A02G402700.1	TraesCS6D02G236000.1	0.442214	1.31048	0.337444
TraesCS2A02G441300.1	TraesCS2D02G437600.1	0.0277243	0.137198	0.202075
TraesCS2A02G441300.1	TraesCS6A02G269000.1	0.221148	1.77173	0.124821
TraesCS2A02G441300.1	TraesCS6B02G296300.1	0.229932	1.48427	0.154913
TraesCS2A02G441300.1	TraesCS6D02G245900.2	0.225892	1.3763	0.16413
TraesCS2A02G488200.1	TraesCS2B02G515800.1	0.0310472	0.091029	0.341069
TraesCS2A02G488200.1	TraesCS2D02G488500.1	0.0358396	0.0548632	0.653254
TraesCS2B02G117800.1	TraesCS2D02G100100.1	0.0186229	0.100358	0.185565
TraesCS2B02G117800.1	TraesCS4A02G130000.1	0.314037	3.71271	0.0845844
TraesCS2B02G117800.1	TraesCS4B02G174600.1	0.315848	3.01428	0.104784
TraesCS2B02G117800.1	TraesCS4D02G176500.1	0.318993	2.7695	0.115181
TraesCS2B02G135600.1	TraesCS2D02G119100.1	0.0317063	0.0983987	0.322222
TraesCS2B02G277300.1	TraesCS2D02G259200.2	0.0112245	0.0394568	0.284475
TraesCS2B02G277300.1	TraesCS5A02G401600.1	0.304352	1.02196	0.297812
TraesCS2B02G277300.1	TraesCS6A02G385500.2	0.757007	NaN	NaN
TraesCS2B02G277300.1	TraesCS5D02G411800.1	0.324508	1.08836	0.298162
TraesCS2B02G420900.1	TraesCS2D02G400100.2	0.0616347	0.154319	0.399397
TraesCS2B02G420900.1	TraesCS6A02G254700.1	0.378327	0.875608	0.432074
TraesCS2B02G420900.1	TraesCS6B02G270800.1	0.404708	0.891374	0.454028
TraesCS2B02G420900.1	TraesCS6D02G236000.1	0.42849	1	0.428488
TraesCS2B02G515800.1	TraesCS2D02G488500.1	0.0342641	0.123539	0.277354
TraesCS2D02G100100.1	TraesCS4A02G130000.1	0.303801	NaN	NaN
TraesCS2D02G100100.1	TraesCS4B02G174600.1	0.304567	4.31728	0.070546
TraesCS2D02G100100.1	TraesCS4D02G176500.1	0.308674	3.70369	0.0833423
TraesCS2D02G259200.2	TraesCS5A02G401600.1	0.273326	0.980477	0.278768
TraesCS2D02G259200.2	TraesCS6A02G385500.2	0.827136	NaN	NaN
TraesCS2D02G259200.2	TraesCS5D02G411800.1	0.29038	0.984778	0.294869
TraesCS2D02G400100.2	TraesCS6A02G254700.1	0.428178	0.756526	0.565979
TraesCS2D02G400100.2	TraesCS6B02G270800.1	0.434295	1.16458	0.372921
TraesCS2D02G400100.2	TraesCS6D02G236000.1	0.450713	1.09557	0.411397
TraesCS2D02G437600.1	TraesCS6A02G269000.1	0.239465	1.62414	0.147441
TraesCS2D02G437600.1	TraesCS6B02G296300.1	0.230298	1.44844	0.158997
TraesCS2D02G437600.1	TraesCS6D02G245900.2	0.233489	1.48089	0.157668
TraesCS3A02G123700.1	TraesCS3B02G144100.1	0.0142207	0.0971543	0.146372
TraesCS3A02G123700.1	TraesCS3D02G125300.1	0.00850001	0.0906992	0.0937165
TraesCS3A02G361800.1	TraesCS3B02G394200.1	0.0309429	0.145258	0.21302
TraesCS3A02G361800.1	TraesCS3D02G355500.1	0.0245588	0.0655178	0.374842
TraesCS3A02G391600.1	TraesCS3B02G423600.1	0.00887584	0.0778875	0.113957
TraesCS3A02G391600.1	TraesCS3D02G384500.2	0.00590482	0.0419874	0.140633
TraesCS3A02G473600.1	TraesCS3B02G517000.1	0.0440515	0.125044	0.352287
TraesCS3A02G526600.1	TraesCS3B02G594300.1	0.0157772	0.103417	0.152559
TraesCS3A02G526600.1	TraesCS3D02G531900.1	0.0129733	0.122622	0.1058
TraesCS3B02G124100.1	TraesCS3D02G107800.3	0.0195016	0.0676897	0.288103
TraesCS3B02G144100.1	TraesCS3D02G125300.1	0.0113549	0.0971543	0.116875
TraesCS3B02G191600.1	TraesCS3D02G168200.1	0.0175944	0.0460945	0.381703
TraesCS3B02G394200.1	TraesCS3D02G355500.1	0.0192708	0.0874483	0.220368
TraesCS3B02G423600.1	TraesCS3D02G384500.2	0.00294913	0.0720554	0.0409287
TraesCS3B02G594300.1	TraesCS3D02G531900.1	0.0098794	0.130765	0.0755507
TraesCS4A02G063100.1	TraesCS4B02G240100.1	0.00760503	0.0464665	0.163667
TraesCS4A02G063100.1	TraesCS4D02G239900.1	0.00664842	0.0430899	0.154292
TraesCS4A02G130000.1	TraesCS4B02G174600.1	0.00483775	0.04887	0.0989923
TraesCS4A02G130000.1	TraesCS4D02G176500.1	0.00728014	0.0577635	0.126033
TraesCS4A02G131700.2	TraesCS4B02G172900.1	0.0105045	0.0492119	0.213456
TraesCS4A02G131700.2	TraesCS4D02G175000.3	0.00825451	0.0509645	0.161966
TraesCS4A02G180900.1	TraesCS4B02G136900.1	0.0324411	0.0732831	0.442681
TraesCS4A02G180900.1	TraesCS4D02G131500.1	0.0312783	0.0608368	0.514134
TraesCS4A02G180900.1	TraesCS5B02G151800.1	0.279828	0.719507	0.388917
TraesCS4A02G180900.1	TraesCS5D02G158300.1	0.25741	0.786789	0.327165
TraesCS4A02G242600.1	TraesCS4B02G072500.1	0.0143545	0.0381277	0.376485
TraesCS4A02G242600.1	TraesCS4D02G071300.1	0.00833838	0.0265012	0.314642
TraesCS4A02G242600.1	TraesCS5D02G075600.1	0.395785	1.36365	0.290238
TraesCS4B02G072500.1	TraesCS4D02G071300.1	0.00952583	0.034379	0.277083
TraesCS4B02G072500.1	TraesCS5D02G075600.1	0.419771	1.33173	0.315207
TraesCS4B02G136900.1	TraesCS4D02G131500.1	0.0336431	0.0510741	0.658711
TraesCS4B02G136900.1	TraesCS5A02G153000.1	0.292157	0.748392	0.39038
TraesCS4B02G136900.1	TraesCS5B02G151800.1	0.279837	0.660157	0.423894
TraesCS4B02G136900.1	TraesCS5D02G158300.1	0.279133	0.737493	0.378488
TraesCS4B02G172900.1	TraesCS4D02G175000.3	0.0100235	0.0546317	0.183475
TraesCS4B02G174600.1	TraesCS4D02G176500.1	0.0109447	0.0440655	0.248372
TraesCS4B02G240100.1	TraesCS4D02G239900.1	0.00920403	0.0498062	0.184797
TraesCS4B02G323600.1	TraesCS4D02G320400.1	0.0522689	0.0722065	0.72388
TraesCS4B02G323600.1	TraesCS5A02G496100.1	0.0490604	0.0905435	0.541844
TraesCS4D02G071300.1	TraesCS5D02G075600.1	0.421697	1.36173	0.309677
TraesCS4D02G131500.1	TraesCS5A02G153000.1	0.255125	0.732301	0.348388
TraesCS4D02G131500.1	TraesCS5B02G151800.1	0.280639	0.688224	0.407773
TraesCS4D02G131500.1	TraesCS5D02G158300.1	0.264778	0.772662	0.342683
TraesCS4D02G320400.1	TraesCS5A02G496100.1	0.0448493	0.124529	0.360151
TraesCS5A02G064700.1	TraesCS5D02G075600.1	0.0453243	0.0699145	0.648282
TraesCS5A02G068900.2	TraesCS5B02G075300.1	0.0195625	0.107959	0.181203
TraesCS5A02G068900.2	TraesCS5D02G081000.1	0.014272	0.101785	0.140218
TraesCS5A02G153000.1	TraesCS5B02G151800.1	0.0308016	0.10153	0.303375
TraesCS5A02G153000.1	TraesCS5D02G158300.1	0.0287444	0.0739059	0.388932
TraesCS5A02G178500.1	TraesCS5B02G176200.1	0.00172092	0.105282	0.0163458
TraesCS5A02G178500.1	TraesCS5D02G183000.1	0.00516946	0.118355	0.0436775
TraesCS5A02G178600.1	TraesCS5B02G176300.1	0.00765508	0.0729108	0.104992
TraesCS5A02G178600.1	TraesCS5D02G183100.1	0.0076541	0.0784345	0.0975859
TraesCS5A02G203200.1	TraesCS5B02G201900.1	0.0133842	0.101915	0.131327
TraesCS5A02G203200.1	TraesCS5D02G209600.1	0.01242	0.0991866	0.125219
TraesCS5A02G401600.1	TraesCS6A02G385500.2	0.852547	NaN	NaN
TraesCS5A02G401600.1	TraesCS5D02G411800.1	0.0159017	0.0933155	0.170408
TraesCS5A02G402800.1	TraesCS5B02G407600.1	0.024517	0.0722622	0.339278
TraesCS5A02G402800.1	TraesCS5D02G412800.1	0.0235313	0.0877681	0.268108
TraesCS5B02G068000.1	TraesCS5D02G075600.1	0.0330997	0.0630845	0.524689
TraesCS5B02G075300.1	TraesCS5D02G081000.1	0.0153912	0.0898342	0.171329
TraesCS5B02G151800.1	TraesCS5D02G158300.1	0.0371593	0.0788065	0.471526
TraesCS5B02G176200.1	TraesCS5D02G183000.1	0.00172043	0.0806532	0.0213312
TraesCS5B02G176300.1	TraesCS5D02G183100.1	0.00305461	0.0619174	0.0493336
TraesCS5B02G201900.1	TraesCS5D02G209600.1	0.00302674	0.0376709	0.0803469
TraesCS6A02G385500.2	TraesCS5D02G411800.1	0.848077	NaN	NaN
TraesCS5B02G407600.1	TraesCS5D02G412800.1	0.0276841	0.0708644	0.390663
TraesCS6A02G007300.1	TraesCS6D02G011600.1	0.0174096	0.100187	0.173771
TraesCS6A02G108800.1	TraesCS6B02G137300.1	0.0660857	0.141875	0.465801
TraesCS6A02G108800.1	TraesCS6D02G097000.2	0.0660989	0.0943757	0.70038
TraesCS6A02G108800.1	TraesCS7B02G315800.1	0.262501	1.35024	0.194411
TraesCS6A02G108800.1	TraesCS7D02G409100.1	0.314522	1.41349	0.222514
TraesCS6A02G109700.1	TraesCS6B02G138200.2	0.0443805	0.120913	0.367044
TraesCS6A02G109700.1	TraesCS6D02G098200.1	0.0251225	0.0996649	0.25207
TraesCS6A02G146200.1	TraesCS6B02G174400.1	0.00775656	0.04819	0.160958
TraesCS6A02G146200.1	TraesCS6D02G135500.4	0.0106253	0.0531592	0.199876
TraesCS6A02G155400.3	TraesCS6B02G183500.2	0.00705611	0.0244255	0.288883
TraesCS6A02G155400.3	TraesCS6D02G145300.4	0.00587892	0.0368675	0.159461
TraesCS6A02G155400.3	TraesCS7A02G483100.1	0.252628	0.943051	0.267883
TraesCS6A02G155400.3	TraesCS7B02G385700.1	0.253	0.938955	0.269448
TraesCS6A02G155400.3	TraesCS7D02G470000.1	0.250213	0.885752	0.282487
TraesCS6A02G254700.1	TraesCS6B02G270800.1	0.0555601	0.118958	0.467055
TraesCS6A02G254700.1	TraesCS6D02G236000.1	0.0505329	0.1033	0.489186
TraesCS6A02G266400.1	TraesCS6B02G293700.1	0.00503252	0.0713409	0.0705419
TraesCS6A02G266400.1	TraesCS6D02G248300.1	0.010099	0.0797033	0.126708
TraesCS6A02G269000.1	TraesCS6B02G296300.1	0.0153355	0.0864076	0.177478
TraesCS6A02G269000.1	TraesCS6D02G245900.2	0.0129174	0.122613	0.105351
TraesCS6A02G359200.1	TraesCS6B02G392000.1	0.0133743	0.12687	0.105418
TraesCS6A02G359200.1	TraesCS6D02G342200.1	0.0032366	0.0191161	0.169313
TraesCS6A02G359200.1	TraesCS7A02G146400.1	0.269981	1.15339	0.234076
TraesCS6A02G359200.1	TraesCS7B02G049000.1	0.26845	1.20566	0.222658
TraesCS6A02G359200.1	TraesCS7D02G148000.1	0.274341	1.25027	0.219425
TraesCS6A02G385500.2	TraesCS6B02G424600.1	0.0442389	0.0977458	0.452591
TraesCS6A02G385500.2	TraesCS6D02G370300.1	0.0286341	0.0857259	0.334019
TraesCS6B02G012800.1	TraesCS6D02G011600.1	0.0193387	0.172795	0.111917
TraesCS6B02G137300.1	TraesCS6D02G097000.2	0.0308968	0.0545695	0.566192
TraesCS6B02G137300.1	TraesCS7B02G315800.1	0.273198	1.39321	0.196092
TraesCS6B02G137300.1	TraesCS7D02G409100.1	0.266463	1.28475	0.207405
TraesCS6B02G138200.2	TraesCS6D02G098200.1	0.046292	0.131991	0.350722
TraesCS6B02G174400.1	TraesCS6D02G135500.4	0.0136571	0.0721335	0.189332
TraesCS6B02G183500.2	TraesCS6D02G145300.4	0.00588123	0.0368172	0.159741
TraesCS6B02G183500.2	TraesCS7A02G483100.1	0.245918	0.93772	0.262251
TraesCS6B02G183500.2	TraesCS7B02G385700.1	0.246285	0.949665	0.259339
TraesCS6B02G183500.2	TraesCS7D02G470000.1	0.243524	0.880814	0.276477
TraesCS6B02G270800.1	TraesCS6D02G236000.1	0.0399601	0.0968264	0.412699
TraesCS6B02G293700.1	TraesCS6D02G248300.1	0.01008	0.0792293	0.127225
TraesCS6B02G296300.1	TraesCS6D02G245900.2	0.0144738	0.158337	0.0914112
TraesCS6B02G392000.1	TraesCS6D02G342200.1	0.012055	0.124525	0.0968075
TraesCS6B02G392000.1	TraesCS7A02G146400.1	0.278583	1.21471	0.229341
TraesCS6B02G392000.1	TraesCS7B02G049000.1	0.269462	1.27655	0.211085
TraesCS6B02G392000.1	TraesCS7D02G148000.1	0.290616	1.29749	0.223983
TraesCS6B02G424600.1	TraesCS6D02G370300.1	0.0308374	0.0658317	0.468427
TraesCS6D02G097000.2	TraesCS7B02G315800.1	0.275305	1.40956	0.195313
TraesCS6D02G097000.2	TraesCS7D02G409100.1	0.275079	1.29224	0.212871
TraesCS6D02G145300.4	TraesCS7A02G483100.1	0.244362	0.892459	0.273808
TraesCS6D02G145300.4	TraesCS7B02G385700.1	0.244728	0.903707	0.270804
TraesCS6D02G145300.4	TraesCS7D02G470000.1	0.245301	0.855335	0.286789
TraesCS6D02G342200.1	TraesCS7A02G146400.1	0.277072	1.1637	0.238096
TraesCS6D02G342200.1	TraesCS7B02G049000.1	0.267264	1.20932	0.221005
TraesCS6D02G342200.1	TraesCS7D02G148000.1	0.28061	1.25801	0.223059
TraesCS7A02G146400.1	TraesCS7B02G049000.1	0.0375101	0.148885	0.25194
TraesCS7A02G146400.1	TraesCS7D02G148000.1	0.0565254	0.186844	0.302526
TraesCS7A02G298700.1	TraesCS7B02G200700.1	0.0169352	0.0990448	0.170985
TraesCS7A02G298700.1	TraesCS7D02G294400.1	0.0189449	0.0663304	0.285615
TraesCS7A02G339800.1	TraesCS7B02G251400.1	0.0379703	0.201198	0.188721
TraesCS7A02G339800.1	TraesCS7D02G347500.1	0.0281167	0.159134	0.176686
TraesCS7A02G345200.2	TraesCS7B02G238000.1	0.0648277	0.190576	0.340167
TraesCS7A02G345200.2	TraesCS7D02G334100.1	0.0608075	0.197094	0.308521
TraesCS7A02G381900.1	TraesCS7B02G284400.1	0.0324303	0.158057	0.205182
TraesCS7A02G381900.1	TraesCS7D02G378400.1	0.0371511	0.17138	0.216776
TraesCS7A02G415800.1	TraesCS7B02G315800.1	0.0116281	0.110198	0.105521
TraesCS7A02G415800.1	TraesCS7D02G409100.1	0.0185029	0.135618	0.136434
TraesCS7A02G469900.1	TraesCS7B02G372000.1	0.0378971	0.101699	0.372641
TraesCS7A02G469900.1	TraesCS7D02G457300.1	0.0530143	0.133078	0.39837
TraesCS7A02G483100.1	TraesCS7B02G385700.1	0.00123762	0.0901986	0.0137211
TraesCS7A02G483100.1	TraesCS7D02G470000.1	0.00247704	0.0902326	0.0274517
TraesCS7A02G502300.1	TraesCS7D02G489600.1	0.0317376	0.0515066	0.616186
TraesCS7A02G510300.1	TraesCS7D02G499600.1	0.0455254	0.0665121	0.684469
TraesCS7A02G511100.1	TraesCS7B02G422000.1	0.0582282	0.134622	0.432532
TraesCS7A02G511100.1	TraesCS7D02G500600.1	0.0276984	0.0841137	0.329297
TraesCS7B02G049000.1	TraesCS7D02G148000.1	0.0630618	0.160332	0.39332
TraesCS7B02G200700.1	TraesCS7D02G294400.1	0.0175923	0.0666881	0.263799
TraesCS7B02G238000.1	TraesCS7D02G334100.1	0.0170486	0.0397632	0.428753
TraesCS7B02G251400.1	TraesCS7D02G347500.1	0.0211437	0.146808	0.144023
TraesCS7B02G284400.1	TraesCS7D02G378400.1	0.0117304	0.0471415	0.248835
TraesCS7B02G315800.1	TraesCS7D02G409100.1	0.014553	0.12873	0.113051
TraesCS7B02G372000.1	TraesCS7D02G457300.1	0.0415894	0.106373	0.390979
TraesCS7B02G385700.1	TraesCS7D02G470000.1	0.00123775	0.0806446	0.0153482
TraesCS7B02G420900.1	TraesCS7D02G500600.1	0.291092	0.523485	0.556066
TraesCS7B02G422000.1	TraesCS7D02G499600.1	0.262218	0.490743	0.534328
TraesCS7B02G422000.1	TraesCS7D02G500600.1	0.060667	0.121778	0.498175
TraesCS3A02G161000.1	TraesCS3B02G191600.1	0.0244267	0.0703697	0.34712
TraesCS3A02G161000.1	TraesCS3D02G168200.1	0.0164005	0.0343572	0.477353
TraesCS4A02G180900.1	TraesCS5A02G153000.1	0.260084	0.782471	0.332388
TraesCS5A02G064700.1	TraesCS5B02G068000.1	0.0460823	0.0750887	0.613704
