# Supplementary material for: Genome-wide identification of the GLK gene family in wheat (Triticum aestivum L.) and analysis of expression responses in different environments
Source: BMC Genomics. 2026 Jan 20;27:78. doi: 10.1186/s12864-025-12456-2 (PMC12829200; doi:10.1186/s12864-025-12456-2)
Supplement: Supplementary file 8 — Supplementary Material 8. [file 12864_2025_12456_MOESM8_ESM.xlsx]

## Sheet: Sheet1
Table S7 Prediction of interacting proteins for 173 TaGLK proteins using the String database
Group	Target gene name and its homologous protein in Arabidopsis	Gene ID/UniProt ID of predicted Functional Partners	Function
Ⅰ	TaGLK15	T5P19_180	NAC domain containing protein 64.										0.81
	Transcription factor HHO3; Probable transcription factor involved in phosphate signaling in roots.	T30N20.280	Polynucleotide 5'-hydroxyl-kinase NOL9; Polynucleotide 5'-kinase involved in rRNA processing.										0.791
	Identifier: Q9FPE8, HHO3	MHK10.11	Kinase C substrate, heavy chain-like protein.										0.784
		F11F8.39	Coatomer subunit zeta-2; The coatomer is a cytosolic protein complex that binds to dilysine motifs and reversibly associates with Golgi non-clathrin- coated vesicles, which further mediate biosynthetic protein transport from the ER, via the Golgi up to the trans Golgi network. Coatomer complex is required for budding from Golgi membranes, and is essential for the retrograde Golgi-to-ER transport …										0.772
		K19M22.10	Similarity to Myb-related transcription factor.										0.772
		F2J7.20	GDT1-like protein 4.										0.739
		F2J7.5	Lysine histidine transporter-like 6; Amino acid transporter; Belongs to the amino acid/polyamine transporter 2 family. Amino acid/auxin permease (AAAP) (TC 2.A.18.2) subfamily.										0.72
		T16B5.12	Alpha/beta-Hydrolases superfamily protein.										0.698
		F14G9.9	Chaperone DnaJ-domain superfamily protein.										0.695
		Q8VZ08_ARATH	Non-lysosomal glucosylceramidase; Non-lysosomal glucosylceramidase that catalyzes the hydrolysis of glucosylceramide (GlcCer) to free glucose and ceramide.										0.673
	TaGLK16	F11F12.2	Actin cytoskeleton-regulatory complex pan-like protein.										0.926
	Myb family transcription factor EFM; Transcription factor acting as a flowering repressor, directly repressing FT expression in a dosage-dependent manner in the leaf vasculature.	T30N20.280	Polynucleotide 5'-hydroxyl-kinase NOL9; Polynucleotide 5'-kinase involved in rRNA processing.										0.796
	Identifier: Q9ZQ85, EFM	GATA7	GATA transcription factor 7; Transcriptional activator that specifically binds 5'-GATA-3' or 5'-GAT-3' motifs within gene promoters. May be involved in the regulation of some light-responsive genes (By similarity). Belongs to the type IV zinc-finger family. Class A subfamily.										0.739
		PCS1	Aspartic proteinase PCS1; Embryo-specific aspartic protease that limits programmed cell death during reproductive development. Possesses peptidase activity toward casein in vitro.										0.72
		COBL6	COBRA-like protein 6; Belongs to the COBRA family.										0.697
		TCP14	Transcription factor TCP14; Transcription factor involved the regulation of plant development. Together with TCP15, modulates plant stature by promoting cell division in young internodes. Represses cell proliferation in leaf and floral tissues. Together with TCP15, acts downstream of gibberellin (GA), and the stratification pathways that promote seed germination. Involved in the control of cell p…										0.608
		JMJ30	Lysine-specific demethylase JMJ30; Histone demethylase that demethylates 'Lys-36' (H3K36me) of histone H3 with a specific activity for H3K36me3 and H3K36me2. No activity on H3K36me1. Involved in the control of flowering time by demethylating H3K36me2 at the FT locus and repressing its expression. Acts within the central clock. Works in concert with TOC1 to promote the morning-phased clock genes C…										0.573
		HRS1-2	Histidine--tRNA ligase, chloroplastic/mitochondrial; Belongs to the class-II aminoacyl-tRNA synthetase family.										0.54
		IBH1	Transcription factor IBH1; Atypical and probable non DNA-binding bHLH transcription factor that acts as transcriptional repressor that negatively regulates cell and organ elongation in response to gibberellin (GA) and brassinosteroid (BR) signaling. Is able to form heterodimer with BHLH49, thus inhibiting DNA binding of BHLH49, which is a transcriptional activator that regulates the expression of…										0.535
		MLN51	Protein MLN51 homolog; Core component of the splicing-dependent multiprotein exon junction complex (EJC) deposited at splice junctions on mRNAs. The EJC is a dynamic structure consisting of core proteins and several peripheral nuclear and cytoplasmic associated factors that join the complex only transiently either during EJC assembly or during subsequent mRNA metabolism. The EJC marks the positio…										0.533
	TaGLK21	T5P19_180	NAC domain containing protein 64.										0.81
	Transcription factor HHO3; Probable transcription factor involved in phosphate signaling in roots.	T30N20.280	Polynucleotide 5'-hydroxyl-kinase NOL9; Polynucleotide 5'-kinase involved in rRNA processing.										0.791
	Identifier: Q9FPE8, HHO3	MHK10.11	Kinase C substrate, heavy chain-like protein.										0.784
		F11F8.39	Coatomer subunit zeta-2; The coatomer is a cytosolic protein complex that binds to dilysine motifs and reversibly associates with Golgi non-clathrin- coated vesicles, which further mediate biosynthetic protein transport from the ER, via the Golgi up to the trans Golgi network. Coatomer complex is required for budding from Golgi membranes, and is essential for the retrograde Golgi-to-ER transport …										0.772
		K19M22.10	Similarity to Myb-related transcription factor.										0.772
		F2J7.20	GDT1-like protein 4.										0.739
		F2J7.5	Lysine histidine transporter-like 6; Amino acid transporter; Belongs to the amino acid/polyamine transporter 2 family. Amino acid/auxin permease (AAAP) (TC 2.A.18.2) subfamily.										0.72
		T16B5.12	Alpha/beta-Hydrolases superfamily protein.										0.698
		F14G9.9	Chaperone DnaJ-domain superfamily protein.										0.695
		Q8VZ08_ARATH	Non-lysosomal glucosylceramidase; Non-lysosomal glucosylceramidase that catalyzes the hydrolysis of glucosylceramide (GlcCer) to free glucose and ceramide.										0.673
	TaGLK22	F11F12.2	Actin cytoskeleton-regulatory complex pan-like protein.										0.926
	Myb family transcription factor EFM; Transcription factor acting as a flowering repressor, directly repressing FT expression in a dosage-dependent manner in the leaf vasculature.	T30N20.280	Polynucleotide 5'-hydroxyl-kinase NOL9; Polynucleotide 5'-kinase involved in rRNA processing.										0.796
	Identifier: Q9ZQ85, EFM	GATA7	GATA transcription factor 7; Transcriptional activator that specifically binds 5'-GATA-3' or 5'-GAT-3' motifs within gene promoters. May be involved in the regulation of some light-responsive genes (By similarity). Belongs to the type IV zinc-finger family. Class A subfamily.										0.739
		PCS1	Aspartic proteinase PCS1; Embryo-specific aspartic protease that limits programmed cell death during reproductive development. Possesses peptidase activity toward casein in vitro.										0.72
		COBL6	COBRA-like protein 6; Belongs to the COBRA family.										0.697
		TCP14	Transcription factor TCP14; Transcription factor involved the regulation of plant development. Together with TCP15, modulates plant stature by promoting cell division in young internodes. Represses cell proliferation in leaf and floral tissues. Together with TCP15, acts downstream of gibberellin (GA), and the stratification pathways that promote seed germination. Involved in the control of cell p…										0.608
		JMJ30	Lysine-specific demethylase JMJ30; Histone demethylase that demethylates 'Lys-36' (H3K36me) of histone H3 with a specific activity for H3K36me3 and H3K36me2. No activity on H3K36me1. Involved in the control of flowering time by demethylating H3K36me2 at the FT locus and repressing its expression. Acts within the central clock. Works in concert with TOC1 to promote the morning-phased clock genes C…										0.573
		HRS1-2	Histidine--tRNA ligase, chloroplastic/mitochondrial; Belongs to the class-II aminoacyl-tRNA synthetase family.										0.54
		IBH1	Transcription factor IBH1; Atypical and probable non DNA-binding bHLH transcription factor that acts as transcriptional repressor that negatively regulates cell and organ elongation in response to gibberellin (GA) and brassinosteroid (BR) signaling. Is able to form heterodimer with BHLH49, thus inhibiting DNA binding of BHLH49, which is a transcriptional activator that regulates the expression of…										0.535
		MLN51	Protein MLN51 homolog; Core component of the splicing-dependent multiprotein exon junction complex (EJC) deposited at splice junctions on mRNAs. The EJC is a dynamic structure consisting of core proteins and several peripheral nuclear and cytoplasmic associated factors that join the complex only transiently either during EJC assembly or during subsequent mRNA metabolism. The EJC marks the positio…										0.533
	TaGLK27	T30N20.280	Polynucleotide 5'-hydroxyl-kinase NOL9; Polynucleotide 5'-kinase involved in rRNA processing.										0.79
	Transcription factor HHO2; Probable transcription factor involved in phosphate homeostasis. Involved in the regulation of the developmental response of lateral roots, acquisition and/or mobilization of phosphate and expression of a subset of genes involved in phosphate sensing and signaling pathway. Is a target of the transcription factor PHR1.	LBD37	LOB domain-containing protein 37.										0.747
	Identifier: Q8VZS3, HHO2	Q84MC3_ARATH	Integral membrane HPP family protein.										0.739
		F4KCH0_ARATH	RING/FYVE/PHD zinc finger superfamily protein.										0.738
		NLP7	Protein NLP7; Transcription factor involved in regulation of nitrate assimilation and in transduction of the nitrate signal.										0.725
		DREB2F	Dehydration-responsive element-binding protein 2F; Transcriptional activator that binds specifically to the DNA sequence 5'-[AG]CCGAC-3'. Binding to the C-repeat/DRE element mediates high salinity-inducible transcription; Belongs to the AP2/ERF transcription factor family. ERF subfamily.										0.72
		LBD39	LOB domain-containing protein 39.										0.663
		NRT2.1	High-affinity nitrate transporter 2.1; Involved in nitrate transport, but does not seem to be able to mediate transport by its own. Acts as a dual component transporter with NTR3.1. Acts as a repressor of lateral root initiation under high sucrose/low nitrate conditions.										0.64
		F26O13.110	Probable protein phosphatase 2C 47.										0.637
		IDD6	Protein indeterminate-domain 6, chloroplastic; Probable transcription factor.										0.631
	TaGLK28	F11F12.2	Actin cytoskeleton-regulatory complex pan-like protein.										0.926
	Myb family transcription factor EFM; Transcription factor acting as a flowering repressor, directly repressing FT expression in a dosage-dependent manner in the leaf vasculature.	T30N20.280	Polynucleotide 5'-hydroxyl-kinase NOL9; Polynucleotide 5'-kinase involved in rRNA processing.										0.796
	Identifier: Q9ZQ85, EFM	GATA7	GATA transcription factor 7; Transcriptional activator that specifically binds 5'-GATA-3' or 5'-GAT-3' motifs within gene promoters. May be involved in the regulation of some light-responsive genes (By similarity). Belongs to the type IV zinc-finger family. Class A subfamily.										0.739
		PCS1	Aspartic proteinase PCS1; Embryo-specific aspartic protease that limits programmed cell death during reproductive development. Possesses peptidase activity toward casein in vitro.										0.72
		COBL6	COBRA-like protein 6; Belongs to the COBRA family.										0.697
		TCP14	Transcription factor TCP14; Transcription factor involved the regulation of plant development. Together with TCP15, modulates plant stature by promoting cell division in young internodes. Represses cell proliferation in leaf and floral tissues. Together with TCP15, acts downstream of gibberellin (GA), and the stratification pathways that promote seed germination. Involved in the control of cell p…										0.608
		JMJ30	Lysine-specific demethylase JMJ30; Histone demethylase that demethylates 'Lys-36' (H3K36me) of histone H3 with a specific activity for H3K36me3 and H3K36me2. No activity on H3K36me1. Involved in the control of flowering time by demethylating H3K36me2 at the FT locus and repressing its expression. Acts within the central clock. Works in concert with TOC1 to promote the morning-phased clock genes C…										0.573
		HRS1-2	Histidine--tRNA ligase, chloroplastic/mitochondrial; Belongs to the class-II aminoacyl-tRNA synthetase family.										0.54
		IBH1	Transcription factor IBH1; Atypical and probable non DNA-binding bHLH transcription factor that acts as transcriptional repressor that negatively regulates cell and organ elongation in response to gibberellin (GA) and brassinosteroid (BR) signaling. Is able to form heterodimer with BHLH49, thus inhibiting DNA binding of BHLH49, which is a transcriptional activator that regulates the expression of…										0.535
		MLN51	Protein MLN51 homolog; Core component of the splicing-dependent multiprotein exon junction complex (EJC) deposited at splice junctions on mRNAs. The EJC is a dynamic structure consisting of core proteins and several peripheral nuclear and cytoplasmic associated factors that join the complex only transiently either during EJC assembly or during subsequent mRNA metabolism. The EJC marks the positio…										0.533
	TaGLK32	F11F12.2	Actin cytoskeleton-regulatory complex pan-like protein.										0.926
	Myb family transcription factor EFM; Transcription factor acting as a flowering repressor, directly repressing FT expression in a dosage-dependent manner in the leaf vasculature.	T30N20.280	Polynucleotide 5'-hydroxyl-kinase NOL9; Polynucleotide 5'-kinase involved in rRNA processing.										0.796
	Identifier: Q9ZQ85, EFM	GATA7	GATA transcription factor 7; Transcriptional activator that specifically binds 5'-GATA-3' or 5'-GAT-3' motifs within gene promoters. May be involved in the regulation of some light-responsive genes (By similarity). Belongs to the type IV zinc-finger family. Class A subfamily.										0.739
		PCS1	Aspartic proteinase PCS1; Embryo-specific aspartic protease that limits programmed cell death during reproductive development. Possesses peptidase activity toward casein in vitro.										0.72
		COBL6	COBRA-like protein 6; Belongs to the COBRA family.										0.697
		TCP14	Transcription factor TCP14; Transcription factor involved the regulation of plant development. Together with TCP15, modulates plant stature by promoting cell division in young internodes. Represses cell proliferation in leaf and floral tissues. Together with TCP15, acts downstream of gibberellin (GA), and the stratification pathways that promote seed germination. Involved in the control of cell p…										0.608
		JMJ30	Lysine-specific demethylase JMJ30; Histone demethylase that demethylates 'Lys-36' (H3K36me) of histone H3 with a specific activity for H3K36me3 and H3K36me2. No activity on H3K36me1. Involved in the control of flowering time by demethylating H3K36me2 at the FT locus and repressing its expression. Acts within the central clock. Works in concert with TOC1 to promote the morning-phased clock genes C…										0.573
		HRS1-2	Histidine--tRNA ligase, chloroplastic/mitochondrial; Belongs to the class-II aminoacyl-tRNA synthetase family.										0.54
		IBH1	Transcription factor IBH1; Atypical and probable non DNA-binding bHLH transcription factor that acts as transcriptional repressor that negatively regulates cell and organ elongation in response to gibberellin (GA) and brassinosteroid (BR) signaling. Is able to form heterodimer with BHLH49, thus inhibiting DNA binding of BHLH49, which is a transcriptional activator that regulates the expression of…										0.535
		MLN51	Protein MLN51 homolog; Core component of the splicing-dependent multiprotein exon junction complex (EJC) deposited at splice junctions on mRNAs. The EJC is a dynamic structure consisting of core proteins and several peripheral nuclear and cytoplasmic associated factors that join the complex only transiently either during EJC assembly or during subsequent mRNA metabolism. The EJC marks the positio…										0.533
	TaGLK39	F11F12.2	Actin cytoskeleton-regulatory complex pan-like protein.								0.926
	Myb family transcription factor EFM; Transcription factor acting as a flowering repressor, directly repressing FT expression in a dosage-dependent manner in the leaf vasculature.	T30N20.280	Polynucleotide 5'-hydroxyl-kinase NOL9; Polynucleotide 5'-kinase involved in rRNA processing.										0.796
	Identifier: Q9ZQ85, EFM	GATA7	GATA transcription factor 7; Transcriptional activator that specifically binds 5'-GATA-3' or 5'-GAT-3' motifs within gene promoters. May be involved in the regulation of some light-responsive genes (By similarity). Belongs to the type IV zinc-finger family. Class A subfamily.										0.739
		PCS1	Aspartic proteinase PCS1; Embryo-specific aspartic protease that limits programmed cell death during reproductive development. Possesses peptidase activity toward casein in vitro.										0.72
		COBL6	COBRA-like protein 6; Belongs to the COBRA family.										0.697
		TCP14	Transcription factor TCP14; Transcription factor involved the regulation of plant development. Together with TCP15, modulates plant stature by promoting cell division in young internodes. Represses cell proliferation in leaf and floral tissues. Together with TCP15, acts downstream of gibberellin (GA), and the stratification pathways that promote seed germination. Involved in the control of cell p…										0.608
		JMJ30	Lysine-specific demethylase JMJ30; Histone demethylase that demethylates 'Lys-36' (H3K36me) of histone H3 with a specific activity for H3K36me3 and H3K36me2. No activity on H3K36me1. Involved in the control of flowering time by demethylating H3K36me2 at the FT locus and repressing its expression. Acts within the central clock. Works in concert with TOC1 to promote the morning-phased clock genes C…										0.573
		HRS1-2	Histidine--tRNA ligase, chloroplastic/mitochondrial; Belongs to the class-II aminoacyl-tRNA synthetase family.										0.54
		IBH1	Transcription factor IBH1; Atypical and probable non DNA-binding bHLH transcription factor that acts as transcriptional repressor that negatively regulates cell and organ elongation in response to gibberellin (GA) and brassinosteroid (BR) signaling. Is able to form heterodimer with BHLH49, thus inhibiting DNA binding of BHLH49, which is a transcriptional activator that regulates the expression of…										0.535
		MLN51	Protein MLN51 homolog; Core component of the splicing-dependent multiprotein exon junction complex (EJC) deposited at splice junctions on mRNAs. The EJC is a dynamic structure consisting of core proteins and several peripheral nuclear and cytoplasmic associated factors that join the complex only transiently either during EJC assembly or during subsequent mRNA metabolism. The EJC marks the positio…										0.533
	TaGLK46	F11F12.2	Actin cytoskeleton-regulatory complex pan-like protein.										0.926
	Myb family transcription factor EFM; Transcription factor acting as a flowering repressor, directly repressing FT expression in a dosage-dependent manner in the leaf vasculature.	T30N20.280	Polynucleotide 5'-hydroxyl-kinase NOL9; Polynucleotide 5'-kinase involved in rRNA processing.										0.796
	Identifier: Q9ZQ85, EFM	GATA7	GATA transcription factor 7; Transcriptional activator that specifically binds 5'-GATA-3' or 5'-GAT-3' motifs within gene promoters. May be involved in the regulation of some light-responsive genes (By similarity). Belongs to the type IV zinc-finger family. Class A subfamily.										0.739
		PCS1	Aspartic proteinase PCS1; Embryo-specific aspartic protease that limits programmed cell death during reproductive development. Possesses peptidase activity toward casein in vitro.										0.72
		COBL6	COBRA-like protein 6; Belongs to the COBRA family.										0.697
		TCP14	Transcription factor TCP14; Transcription factor involved the regulation of plant development. Together with TCP15, modulates plant stature by promoting cell division in young internodes. Represses cell proliferation in leaf and floral tissues. Together with TCP15, acts downstream of gibberellin (GA), and the stratification pathways that promote seed germination. Involved in the control of cell p…										0.608
		JMJ30	Lysine-specific demethylase JMJ30; Histone demethylase that demethylates 'Lys-36' (H3K36me) of histone H3 with a specific activity for H3K36me3 and H3K36me2. No activity on H3K36me1. Involved in the control of flowering time by demethylating H3K36me2 at the FT locus and repressing its expression. Acts within the central clock. Works in concert with TOC1 to promote the morning-phased clock genes C…										0.573
		HRS1-2	Histidine--tRNA ligase, chloroplastic/mitochondrial; Belongs to the class-II aminoacyl-tRNA synthetase family.										0.54
		IBH1	Transcription factor IBH1; Atypical and probable non DNA-binding bHLH transcription factor that acts as transcriptional repressor that negatively regulates cell and organ elongation in response to gibberellin (GA) and brassinosteroid (BR) signaling. Is able to form heterodimer with BHLH49, thus inhibiting DNA binding of BHLH49, which is a transcriptional activator that regulates the expression of…										0.535
		MLN51	Protein MLN51 homolog; Core component of the splicing-dependent multiprotein exon junction complex (EJC) deposited at splice junctions on mRNAs. The EJC is a dynamic structure consisting of core proteins and several peripheral nuclear and cytoplasmic associated factors that join the complex only transiently either during EJC assembly or during subsequent mRNA metabolism. The EJC marks the positio…										0.533
	TaGLK69	F11F12.2	Actin cytoskeleton-regulatory complex pan-like protein.										0.926
	Information	T30N20.280	Polynucleotide 5'-hydroxyl-kinase NOL9; Polynucleotide 5'-kinase involved in rRNA processing.										0.796
	Myb family transcription factor EFM; Transcription factor acting as a flowering repressor, directly repressing FT expression in a dosage-dependent manner in the leaf vasculature.	GATA7	GATA transcription factor 7; Transcriptional activator that specifically binds 5'-GATA-3' or 5'-GAT-3' motifs within gene promoters. May be involved in the regulation of some light-responsive genes (By similarity). Belongs to the type IV zinc-finger family. Class A subfamily.										0.739
	Identifier: Q9ZQ85, EFM	PCS1	Aspartic proteinase PCS1; Embryo-specific aspartic protease that limits programmed cell death during reproductive development. Possesses peptidase activity toward casein in vitro.										0.72
		COBL6	COBRA-like protein 6; Belongs to the COBRA family.										0.697
		TCP14	Transcription factor TCP14; Transcription factor involved the regulation of plant development. Together with TCP15, modulates plant stature by promoting cell division in young internodes. Represses cell proliferation in leaf and floral tissues. Together with TCP15, acts downstream of gibberellin (GA), and the stratification pathways that promote seed germination. Involved in the control of cell p…										0.608
		JMJ30	Lysine-specific demethylase JMJ30; Histone demethylase that demethylates 'Lys-36' (H3K36me) of histone H3 with a specific activity for H3K36me3 and H3K36me2. No activity on H3K36me1. Involved in the control of flowering time by demethylating H3K36me2 at the FT locus and repressing its expression. Acts within the central clock. Works in concert with TOC1 to promote the morning-phased clock genes C…										0.573
		HRS1-2	Histidine--tRNA ligase, chloroplastic/mitochondrial; Belongs to the class-II aminoacyl-tRNA synthetase family.										0.54
		IBH1	Transcription factor IBH1; Atypical and probable non DNA-binding bHLH transcription factor that acts as transcriptional repressor that negatively regulates cell and organ elongation in response to gibberellin (GA) and brassinosteroid (BR) signaling. Is able to form heterodimer with BHLH49, thus inhibiting DNA binding of BHLH49, which is a transcriptional activator that regulates the expression of…										0.535
		MLN51	Protein MLN51 homolog; Core component of the splicing-dependent multiprotein exon junction complex (EJC) deposited at splice junctions on mRNAs. The EJC is a dynamic structure consisting of core proteins and several peripheral nuclear and cytoplasmic associated factors that join the complex only transiently either during EJC assembly or during subsequent mRNA metabolism. The EJC marks the positio…										0.533
	TaGLK74	NAC014	NAC domain-containing protein 14; Transcriptional activator activated by proteolytic cleavage through regulated intramembrane proteolysis (RIP).										0.883
	Transcription factor HHO6; Probable transcription factor involved in phosphate signaling in roots.	T30N20.280	Polynucleotide 5'-hydroxyl-kinase NOL9; Polynucleotide 5'-kinase involved in rRNA processing.										0.826
	Identifier: Q9FX84, HHO6	NAC048	NAC domain containing protein 48.										0.719
		AIL7	AP2-like ethylene-responsive transcription factor AIL7; Probably acts as a transcriptional activator. Binds to the GCC-box pathogenesis-related promoter element. May be involved in the regulation of gene expression by stress factors and by components of stress signal transduction pathways (By similarity); Belongs to the AP2/ERF transcription factor family. AP2 subfamily.										0.653
		HRS1-2	Histidine--tRNA ligase, chloroplastic/mitochondrial; Belongs to the class-II aminoacyl-tRNA synthetase family.										0.598
		PHF1	SEC12-like protein 1; Involved in Pi uptake by facilitating the trafficking of PHT1-1/PHT1;1 from the endoplasmic reticulum to the plasma membrane.										0.567
		DOF3.2	Dof zinc finger protein DOF3.2; Transcription factor that negatively affects seed germination and opposes TCP14 function in the regulation of a specific set of abscisic acid-related genes. The PEAR proteins (e.g. DOF2.4, DOF5.1, DOF3.2, DOF1.1, DOF5.6 and DOF5.3) activate gene expression that promotes radial growth of protophloem sieve elements.										0.545
		ATHB-40	Homeobox-leucine zipper protein ATHB-40; Probable transcription factor; Belongs to the HD-ZIP homeobox family. Class I subfamily.										0.541
		T5P19_210	NAC domain containing protein 65.										0.541
		Q9LTY3_ARATH	Cysteine/Histidine-rich C1 domain family protein.										0.54
	TaGLK78	NAC014	NAC domain-containing protein 14; Transcriptional activator activated by proteolytic cleavage through regulated intramembrane proteolysis (RIP).										0.883
	Transcription factor HHO6; Probable transcription factor involved in phosphate signaling in roots.	T30N20.280	Polynucleotide 5'-hydroxyl-kinase NOL9; Polynucleotide 5'-kinase involved in rRNA processing.										0.826
	Identifier: Q9FX84, HHO6	NAC048	NAC domain containing protein 48.										0.719
		AIL7	AP2-like ethylene-responsive transcription factor AIL7; Probably acts as a transcriptional activator. Binds to the GCC-box pathogenesis-related promoter element. May be involved in the regulation of gene expression by stress factors and by components of stress signal transduction pathways (By similarity); Belongs to the AP2/ERF transcription factor family. AP2 subfamily.										0.653
		HRS1-2	Histidine--tRNA ligase, chloroplastic/mitochondrial; Belongs to the class-II aminoacyl-tRNA synthetase family.										0.598
		PHF1	SEC12-like protein 1; Involved in Pi uptake by facilitating the trafficking of PHT1-1/PHT1;1 from the endoplasmic reticulum to the plasma membrane.										0.567
		DOF3.2	Dof zinc finger protein DOF3.2; Transcription factor that negatively affects seed germination and opposes TCP14 function in the regulation of a specific set of abscisic acid-related genes. The PEAR proteins (e.g. DOF2.4, DOF5.1, DOF3.2, DOF1.1, DOF5.6 and DOF5.3) activate gene expression that promotes radial growth of protophloem sieve elements.										0.545
		ATHB-40	Homeobox-leucine zipper protein ATHB-40; Probable transcription factor; Belongs to the HD-ZIP homeobox family. Class I subfamily.										0.541
		T5P19_210	NAC domain containing protein 65.										0.541
		Q9LTY3_ARATH	Cysteine/Histidine-rich C1 domain family protein.										0.54
	TaGLK83	NAC014	NAC domain-containing protein 14; Transcriptional activator activated by proteolytic cleavage through regulated intramembrane proteolysis (RIP).										0.883
	Transcription factor HHO6; Probable transcription factor involved in phosphate signaling in roots.	T30N20.280	Polynucleotide 5'-hydroxyl-kinase NOL9; Polynucleotide 5'-kinase involved in rRNA processing.										0.826
	Identifier: Q9FX84, HHO6	NAC048	NAC domain containing protein 48.										0.719
		AIL7	AP2-like ethylene-responsive transcription factor AIL7; Probably acts as a transcriptional activator. Binds to the GCC-box pathogenesis-related promoter element. May be involved in the regulation of gene expression by stress factors and by components of stress signal transduction pathways (By similarity); Belongs to the AP2/ERF transcription factor family. AP2 subfamily.										0.653
		HRS1-2	Histidine--tRNA ligase, chloroplastic/mitochondrial; Belongs to the class-II aminoacyl-tRNA synthetase family.										0.598
		PHF1	SEC12-like protein 1; Involved in Pi uptake by facilitating the trafficking of PHT1-1/PHT1;1 from the endoplasmic reticulum to the plasma membrane.										0.567
		DOF3.2	Dof zinc finger protein DOF3.2; Transcription factor that negatively affects seed germination and opposes TCP14 function in the regulation of a specific set of abscisic acid-related genes. The PEAR proteins (e.g. DOF2.4, DOF5.1, DOF3.2, DOF1.1, DOF5.6 and DOF5.3) activate gene expression that promotes radial growth of protophloem sieve elements.										0.545
		ATHB-40	Homeobox-leucine zipper protein ATHB-40; Probable transcription factor; Belongs to the HD-ZIP homeobox family. Class I subfamily.										0.541
		T5P19_210	NAC domain containing protein 65.										0.541
		Q9LTY3_ARATH	Cysteine/Histidine-rich C1 domain family protein.										0.54
	TaGLK86	NAC014	NAC domain-containing protein 14; Transcriptional activator activated by proteolytic cleavage through regulated intramembrane proteolysis (RIP).										0.883
	Transcription factor HHO6; Probable transcription factor involved in phosphate signaling in roots.	T30N20.280	Polynucleotide 5'-hydroxyl-kinase NOL9; Polynucleotide 5'-kinase involved in rRNA processing.										0.826
	Identifier: Q9FX84, HHO6	NAC048	NAC domain containing protein 48.										0.719
		AIL7	AP2-like ethylene-responsive transcription factor AIL7; Probably acts as a transcriptional activator. Binds to the GCC-box pathogenesis-related promoter element. May be involved in the regulation of gene expression by stress factors and by components of stress signal transduction pathways (By similarity); Belongs to the AP2/ERF transcription factor family. AP2 subfamily.										0.653
		HRS1-2	Histidine--tRNA ligase, chloroplastic/mitochondrial; Belongs to the class-II aminoacyl-tRNA synthetase family.										0.598
		PHF1	SEC12-like protein 1; Involved in Pi uptake by facilitating the trafficking of PHT1-1/PHT1;1 from the endoplasmic reticulum to the plasma membrane.										0.567
		DOF3.2	Dof zinc finger protein DOF3.2; Transcription factor that negatively affects seed germination and opposes TCP14 function in the regulation of a specific set of abscisic acid-related genes. The PEAR proteins (e.g. DOF2.4, DOF5.1, DOF3.2, DOF1.1, DOF5.6 and DOF5.3) activate gene expression that promotes radial growth of protophloem sieve elements.										0.545
		ATHB-40	Homeobox-leucine zipper protein ATHB-40; Probable transcription factor; Belongs to the HD-ZIP homeobox family. Class I subfamily.										0.541
		T5P19_210	NAC domain containing protein 65.										0.541
		Q9LTY3_ARATH	Cysteine/Histidine-rich C1 domain family protein.										0.54
	TaGLK91	NAC014	NAC014	NAC domain-containing protein 14; Transcriptional activator activated by proteolytic cleavage through regulated intramembrane proteolysis (RIP).
	Transcription factor HHO6; Probable transcription factor involved in phosphate signaling in roots.	T30N20.280	Polynucleotide 5'-hydroxyl-kinase NOL9; Polynucleotide 5'-kinase involved in rRNA processing.										0.826
	Identifier: Q9FX84, HHO6	NAC048	NAC domain containing protein 48.										0.719
		AIL7	AP2-like ethylene-responsive transcription factor AIL7; Probably acts as a transcriptional activator. Binds to the GCC-box pathogenesis-related promoter element. May be involved in the regulation of gene expression by stress factors and by components of stress signal transduction pathways (By similarity); Belongs to the AP2/ERF transcription factor family. AP2 subfamily.										0.653
		HRS1-2	Histidine--tRNA ligase, chloroplastic/mitochondrial; Belongs to the class-II aminoacyl-tRNA synthetase family.										0.598
		PHF1	SEC12-like protein 1; Involved in Pi uptake by facilitating the trafficking of PHT1-1/PHT1;1 from the endoplasmic reticulum to the plasma membrane.										0.567
		DOF3.2	Dof zinc finger protein DOF3.2; Transcription factor that negatively affects seed germination and opposes TCP14 function in the regulation of a specific set of abscisic acid-related genes. The PEAR proteins (e.g. DOF2.4, DOF5.1, DOF3.2, DOF1.1, DOF5.6 and DOF5.3) activate gene expression that promotes radial growth of protophloem sieve elements.										0.545
		ATHB-40	Homeobox-leucine zipper protein ATHB-40; Probable transcription factor; Belongs to the HD-ZIP homeobox family. Class I subfamily.										0.541
		T5P19_210	NAC domain containing protein 65.										0.541
Ⅱ	TaGLK1	F18F4.6-2	Uncharacterized protein At4g19900.										0.885
	Homeodomain-like superfamily protein.	AT1G73740	UDP-Glycosyltransferase superfamily protein.										0.882
	Identifier: Q7X887, AT2G02060	AT3G57630	Exostosin family protein; Belongs to the glycosyltransferase 47 family.										0.824
		AT1G75420	UDP-Glycosyltransferase superfamily protein.										0.824
		AT1G19710	UDP-Glycosyltransferase superfamily protein.										0.823
		AT2G39630	Nucleotide-diphospho-sugar transferases superfamily protein.										0.796
		DPMS1	Dolichol-phosphate mannosyltransferase subunit 1; Transfers mannose from GDP-mannose to dolichol monophosphate to form dolichol phosphate mannose (Dol-P-Man) which is the mannosyl donor in pathways leading to N-glycosylation, glycosyl phosphatidylinositol membrane anchoring, and O-mannosylation of proteins; catalytic subunit of the dolichol-phosphate mannose (DPM) synthase complex. Plays a role i…										0.793
		RGXT1	UDP-D-xylose:L-fucose alpha-1,3-D-xylosyltransferase 1; Catalyzes the transfer of D-xylose from UDP-alpha-D-xylose onto L-fucose. Probably involved in the biosynthesis of rhamnogalacturonan II (RG-II) through xylosylation of the internal fucose moiety of the A-chain of RG-II, a structurally complex pectic polysaccharide of the primary cell wall. RG-II is essential for the cell wall integrity of r…										0.788
		EMB175	Pentatricopeptide repeat-containing protein At5g03800; May play a role in embryogenesis.										0.785
		RAY1	Beta-arabinofuranosyltransferase RAY1; Beta-arabinofuranosyltransferase that transfers specifically an arabinosyl residue from UDP-arabinofuranose to the monosaccharide galactose or beta-methyl-galactoside in vitro. Catalyzes the addition of a beta-arabinofuranose residue onto a beta-galactosyl residue of an Yariv-precipitable wall polymer in vivo.										0.737
	TaGLK5	F18F4.6-2	Uncharacterized protein At4g19900.										0.885
	Homeodomain-like superfamily protein.	AT1G73740	UDP-Glycosyltransferase superfamily protein.										0.882
	Identifier: Q7X887, AT2G02060	AT3G57630	Exostosin family protein; Belongs to the glycosyltransferase 47 family.										0.824
		AT1G75420	UDP-Glycosyltransferase superfamily protein.										0.824
		AT1G19710	UDP-Glycosyltransferase superfamily protein.										0.823
		AT2G39630	Nucleotide-diphospho-sugar transferases superfamily protein.										0.796
		DPMS1	Dolichol-phosphate mannosyltransferase subunit 1; Transfers mannose from GDP-mannose to dolichol monophosphate to form dolichol phosphate mannose (Dol-P-Man) which is the mannosyl donor in pathways leading to N-glycosylation, glycosyl phosphatidylinositol membrane anchoring, and O-mannosylation of proteins; catalytic subunit of the dolichol-phosphate mannose (DPM) synthase complex. Plays a role i…										0.793
		RGXT1	UDP-D-xylose:L-fucose alpha-1,3-D-xylosyltransferase 1; Catalyzes the transfer of D-xylose from UDP-alpha-D-xylose onto L-fucose. Probably involved in the biosynthesis of rhamnogalacturonan II (RG-II) through xylosylation of the internal fucose moiety of the A-chain of RG-II, a structurally complex pectic polysaccharide of the primary cell wall. RG-II is essential for the cell wall integrity of r…										0.788
		EMB175	Pentatricopeptide repeat-containing protein At5g03800; May play a role in embryogenesis.										0.785
	TaGLK10	F18F4.6-2	Uncharacterized protein At4g19900.										0.885
	Homeodomain-like superfamily protein.	AT1G73740	UDP-Glycosyltransferase superfamily protein.										0.882
	Identifier: Q7X887, AT2G02060	AT3G57630	Exostosin family protein; Belongs to the glycosyltransferase 47 family.										0.824
		AT1G75420	UDP-Glycosyltransferase superfamily protein.										0.824
		AT1G19710	UDP-Glycosyltransferase superfamily protein.										0.823
		AT2G39630	Nucleotide-diphospho-sugar transferases superfamily protein.										0.796
		DPMS1	Dolichol-phosphate mannosyltransferase subunit 1; Transfers mannose from GDP-mannose to dolichol monophosphate to form dolichol phosphate mannose (Dol-P-Man) which is the mannosyl donor in pathways leading to N-glycosylation, glycosyl phosphatidylinositol membrane anchoring, and O-mannosylation of proteins; catalytic subunit of the dolichol-phosphate mannose (DPM) synthase complex. Plays a role i…										0.793
		RGXT1	UDP-D-xylose:L-fucose alpha-1,3-D-xylosyltransferase 1; Catalyzes the transfer of D-xylose from UDP-alpha-D-xylose onto L-fucose. Probably involved in the biosynthesis of rhamnogalacturonan II (RG-II) through xylosylation of the internal fucose moiety of the A-chain of RG-II, a structurally complex pectic polysaccharide of the primary cell wall. RG-II is essential for the cell wall integrity of r…										0.788
		EMB175	Pentatricopeptide repeat-containing protein At5g03800; May play a role in embryogenesis.										0.785
		RAY1	Beta-arabinofuranosyltransferase RAY1; Beta-arabinofuranosyltransferase that transfers specifically an arabinosyl residue from UDP-arabinofuranose to the monosaccharide galactose or beta-methyl-galactoside in vitro. Catalyzes the addition of a beta-arabinofuranose residue onto a beta-galactosyl residue of an Yariv-precipitable wall polymer in vivo.										0.737
	TaGLK17	F18F4.6-2	Uncharacterized protein At4g19900.										0.885
	Homeodomain-like superfamily protein.	AT1G73740	UDP-Glycosyltransferase superfamily protein.										0.882
	Identifier: Q7X887, AT2G02060	AT3G57630	Exostosin family protein; Belongs to the glycosyltransferase 47 family.										0.824
		AT1G75420	UDP-Glycosyltransferase superfamily protein.										0.824
		AT1G19710	UDP-Glycosyltransferase superfamily protein.										0.823
		AT2G39630	Nucleotide-diphospho-sugar transferases superfamily protein.										0.796
		DPMS1	Dolichol-phosphate mannosyltransferase subunit 1; Transfers mannose from GDP-mannose to dolichol monophosphate to form dolichol phosphate mannose (Dol-P-Man) which is the mannosyl donor in pathways leading to N-glycosylation, glycosyl phosphatidylinositol membrane anchoring, and O-mannosylation of proteins; catalytic subunit of the dolichol-phosphate mannose (DPM) synthase complex. Plays a role i…										0.793
		RGXT1	UDP-D-xylose:L-fucose alpha-1,3-D-xylosyltransferase 1; Catalyzes the transfer of D-xylose from UDP-alpha-D-xylose onto L-fucose. Probably involved in the biosynthesis of rhamnogalacturonan II (RG-II) through xylosylation of the internal fucose moiety of the A-chain of RG-II, a structurally complex pectic polysaccharide of the primary cell wall. RG-II is essential for the cell wall integrity of r…										0.788
		EMB175	Pentatricopeptide repeat-containing protein At5g03800; May play a role in embryogenesis.										0.785
		RAY1	Beta-arabinofuranosyltransferase RAY1; Beta-arabinofuranosyltransferase that transfers specifically an arabinosyl residue from UDP-arabinofuranose to the monosaccharide galactose or beta-methyl-galactoside in vitro. Catalyzes the addition of a beta-arabinofuranose residue onto a beta-galactosyl residue of an Yariv-precipitable wall polymer in vivo.										0.737
	TaGLK23	KIN14E	Kinesin-like protein KIN-14E; Minus-end microtubule-dependent motor protein involved in the regulation of cell division and trichome morphogenesis through microtubules bundling. Possesses basal and microtubule-stimulated ATPase activities. Acts as a hub that brings together microtubules and actin filaments to modulate the cytoskeleton during trichome formation and morphogenesis. Could be involved…										0.538
	Myb-like DNA-binding domain protein.	BSL1	Serine/threonine-protein phosphatase BSL1; Phosphatase involved in elongation process, probably by acting as a regulator of brassinolide signaling.										0.453
	Identifier: A0A1P8B8R6	BSU1	Serine/threonine-protein phosphatase BSU1; Phosphatase that acts as a positive regulator of brassinosteroid (BR) signaling. Dephosphorylates BES1, a transcription factor that regulates the expression of BR-response genes, thereby playing an important role in the regulation of response to BRs. Inactivates the negative regulator of BR signaling ASK7/BIN2 by dephosphorylation at 'Tyr-200'.										0.453
		BSL2	Serine/threonine-protein phosphatase BSL2; Phosphatase involved in elongation process, probably by acting as a regulator of brassinolide signaling. Belongs to the PPP phosphatase family. BSU subfamily.										0.453
		MAD2	Mitotic spindle checkpoint protein MAD2; Required for the execution of the mitotic checkpoint which monitors the process of kinetochore-spindle attachment and delays the onset of anaphase when this process is not complete. It inhibits the activity of the anaphase promoting complex by sequestering CDC20 until all chromosomes are aligned at the metaphase plate.										0.932
	TaGLK29	F18F4.6-2	Uncharacterized protein At4g19900.										0.885
	Homeodomain-like superfamily protein.	AT1G73740	UDP-Glycosyltransferase superfamily protein.										0.882
	Identifier: Q7X887, AT2G02060	AT3G57630	Exostosin family protein; Belongs to the glycosyltransferase 47 family.										0.824
		AT1G75420	UDP-Glycosyltransferase superfamily protein.										0.824
		AT1G19710	UDP-Glycosyltransferase superfamily protein.										0.823
		AT2G39630	Nucleotide-diphospho-sugar transferases superfamily protein.										0.796
		DPMS1	Dolichol-phosphate mannosyltransferase subunit 1; Transfers mannose from GDP-mannose to dolichol monophosphate to form dolichol phosphate mannose (Dol-P-Man) which is the mannosyl donor in pathways leading to N-glycosylation, glycosyl phosphatidylinositol membrane anchoring, and O-mannosylation of proteins; catalytic subunit of the dolichol-phosphate mannose (DPM) synthase complex. Plays a role i…										0.793
		RGXT1	UDP-D-xylose:L-fucose alpha-1,3-D-xylosyltransferase 1; Catalyzes the transfer of D-xylose from UDP-alpha-D-xylose onto L-fucose. Probably involved in the biosynthesis of rhamnogalacturonan II (RG-II) through xylosylation of the internal fucose moiety of the A-chain of RG-II, a structurally complex pectic polysaccharide of the primary cell wall. RG-II is essential for the cell wall integrity of r…										0.788
		EMB175	Pentatricopeptide repeat-containing protein At5g03800; May play a role in embryogenesis.										0.785
		RAY1	Beta-arabinofuranosyltransferase RAY1; Beta-arabinofuranosyltransferase that transfers specifically an arabinosyl residue from UDP-arabinofuranose to the monosaccharide galactose or beta-methyl-galactoside in vitro. Catalyzes the addition of a beta-arabinofuranose residue onto a beta-galactosyl residue of an Yariv-precipitable wall polymer in vivo.										0.737
	TaGLK54	KIN14E	Kinesin-like protein KIN-14E; Minus-end microtubule-dependent motor protein involved in the regulation of cell division and trichome morphogenesis through microtubules bundling. Possesses basal and microtubule-stimulated ATPase activities. Acts as a hub that brings together microtubules and actin filaments to modulate the cytoskeleton during trichome formation and morphogenesis. Could be involved…										0.538
	Myb-like HTH transcriptional regulator family protein.	BSL1	Serine/threonine-protein phosphatase BSL1; Phosphatase involved in elongation process, probably by acting as a regulator of brassinolide signaling.										0.453
	Identifier: Q8GYE4, F16M14.25	BSU1	Serine/threonine-protein phosphatase BSU1; Phosphatase that acts as a positive regulator of brassinosteroid (BR) signaling. Dephosphorylates BES1, a transcription factor that regulates the expression of BR-response genes, thereby playing an important role in the regulation of response to BRs. Inactivates the negative regulator of BR signaling ASK7/BIN2 by dephosphorylation at 'Tyr-200'.										0.453
		BSL2	Serine/threonine-protein phosphatase BSL2; Phosphatase involved in elongation process, probably by acting as a regulator of brassinolide signaling. Belongs to the PPP phosphatase family. BSU subfamily.										0.453
		TGA1	Transcription factor TGA1; Transcriptional activator that binds specifically to the DNA sequence 5'-TGACG-3'. Recognizes ocs elements like the as-1 motif of the cauliflower mosaic virus 35S promoter. Binding to the as-1-like cis elements mediate auxin- and salicylic acid-inducible transcription. May be involved in the induction of the systemic acquired resistance (SAR) via its interaction with NP…										0.403
	TaGLK57	KIN14E	Kinesin-like protein KIN-14E; Minus-end microtubule-dependent motor protein involved in the regulation of cell division and trichome morphogenesis through microtubules bundling. Possesses basal and microtubule-stimulated ATPase activities. Acts as a hub that brings together microtubules and actin filaments to modulate the cytoskeleton during trichome formation and morphogenesis. Could be involved…										0.538
	Myb-like HTH transcriptional regulator family protein.	BSL1	Serine/threonine-protein phosphatase BSL1; Phosphatase involved in elongation process, probably by acting as a regulator of brassinolide signaling.										0.453
	Identifier: Q8GYE4, F16M14.25	BSU1	Serine/threonine-protein phosphatase BSU1; Phosphatase that acts as a positive regulator of brassinosteroid (BR) signaling. Dephosphorylates BES1, a transcription factor that regulates the expression of BR-response genes, thereby playing an important role in the regulation of response to BRs. Inactivates the negative regulator of BR signaling ASK7/BIN2 by dephosphorylation at 'Tyr-200'.										0.453
		BSL2	Serine/threonine-protein phosphatase BSL2; Phosphatase involved in elongation process, probably by acting as a regulator of brassinolide signaling. Belongs to the PPP phosphatase family. BSU subfamily.										0.453
		TGA1	Transcription factor TGA1; Transcriptional activator that binds specifically to the DNA sequence 5'-TGACG-3'. Recognizes ocs elements like the as-1 motif of the cauliflower mosaic virus 35S promoter. Binding to the as-1-like cis elements mediate auxin- and salicylic acid-inducible transcription. May be involved in the induction of the systemic acquired resistance (SAR) via its interaction with NP…										0.403
	TaGLK61	F18C1.6	RING/U-box protein.										0.895
	Homeodomain-like superfamily protein.	F4JGH6_ARATH	Zinc knuckle (CCHC-type) family protein.										0.852
	Identifier: Q9SIZ5, T7M7.13	T14E10.5	Sequence-specific DNA binding transcription factor.										0.826
		F28O16.18	Eukaryotic translation initiation factor 2 (eIF-2) family protein.										0.822
		ASR3	Trihelix transcription factor ASR3; Transcriptional repressor that binds DNA and plays a negative role in regulating microbe-associated molecular patterns-(MAMPs, e.g. flg22, elf18, chitin, and LPS) triggered immunity (PTI) by negatively regulating immune gene expression.										0.809
		F23M19.1	Late embryogenesis abundant protein, putative 78257-75162.										0.809
		BCE2	2-oxoisovalerate dehydrogenase E2 component (dihydrolipoyl transacylase); The branched-chain alpha-keto dehydrogenase complex catalyzes the overall conversion of alpha-keto acids to acyl-CoA and CO(2). It contains multiple copies of three enzymatic components: branched-chain alpha-keto acid decarboxylase (E1), lipoamide acyltransferase (E2) and lipoamide dehydrogenase (E3). Within this complex, t…										0.792
		T26B15.6	Stress responsive alpha-beta barrel domain protein.										0.785
		ECH2	Enoyl-CoA hydratase 2, peroxisomal; Bidirectional monofunctional enoyl-CoA hydratase 2 involved in the degradation of even cis-unsaturated fatty acids. Devoid of 3- hydroxyacyl-CoA dehydrogenase activity.										0.718
		BHLH121	Transcription factor bHLH121.										0.697
	TaGLK63	KIN14E	Kinesin-like protein KIN-14E; Minus-end microtubule-dependent motor protein involved in the regulation of cell division and trichome morphogenesis through microtubules bundling. Possesses basal and microtubule-stimulated ATPase activities. Acts as a hub that brings together microtubules and actin filaments to modulate the cytoskeleton during trichome formation and morphogenesis. Could be involved…										0.538
	Myb-like HTH transcriptional regulator family protein.	BSL1	Serine/threonine-protein phosphatase BSL1; Phosphatase involved in elongation process, probably by acting as a regulator of brassinolide signaling.										0.453
	Identifier: Q8GYE4, F16M14.25	BSU1	Serine/threonine-protein phosphatase BSU1; Phosphatase that acts as a positive regulator of brassinosteroid (BR) signaling. Dephosphorylates BES1, a transcription factor that regulates the expression of BR-response genes, thereby playing an important role in the regulation of response to BRs. Inactivates the negative regulator of BR signaling ASK7/BIN2 by dephosphorylation at 'Tyr-200'.										0.453
		BSL2	Serine/threonine-protein phosphatase BSL2; Phosphatase involved in elongation process, probably by acting as a regulator of brassinolide signaling. Belongs to the PPP phosphatase family. BSU subfamily.										0.453
		TGA1	Transcription factor TGA1; Transcriptional activator that binds specifically to the DNA sequence 5'-TGACG-3'. Recognizes ocs elements like the as-1 motif of the cauliflower mosaic virus 35S promoter. Binding to the as-1-like cis elements mediate auxin- and salicylic acid-inducible transcription. May be involved in the induction of the systemic acquired resistance (SAR) via its interaction with NP…										0.403
	TaGLK67	F18C1.6	RING/U-box protein.										0.895
	Homeodomain-like superfamily protein.	F4JGH6_ARATH	Zinc knuckle (CCHC-type) family protein.										0.852
	Identifier: Q9SIZ5, T7M7.13	T14E10.5	Sequence-specific DNA binding transcription factor.										0.826
		F28O16.18	Eukaryotic translation initiation factor 2 (eIF-2) family protein.										0.822
		ASR3	Trihelix transcription factor ASR3; Transcriptional repressor that binds DNA and plays a negative role in regulating microbe-associated molecular patterns-(MAMPs, e.g. flg22, elf18, chitin, and LPS) triggered immunity (PTI) by negatively regulating immune gene expression.										0.809
		F23M19.1	Late embryogenesis abundant protein, putative 78257-75162.										0.809
		BCE2	2-oxoisovalerate dehydrogenase E2 component (dihydrolipoyl transacylase); The branched-chain alpha-keto dehydrogenase complex catalyzes the overall conversion of alpha-keto acids to acyl-CoA and CO(2). It contains multiple copies of three enzymatic components: branched-chain alpha-keto acid decarboxylase (E1), lipoamide acyltransferase (E2) and lipoamide dehydrogenase (E3). Within this complex, t…										0.792
		T26B15.6	Stress responsive alpha-beta barrel domain protein.										0.785
		ECH2	Enoyl-CoA hydratase 2, peroxisomal; Bidirectional monofunctional enoyl-CoA hydratase 2 involved in the degradation of even cis-unsaturated fatty acids. Devoid of 3- hydroxyacyl-CoA dehydrogenase activity.										0.718
		BHLH121	Transcription factor bHLH121.										0.697
	TaGLK70	KIN14E	Kinesin-like protein KIN-14E; Minus-end microtubule-dependent motor protein involved in the regulation of cell division and trichome morphogenesis through microtubules bundling. Possesses basal and microtubule-stimulated ATPase activities. Acts as a hub that brings together microtubules and actin filaments to modulate the cytoskeleton during trichome formation and morphogenesis. Could be involved…										0.538
	Myb-like HTH transcriptional regulator family protein.	BSL1	Serine/threonine-protein phosphatase BSL1; Phosphatase involved in elongation process, probably by acting as a regulator of brassinolide signaling.										0.453
	Identifier: Q8GYE4, F16M14.25	BSU1	Serine/threonine-protein phosphatase BSU1; Phosphatase that acts as a positive regulator of brassinosteroid (BR) signaling. Dephosphorylates BES1, a transcription factor that regulates the expression of BR-response genes, thereby playing an important role in the regulation of response to BRs. Inactivates the negative regulator of BR signaling ASK7/BIN2 by dephosphorylation at 'Tyr-200'.										0.453
		BSL2	Serine/threonine-protein phosphatase BSL2; Phosphatase involved in elongation process, probably by acting as a regulator of brassinolide signaling. Belongs to the PPP phosphatase family. BSU subfamily.										0.453
		TGA1	Transcription factor TGA1; Transcriptional activator that binds specifically to the DNA sequence 5'-TGACG-3'. Recognizes ocs elements like the as-1 motif of the cauliflower mosaic virus 35S promoter. Binding to the as-1-like cis elements mediate auxin- and salicylic acid-inducible transcription. May be involved in the induction of the systemic acquired resistance (SAR) via its interaction with NP…										0.403
	TaGLK76	F18F4.6-2	Uncharacterized protein At4g19900.										0.885
	Homeodomain-like superfamily protein.	AT1G73740	UDP-Glycosyltransferase superfamily protein.										0.882
	Identifier: Q7X887, AT2G02060	AT3G57630	Exostosin family protein; Belongs to the glycosyltransferase 47 family.										0.824
		AT1G75420	UDP-Glycosyltransferase superfamily protein.										0.824
		AT1G19710	UDP-Glycosyltransferase superfamily protein.										0.823
		AT2G39630	Nucleotide-diphospho-sugar transferases superfamily protein.										0.796
		DPMS1	Dolichol-phosphate mannosyltransferase subunit 1; Transfers mannose from GDP-mannose to dolichol monophosphate to form dolichol phosphate mannose (Dol-P-Man) which is the mannosyl donor in pathways leading to N-glycosylation, glycosyl phosphatidylinositol membrane anchoring, and O-mannosylation of proteins; catalytic subunit of the dolichol-phosphate mannose (DPM) synthase complex. Plays a role i…										0.793
		RGXT1	UDP-D-xylose:L-fucose alpha-1,3-D-xylosyltransferase 1; Catalyzes the transfer of D-xylose from UDP-alpha-D-xylose onto L-fucose. Probably involved in the biosynthesis of rhamnogalacturonan II (RG-II) through xylosylation of the internal fucose moiety of the A-chain of RG-II, a structurally complex pectic polysaccharide of the primary cell wall. RG-II is essential for the cell wall integrity of r…										0.788
		EMB175	Pentatricopeptide repeat-containing protein At5g03800; May play a role in embryogenesis.										0.785
		RAY1	Beta-arabinofuranosyltransferase RAY1; Beta-arabinofuranosyltransferase that transfers specifically an arabinosyl residue from UDP-arabinofuranose to the monosaccharide galactose or beta-methyl-galactoside in vitro. Catalyzes the addition of a beta-arabinofuranose residue onto a beta-galactosyl residue of an Yariv-precipitable wall polymer in vivo.										0.737
	TaGLK79	KIN14E	Kinesin-like protein KIN-14E; Minus-end microtubule-dependent motor protein involved in the regulation of cell division and trichome morphogenesis through microtubules bundling. Possesses basal and microtubule-stimulated ATPase activities. Acts as a hub that brings together microtubules and actin filaments to modulate the cytoskeleton during trichome formation and morphogenesis. Could be involved…										0.538
	Myb-like HTH transcriptional regulator family protein.	BSL1	Serine/threonine-protein phosphatase BSL1; Phosphatase involved in elongation process, probably by acting as a regulator of brassinolide signaling.										0.453
	Identifier: Q8GYE4, F16M14.25	BSU1	Serine/threonine-protein phosphatase BSU1; Phosphatase that acts as a positive regulator of brassinosteroid (BR) signaling. Dephosphorylates BES1, a transcription factor that regulates the expression of BR-response genes, thereby playing an important role in the regulation of response to BRs. Inactivates the negative regulator of BR signaling ASK7/BIN2 by dephosphorylation at 'Tyr-200'.										0.453
		BSL2	Serine/threonine-protein phosphatase BSL2; Phosphatase involved in elongation process, probably by acting as a regulator of brassinolide signaling. Belongs to the PPP phosphatase family. BSU subfamily.										0.453
		TGA1	Transcription factor TGA1; Transcriptional activator that binds specifically to the DNA sequence 5'-TGACG-3'. Recognizes ocs elements like the as-1 motif of the cauliflower mosaic virus 35S promoter. Binding to the as-1-like cis elements mediate auxin- and salicylic acid-inducible transcription. May be involved in the induction of the systemic acquired resistance (SAR) via its interaction with NP…										0.403
	TaGLK87	KIN14E	Kinesin-like protein KIN-14E; Minus-end microtubule-dependent motor protein involved in the regulation of cell division and trichome morphogenesis through microtubules bundling. Possesses basal and microtubule-stimulated ATPase activities. Acts as a hub that brings together microtubules and actin filaments to modulate the cytoskeleton during trichome formation and morphogenesis. Could be involved…										0.538
	Myb-like HTH transcriptional regulator family protein.	BSL1	Serine/threonine-protein phosphatase BSL1; Phosphatase involved in elongation process, probably by acting as a regulator of brassinolide signaling.										0.453
	Identifier: Q8GYE4, F16M14.25	BSU1	Serine/threonine-protein phosphatase BSU1; Phosphatase that acts as a positive regulator of brassinosteroid (BR) signaling. Dephosphorylates BES1, a transcription factor that regulates the expression of BR-response genes, thereby playing an important role in the regulation of response to BRs. Inactivates the negative regulator of BR signaling ASK7/BIN2 by dephosphorylation at 'Tyr-200'.										0.453
		BSL2	Serine/threonine-protein phosphatase BSL2; Phosphatase involved in elongation process, probably by acting as a regulator of brassinolide signaling. Belongs to the PPP phosphatase family. BSU subfamily.										0.453
		TGA1	Transcription factor TGA1; Transcriptional activator that binds specifically to the DNA sequence 5'-TGACG-3'. Recognizes ocs elements like the as-1 motif of the cauliflower mosaic virus 35S promoter. Binding to the as-1-like cis elements mediate auxin- and salicylic acid-inducible transcription. May be involved in the induction of the systemic acquired resistance (SAR) via its interaction with NP…										0.403
	TaGLK95										0.538
	Myb-like HTH transcriptional regulator family protein.	BSL1	Serine/threonine-protein phosphatase BSL1; Phosphatase involved in elongation process, probably by acting as a regulator of brassinolide signaling.										0.453
	Identifier: Q8GYE4, F16M14.25	BSU1	Serine/threonine-protein phosphatase BSU1; Phosphatase that acts as a positive regulator of brassinosteroid (BR) signaling. Dephosphorylates BES1, a transcription factor that regulates the expression of BR-response genes, thereby playing an important role in the regulation of response to BRs. Inactivates the negative regulator of BR signaling ASK7/BIN2 by dephosphorylation at 'Tyr-200'.										0.453
		BSL2	Serine/threonine-protein phosphatase BSL2; Phosphatase involved in elongation process, probably by acting as a regulator of brassinolide signaling. Belongs to the PPP phosphatase family. BSU subfamily.										0.453
		TGA1	Transcription factor TGA1; Transcriptional activator that binds specifically to the DNA sequence 5'-TGACG-3'. Recognizes ocs elements like the as-1 motif of the cauliflower mosaic virus 35S promoter. Binding to the as-1-like cis elements mediate auxin- and salicylic acid-inducible transcription. May be involved in the induction of the systemic acquired resistance (SAR) via its interaction with NP…										0.403
	TaGLK98	BSL1	Serine/threonine-protein phosphatase BSL1; Phosphatase involved in elongation process, probably by acting as a regulator of brassinolide signaling.										0.453
	Myb-like DNA-binding domain protein.	BSU1	Serine/threonine-protein phosphatase BSU1; Phosphatase that acts as a positive regulator of brassinosteroid (BR) signaling. Dephosphorylates BES1, a transcription factor that regulates the expression of BR-response genes, thereby playing an important role in the regulation of response to BRs. Inactivates the negative regulator of BR signaling ASK7/BIN2 by dephosphorylation at 'Tyr-200'.										0.453
	Identifier: A0A1P8B8R6	BSL2	Serine/threonine-protein phosphatase BSL2; Phosphatase involved in elongation process, probably by acting as a regulator of brassinolide signaling. Belongs to the PPP phosphatase family. BSU subfamily.										0.453
	Organism: Arabidopsis thaliana	Mitotic spindle checkpoint protein MAD2; Required for the execution of the mitotic checkpoint which monitors the process of kinetochore-spindle attachment and delays the onset of anaphase when this process is not complete. It inhibits the activity of the anaphase promoting complex by sequestering CDC20 until all chromosomes are aligned at the metaphase plate.										0.932
	TaGLK105	KIN14E	Kinesin-like protein KIN-14E; Minus-end microtubule-dependent motor protein involved in the regulation of cell division and trichome morphogenesis through microtubules bundling. Possesses basal and microtubule-stimulated ATPase activities. Acts as a hub that brings together microtubules and actin filaments to modulate the cytoskeleton during trichome formation and morphogenesis. Could be involved…										0.538
	Myb-like HTH transcriptional regulator family protein.	BSL1	Serine/threonine-protein phosphatase BSL1; Phosphatase involved in elongation process, probably by acting as a regulator of brassinolide signaling.										0.453
	Identifier: Q8GYE4, F16M14.25	BSU1	Serine/threonine-protein phosphatase BSU1; Phosphatase that acts as a positive regulator of brassinosteroid (BR) signaling. Dephosphorylates BES1, a transcription factor that regulates the expression of BR-response genes, thereby playing an important role in the regulation of response to BRs. Inactivates the negative regulator of BR signaling ASK7/BIN2 by dephosphorylation at 'Tyr-200'.										0.453
		BSL2	Serine/threonine-protein phosphatase BSL2; Phosphatase involved in elongation process, probably by acting as a regulator of brassinolide signaling. Belongs to the PPP phosphatase family. BSU subfamily.										0.453
		TGA1	Transcription factor TGA1; Transcriptional activator that binds specifically to the DNA sequence 5'-TGACG-3'. Recognizes ocs elements like the as-1 motif of the cauliflower mosaic virus 35S promoter. Binding to the as-1-like cis elements mediate auxin- and salicylic acid-inducible transcription. May be involved in the induction of the systemic acquired resistance (SAR) via its interaction with NP…										0.403
	TaGLK108	KIN14E	Kinesin-like protein KIN-14E; Minus-end microtubule-dependent motor protein involved in the regulation of cell division and trichome morphogenesis through microtubules bundling. Possesses basal and microtubule-stimulated ATPase activities. Acts as a hub that brings together microtubules and actin filaments to modulate the cytoskeleton during trichome formation and morphogenesis. Could be involved…										0.538
	Myb-like DNA-binding domain protein.	BSL1	Serine/threonine-protein phosphatase BSL1; Phosphatase involved in elongation process, probably by acting as a regulator of brassinolide signaling.										0.453
	Identifier: A0A1P8B8R6	BSU1	Serine/threonine-protein phosphatase BSU1; Phosphatase that acts as a positive regulator of brassinosteroid (BR) signaling. Dephosphorylates BES1, a transcription factor that regulates the expression of BR-response genes, thereby playing an important role in the regulation of response to BRs. Inactivates the negative regulator of BR signaling ASK7/BIN2 by dephosphorylation at 'Tyr-200'.										0.453
		BSL2	Serine/threonine-protein phosphatase BSL2; Phosphatase involved in elongation process, probably by acting as a regulator of brassinolide signaling. Belongs to the PPP phosphatase family. BSU subfamily.										0.453
	TaGLK115	KIN14E	Kinesin-like protein KIN-14E; Minus-end microtubule-dependent motor protein involved in the regulation of cell division and trichome morphogenesis through microtubules bundling. Possesses basal and microtubule-stimulated ATPase activities. Acts as a hub that brings together microtubules and actin filaments to modulate the cytoskeleton during trichome formation and morphogenesis. Could be involved…										0.538
	Myb-like HTH transcriptional regulator family protein.	BSL1	Serine/threonine-protein phosphatase BSL1; Phosphatase involved in elongation process, probably by acting as a regulator of brassinolide signaling.										0.453
	Identifier: Q8GYE4, F16M14.25	BSU1	Serine/threonine-protein phosphatase BSU1; Phosphatase that acts as a positive regulator of brassinosteroid (BR) signaling. Dephosphorylates BES1, a transcription factor that regulates the expression of BR-response genes, thereby playing an important role in the regulation of response to BRs. Inactivates the negative regulator of BR signaling ASK7/BIN2 by dephosphorylation at 'Tyr-200'.										0.453
		BSL2	Serine/threonine-protein phosphatase BSL2; Phosphatase involved in elongation process, probably by acting as a regulator of brassinolide signaling. Belongs to the PPP phosphatase family. BSU subfamily.										0.453
		TGA1	Transcription factor TGA1; Transcriptional activator that binds specifically to the DNA sequence 5'-TGACG-3'. Recognizes ocs elements like the as-1 motif of the cauliflower mosaic virus 35S promoter. Binding to the as-1-like cis elements mediate auxin- and salicylic acid-inducible transcription. May be involved in the induction of the systemic acquired resistance (SAR) via its interaction with NP…										0.403
	TaGLK118	KIN14E	Kinesin-like protein KIN-14E; Minus-end microtubule-dependent motor protein involved in the regulation of cell division and trichome morphogenesis through microtubules bundling. Possesses basal and microtubule-stimulated ATPase activities. Acts as a hub that brings together microtubules and actin filaments to modulate the cytoskeleton during trichome formation and morphogenesis. Could be involved…										0.538
	Myb-like DNA-binding domain protein.	BSL1	Serine/threonine-protein phosphatase BSL1; Phosphatase involved in elongation process, probably by acting as a regulator of brassinolide signaling.										0.453
	Identifier: A0A1P8B8R6	BSU1	Serine/threonine-protein phosphatase BSU1; Phosphatase that acts as a positive regulator of brassinosteroid (BR) signaling. Dephosphorylates BES1, a transcription factor that regulates the expression of BR-response genes, thereby playing an important role in the regulation of response to BRs. Inactivates the negative regulator of BR signaling ASK7/BIN2 by dephosphorylation at 'Tyr-200'.										0.453
		BSL2	Serine/threonine-protein phosphatase BSL2; Phosphatase involved in elongation process, probably by acting as a regulator of brassinolide signaling. Belongs to the PPP phosphatase family. BSU subfamily.										0.453
	TaGLK128	KIN14E	Kinesin-like protein KIN-14E; Minus-end microtubule-dependent motor protein involved in the regulation of cell division and trichome morphogenesis through microtubules bundling. Possesses basal and microtubule-stimulated ATPase activities. Acts as a hub that brings together microtubules and actin filaments to modulate the cytoskeleton during trichome formation and morphogenesis. Could be involved…										0.538
	Myb-like HTH transcriptional regulator family protein.	BSL1	Serine/threonine-protein phosphatase BSL1; Phosphatase involved in elongation process, probably by acting as a regulator of brassinolide signaling.										0.453
	Identifier: Q8GYE4, F16M14.25	BSU1	Serine/threonine-protein phosphatase BSU1; Phosphatase that acts as a positive regulator of brassinosteroid (BR) signaling. Dephosphorylates BES1, a transcription factor that regulates the expression of BR-response genes, thereby playing an important role in the regulation of response to BRs. Inactivates the negative regulator of BR signaling ASK7/BIN2 by dephosphorylation at 'Tyr-200'.										0.453
		BSL2	Serine/threonine-protein phosphatase BSL2; Phosphatase involved in elongation process, probably by acting as a regulator of brassinolide signaling. Belongs to the PPP phosphatase family. BSU subfamily.										0.453
		TGA1	Transcription factor TGA1; Transcriptional activator that binds specifically to the DNA sequence 5'-TGACG-3'. Recognizes ocs elements like the as-1 motif of the cauliflower mosaic virus 35S promoter. Binding to the as-1-like cis elements mediate auxin- and salicylic acid-inducible transcription. May be involved in the induction of the systemic acquired resistance (SAR) via its interaction with NP…										0.403
	TaGLK132	LTP8	Non-specific lipid-transfer protein 8; Plant non-specific lipid-transfer proteins transfer phospholipids as well as galactolipids across membranes. May play a role in wax or cutin deposition in the cell walls of expanding epidermal cells and certain secretory tissues (By similarity).										0.739
	Putative Myb family transcription factor At1g14600; Putative transcription factor.	ERF020	Ethylene-responsive transcription factor ERF020; Probably acts as a transcriptional activator. Binds to the GCC-box pathogenesis-related promoter element. May be involved in the regulation of gene expression by stress factors and by components of stress signal transduction pathways (By similarity); Belongs to the AP2/ERF transcription factor family. ERF subfamily.										0.717
	Identifier: Q700D9, T5E21.10	LTL1	GDSL esterase/lipase LTL1; Involved in the mechanisms of salt tolerance. Mediates resistance to LiCl and NaCl; Belongs to the 'GDSL' lipolytic enzyme family.										0.621
		PMEI3	Pectinesterase inhibitor 3; Pectin methylesterase (PME) inhibitor that regulates de- methylesterification of pectins in the apical meristem and affects primordia formation and phyllotactic patterning.										0.6
		EFL4	Protein ELF4-LIKE 4; Component of the central CCA1/LHY-TOC1 feedback loop in the circadian clock that promotes clock accuracy and is required for sustained rhythms in the absence of daily light/dark cycles. Belongs to the EARLY FLOWERING 4 family.										0.599
		DOF5.8	Dof zinc finger protein DOF5.8; Transcription factor that binds specifically to a 5'-AA[AG]G- 3' consensus core sequence.										0.598
		KIN14E	Kinesin-like protein KIN-14E; Minus-end microtubule-dependent motor protein involved in the regulation of cell division and trichome morphogenesis through microtubules bundling. Possesses basal and microtubule-stimulated ATPase activities. Acts as a hub that brings together microtubules and actin filaments to modulate the cytoskeleton during trichome formation and morphogenesis. Could be involved…										0.538
		BSL1	Serine/threonine-protein phosphatase BSL1; Phosphatase involved in elongation process, probably by acting as a regulator of brassinolide signaling.										0.453
		BSU1	Serine/threonine-protein phosphatase BSU1; Phosphatase that acts as a positive regulator of brassinosteroid (BR) signaling. Dephosphorylates BES1, a transcription factor that regulates the expression of BR-response genes, thereby playing an important role in the regulation of response to BRs. Inactivates the negative regulator of BR signaling ASK7/BIN2 by dephosphorylation at 'Tyr-200'.										0.453
		BSL2	Serine/threonine-protein phosphatase BSL2; Phosphatase involved in elongation process, probably by acting as a regulator of brassinolide signaling. Belongs to the PPP phosphatase family. BSU subfamily.										0.453
	TaGLK133	LTP8	Non-specific lipid-transfer protein 8; Plant non-specific lipid-transfer proteins transfer phospholipids as well as galactolipids across membranes. May play a role in wax or cutin deposition in the cell walls of expanding epidermal cells and certain secretory tissues (By similarity).										0.739
	Putative Myb family transcription factor At1g14600; Putative transcription factor.	ERF020	Ethylene-responsive transcription factor ERF020; Probably acts as a transcriptional activator. Binds to the GCC-box pathogenesis-related promoter element. May be involved in the regulation of gene expression by stress factors and by components of stress signal transduction pathways (By similarity); Belongs to the AP2/ERF transcription factor family. ERF subfamily.										0.717
	Identifier: Q700D9, T5E21.10	LTL1	GDSL esterase/lipase LTL1; Involved in the mechanisms of salt tolerance. Mediates resistance to LiCl and NaCl; Belongs to the 'GDSL' lipolytic enzyme family.										0.621
		PMEI3	Pectinesterase inhibitor 3; Pectin methylesterase (PME) inhibitor that regulates de- methylesterification of pectins in the apical meristem and affects primordia formation and phyllotactic patterning.										0.6
		EFL4	Protein ELF4-LIKE 4; Component of the central CCA1/LHY-TOC1 feedback loop in the circadian clock that promotes clock accuracy and is required for sustained rhythms in the absence of daily light/dark cycles. Belongs to the EARLY FLOWERING 4 family.										0.599
		DOF5.8	Dof zinc finger protein DOF5.8; Transcription factor that binds specifically to a 5'-AA[AG]G- 3' consensus core sequence.										0.598
		KIN14E	Kinesin-like protein KIN-14E; Minus-end microtubule-dependent motor protein involved in the regulation of cell division and trichome morphogenesis through microtubules bundling. Possesses basal and microtubule-stimulated ATPase activities. Acts as a hub that brings together microtubules and actin filaments to modulate the cytoskeleton during trichome formation and morphogenesis. Could be involved…										0.538
		BSL1	Serine/threonine-protein phosphatase BSL1; Phosphatase involved in elongation process, probably by acting as a regulator of brassinolide signaling.										0.453
		BSU1	Serine/threonine-protein phosphatase BSU1; Phosphatase that acts as a positive regulator of brassinosteroid (BR) signaling. Dephosphorylates BES1, a transcription factor that regulates the expression of BR-response genes, thereby playing an important role in the regulation of response to BRs. Inactivates the negative regulator of BR signaling ASK7/BIN2 by dephosphorylation at 'Tyr-200'.										0.453
		BSL2	Serine/threonine-protein phosphatase BSL2; Phosphatase involved in elongation process, probably by acting as a regulator of brassinolide signaling. Belongs to the PPP phosphatase family. BSU subfamily.										0.453
	TaGLK134	LTP8	Non-specific lipid-transfer protein 8; Plant non-specific lipid-transfer proteins transfer phospholipids as well as galactolipids across membranes. May play a role in wax or cutin deposition in the cell walls of expanding epidermal cells and certain secretory tissues (By similarity).										0.739
	Putative Myb family transcription factor At1g14600; Putative transcription factor.	ERF020	Ethylene-responsive transcription factor ERF020; Probably acts as a transcriptional activator. Binds to the GCC-box pathogenesis-related promoter element. May be involved in the regulation of gene expression by stress factors and by components of stress signal transduction pathways (By similarity); Belongs to the AP2/ERF transcription factor family. ERF subfamily.										0.717
	Identifier: Q700D9, T5E21.10	LTL1	GDSL esterase/lipase LTL1; Involved in the mechanisms of salt tolerance. Mediates resistance to LiCl and NaCl; Belongs to the 'GDSL' lipolytic enzyme family.										0.621
		PMEI3	Pectinesterase inhibitor 3; Pectin methylesterase (PME) inhibitor that regulates de- methylesterification of pectins in the apical meristem and affects primordia formation and phyllotactic patterning.										0.6
		EFL4	Protein ELF4-LIKE 4; Component of the central CCA1/LHY-TOC1 feedback loop in the circadian clock that promotes clock accuracy and is required for sustained rhythms in the absence of daily light/dark cycles. Belongs to the EARLY FLOWERING 4 family.										0.599
		DOF5.8	Dof zinc finger protein DOF5.8; Transcription factor that binds specifically to a 5'-AA[AG]G- 3' consensus core sequence.										0.598
		KIN14E	Kinesin-like protein KIN-14E; Minus-end microtubule-dependent motor protein involved in the regulation of cell division and trichome morphogenesis through microtubules bundling. Possesses basal and microtubule-stimulated ATPase activities. Acts as a hub that brings together microtubules and actin filaments to modulate the cytoskeleton during trichome formation and morphogenesis. Could be involved…										0.538
		BSL1	Serine/threonine-protein phosphatase BSL1; Phosphatase involved in elongation process, probably by acting as a regulator of brassinolide signaling.										0.453
		BSU1	Serine/threonine-protein phosphatase BSU1; Phosphatase that acts as a positive regulator of brassinosteroid (BR) signaling. Dephosphorylates BES1, a transcription factor that regulates the expression of BR-response genes, thereby playing an important role in the regulation of response to BRs. Inactivates the negative regulator of BR signaling ASK7/BIN2 by dephosphorylation at 'Tyr-200'.										0.453
		BSL2	Serine/threonine-protein phosphatase BSL2; Phosphatase involved in elongation process, probably by acting as a regulator of brassinolide signaling. Belongs to the PPP phosphatase family. BSU subfamily.										0.453
	TaGLK143	KIN14E	Kinesin-like protein KIN-14E; Minus-end microtubule-dependent motor protein involved in the regulation of cell division and trichome morphogenesis through microtubules bundling. Possesses basal and microtubule-stimulated ATPase activities. Acts as a hub that brings together microtubules and actin filaments to modulate the cytoskeleton during trichome formation and morphogenesis. Could be involved…										0.538
	Myb-like HTH transcriptional regulator family protein.	BSL1	Serine/threonine-protein phosphatase BSL1; Phosphatase involved in elongation process, probably by acting as a regulator of brassinolide signaling.										0.453
	Identifier: Q8GYE4, F16M14.25	BSU1	Serine/threonine-protein phosphatase BSU1; Phosphatase that acts as a positive regulator of brassinosteroid (BR) signaling. Dephosphorylates BES1, a transcription factor that regulates the expression of BR-response genes, thereby playing an important role in the regulation of response to BRs. Inactivates the negative regulator of BR signaling ASK7/BIN2 by dephosphorylation at 'Tyr-200'.										0.453
		BSL2	Serine/threonine-protein phosphatase BSL2; Phosphatase involved in elongation process, probably by acting as a regulator of brassinolide signaling. Belongs to the PPP phosphatase family. BSU subfamily.										0.453
		TGA1	Transcription factor TGA1; Transcriptional activator that binds specifically to the DNA sequence 5'-TGACG-3'. Recognizes ocs elements like the as-1 motif of the cauliflower mosaic virus 35S promoter. Binding to the as-1-like cis elements mediate auxin- and salicylic acid-inducible transcription. May be involved in the induction of the systemic acquired resistance (SAR) via its interaction with NP…										0.403
	TaGLK148	LTP8	Non-specific lipid-transfer protein 8; Plant non-specific lipid-transfer proteins transfer phospholipids as well as galactolipids across membranes. May play a role in wax or cutin deposition in the cell walls of expanding epidermal cells and certain secretory tissues (By similarity).										0.739
	Putative Myb family transcription factor At1g14600; Putative transcription factor.	ERF020	Ethylene-responsive transcription factor ERF020; Probably acts as a transcriptional activator. Binds to the GCC-box pathogenesis-related promoter element. May be involved in the regulation of gene expression by stress factors and by components of stress signal transduction pathways (By similarity); Belongs to the AP2/ERF transcription factor family. ERF subfamily.										0.717
	Identifier: Q700D9, T5E21.10	LTL1	GDSL esterase/lipase LTL1; Involved in the mechanisms of salt tolerance. Mediates resistance to LiCl and NaCl; Belongs to the 'GDSL' lipolytic enzyme family.										0.621
		PMEI3	Pectinesterase inhibitor 3; Pectin methylesterase (PME) inhibitor that regulates de- methylesterification of pectins in the apical meristem and affects primordia formation and phyllotactic patterning.										0.6
		EFL4	Protein ELF4-LIKE 4; Component of the central CCA1/LHY-TOC1 feedback loop in the circadian clock that promotes clock accuracy and is required for sustained rhythms in the absence of daily light/dark cycles. Belongs to the EARLY FLOWERING 4 family.										0.599
		DOF5.8	Dof zinc finger protein DOF5.8; Transcription factor that binds specifically to a 5'-AA[AG]G- 3' consensus core sequence.										0.598
		KIN14E	Kinesin-like protein KIN-14E; Minus-end microtubule-dependent motor protein involved in the regulation of cell division and trichome morphogenesis through microtubules bundling. Possesses basal and microtubule-stimulated ATPase activities. Acts as a hub that brings together microtubules and actin filaments to modulate the cytoskeleton during trichome formation and morphogenesis. Could be involved…										0.538
		BSL1	Serine/threonine-protein phosphatase BSL1; Phosphatase involved in elongation process, probably by acting as a regulator of brassinolide signaling.										0.453
		BSU1	Serine/threonine-protein phosphatase BSU1; Phosphatase that acts as a positive regulator of brassinosteroid (BR) signaling. Dephosphorylates BES1, a transcription factor that regulates the expression of BR-response genes, thereby playing an important role in the regulation of response to BRs. Inactivates the negative regulator of BR signaling ASK7/BIN2 by dephosphorylation at 'Tyr-200'.										0.453
		BSL2	Serine/threonine-protein phosphatase BSL2; Phosphatase involved in elongation process, probably by acting as a regulator of brassinolide signaling. Belongs to the PPP phosphatase family. BSU subfamily.										0.453
	TaGLK149	LTP8	Non-specific lipid-transfer protein 8; Plant non-specific lipid-transfer proteins transfer phospholipids as well as galactolipids across membranes. May play a role in wax or cutin deposition in the cell walls of expanding epidermal cells and certain secretory tissues (By similarity).										0.739
	Putative Myb family transcription factor At1g14600; Putative transcription factor.	ERF020	Ethylene-responsive transcription factor ERF020; Probably acts as a transcriptional activator. Binds to the GCC-box pathogenesis-related promoter element. May be involved in the regulation of gene expression by stress factors and by components of stress signal transduction pathways (By similarity); Belongs to the AP2/ERF transcription factor family. ERF subfamily.										0.717
	Identifier: Q700D9, T5E21.10	LTL1	GDSL esterase/lipase LTL1; Involved in the mechanisms of salt tolerance. Mediates resistance to LiCl and NaCl; Belongs to the 'GDSL' lipolytic enzyme family.										0.621
		PMEI3	Pectinesterase inhibitor 3; Pectin methylesterase (PME) inhibitor that regulates de- methylesterification of pectins in the apical meristem and affects primordia formation and phyllotactic patterning.										0.6
		EFL4	Protein ELF4-LIKE 4; Component of the central CCA1/LHY-TOC1 feedback loop in the circadian clock that promotes clock accuracy and is required for sustained rhythms in the absence of daily light/dark cycles. Belongs to the EARLY FLOWERING 4 family.										0.599
		DOF5.8	Dof zinc finger protein DOF5.8; Transcription factor that binds specifically to a 5'-AA[AG]G- 3' consensus core sequence.										0.598
		KIN14E	Kinesin-like protein KIN-14E; Minus-end microtubule-dependent motor protein involved in the regulation of cell division and trichome morphogenesis through microtubules bundling. Possesses basal and microtubule-stimulated ATPase activities. Acts as a hub that brings together microtubules and actin filaments to modulate the cytoskeleton during trichome formation and morphogenesis. Could be involved…										0.538
		BSL1	Serine/threonine-protein phosphatase BSL1; Phosphatase involved in elongation process, probably by acting as a regulator of brassinolide signaling.										0.453
		BSU1	Serine/threonine-protein phosphatase BSU1; Phosphatase that acts as a positive regulator of brassinosteroid (BR) signaling. Dephosphorylates BES1, a transcription factor that regulates the expression of BR-response genes, thereby playing an important role in the regulation of response to BRs. Inactivates the negative regulator of BR signaling ASK7/BIN2 by dephosphorylation at 'Tyr-200'.										0.453
		BSL2	Serine/threonine-protein phosphatase BSL2; Phosphatase involved in elongation process, probably by acting as a regulator of brassinolide signaling. Belongs to the PPP phosphatase family. BSU subfamily.										0.453
	TaGLK150	LTP8	Non-specific lipid-transfer protein 8; Plant non-specific lipid-transfer proteins transfer phospholipids as well as galactolipids across membranes. May play a role in wax or cutin deposition in the cell walls of expanding epidermal cells and certain secretory tissues (By similarity).										0.739
	Putative Myb family transcription factor At1g14600; Putative transcription factor.	ERF020	Ethylene-responsive transcription factor ERF020; Probably acts as a transcriptional activator. Binds to the GCC-box pathogenesis-related promoter element. May be involved in the regulation of gene expression by stress factors and by components of stress signal transduction pathways (By similarity); Belongs to the AP2/ERF transcription factor family. ERF subfamily.										0.717
	Identifier: Q700D9, T5E21.10	LTL1	GDSL esterase/lipase LTL1; Involved in the mechanisms of salt tolerance. Mediates resistance to LiCl and NaCl; Belongs to the 'GDSL' lipolytic enzyme family.										0.621
		PMEI3	Pectinesterase inhibitor 3; Pectin methylesterase (PME) inhibitor that regulates de- methylesterification of pectins in the apical meristem and affects primordia formation and phyllotactic patterning.										0.6
		EFL4	Protein ELF4-LIKE 4; Component of the central CCA1/LHY-TOC1 feedback loop in the circadian clock that promotes clock accuracy and is required for sustained rhythms in the absence of daily light/dark cycles. Belongs to the EARLY FLOWERING 4 family.										0.599
		DOF5.8	Dof zinc finger protein DOF5.8; Transcription factor that binds specifically to a 5'-AA[AG]G- 3' consensus core sequence.										0.598
		KIN14E	Kinesin-like protein KIN-14E; Minus-end microtubule-dependent motor protein involved in the regulation of cell division and trichome morphogenesis through microtubules bundling. Possesses basal and microtubule-stimulated ATPase activities. Acts as a hub that brings together microtubules and actin filaments to modulate the cytoskeleton during trichome formation and morphogenesis. Could be involved…										0.538
		BSL1	Serine/threonine-protein phosphatase BSL1; Phosphatase involved in elongation process, probably by acting as a regulator of brassinolide signaling.										0.453
		BSU1	Serine/threonine-protein phosphatase BSU1; Phosphatase that acts as a positive regulator of brassinosteroid (BR) signaling. Dephosphorylates BES1, a transcription factor that regulates the expression of BR-response genes, thereby playing an important role in the regulation of response to BRs. Inactivates the negative regulator of BR signaling ASK7/BIN2 by dephosphorylation at 'Tyr-200'.										0.453
		BSL2	Serine/threonine-protein phosphatase BSL2; Phosphatase involved in elongation process, probably by acting as a regulator of brassinolide signaling. Belongs to the PPP phosphatase family. BSU subfamily.										0.453
	TaGLK159	KIN14E	Kinesin-like protein KIN-14E; Minus-end microtubule-dependent motor protein involved in the regulation of cell division and trichome morphogenesis through microtubules bundling. Possesses basal and microtubule-stimulated ATPase activities. Acts as a hub that brings together microtubules and actin filaments to modulate the cytoskeleton during trichome formation and morphogenesis. Could be involved…										0.538
	Myb-like HTH transcriptional regulator family protein.	BSL1	Serine/threonine-protein phosphatase BSL1; Phosphatase involved in elongation process, probably by acting as a regulator of brassinolide signaling.										0.453
	Identifier: Q8GYE4, F16M14.25	BSU1	Serine/threonine-protein phosphatase BSU1; Phosphatase that acts as a positive regulator of brassinosteroid (BR) signaling. Dephosphorylates BES1, a transcription factor that regulates the expression of BR-response genes, thereby playing an important role in the regulation of response to BRs. Inactivates the negative regulator of BR signaling ASK7/BIN2 by dephosphorylation at 'Tyr-200'.										0.453
		BSL2	Serine/threonine-protein phosphatase BSL2; Phosphatase involved in elongation process, probably by acting as a regulator of brassinolide signaling. Belongs to the PPP phosphatase family. BSU subfamily.										0.453
		TGA1	Transcription factor TGA1; Transcriptional activator that binds specifically to the DNA sequence 5'-TGACG-3'. Recognizes ocs elements like the as-1 motif of the cauliflower mosaic virus 35S promoter. Binding to the as-1-like cis elements mediate auxin- and salicylic acid-inducible transcription. May be involved in the induction of the systemic acquired resistance (SAR) via its interaction with NP…										0.403
	TaGLK163	LTP8	Non-specific lipid-transfer protein 8; Plant non-specific lipid-transfer proteins transfer phospholipids as well as galactolipids across membranes. May play a role in wax or cutin deposition in the cell walls of expanding epidermal cells and certain secretory tissues (By similarity).										0.739
	Putative Myb family transcription factor At1g14600; Putative transcription factor.	ERF020	Ethylene-responsive transcription factor ERF020; Probably acts as a transcriptional activator. Binds to the GCC-box pathogenesis-related promoter element. May be involved in the regulation of gene expression by stress factors and by components of stress signal transduction pathways (By similarity); Belongs to the AP2/ERF transcription factor family. ERF subfamily.										0.717
	Identifier: Q700D9, T5E21.10	LTL1	GDSL esterase/lipase LTL1; Involved in the mechanisms of salt tolerance. Mediates resistance to LiCl and NaCl; Belongs to the 'GDSL' lipolytic enzyme family.										0.621
		PMEI3	Pectinesterase inhibitor 3; Pectin methylesterase (PME) inhibitor that regulates de- methylesterification of pectins in the apical meristem and affects primordia formation and phyllotactic patterning.										0.6
		EFL4	Protein ELF4-LIKE 4; Component of the central CCA1/LHY-TOC1 feedback loop in the circadian clock that promotes clock accuracy and is required for sustained rhythms in the absence of daily light/dark cycles. Belongs to the EARLY FLOWERING 4 family.										0.599
		DOF5.8	Dof zinc finger protein DOF5.8; Transcription factor that binds specifically to a 5'-AA[AG]G- 3' consensus core sequence.										0.598
		KIN14E	Kinesin-like protein KIN-14E; Minus-end microtubule-dependent motor protein involved in the regulation of cell division and trichome morphogenesis through microtubules bundling. Possesses basal and microtubule-stimulated ATPase activities. Acts as a hub that brings together microtubules and actin filaments to modulate the cytoskeleton during trichome formation and morphogenesis. Could be involved…										0.538
		BSL1	Serine/threonine-protein phosphatase BSL1; Phosphatase involved in elongation process, probably by acting as a regulator of brassinolide signaling.										0.453
		BSU1	Serine/threonine-protein phosphatase BSU1; Phosphatase that acts as a positive regulator of brassinosteroid (BR) signaling. Dephosphorylates BES1, a transcription factor that regulates the expression of BR-response genes, thereby playing an important role in the regulation of response to BRs. Inactivates the negative regulator of BR signaling ASK7/BIN2 by dephosphorylation at 'Tyr-200'.										0.453
		BSL2	Serine/threonine-protein phosphatase BSL2; Phosphatase involved in elongation process, probably by acting as a regulator of brassinolide signaling. Belongs to the PPP phosphatase family. BSU subfamily.										0.453
	TaGLK164	LTP8	Non-specific lipid-transfer protein 8; Plant non-specific lipid-transfer proteins transfer phospholipids as well as galactolipids across membranes. May play a role in wax or cutin deposition in the cell walls of expanding epidermal cells and certain secretory tissues (By similarity).										0.739
	Putative Myb family transcription factor At1g14600; Putative transcription factor.	ERF020	Ethylene-responsive transcription factor ERF020; Probably acts as a transcriptional activator. Binds to the GCC-box pathogenesis-related promoter element. May be involved in the regulation of gene expression by stress factors and by components of stress signal transduction pathways (By similarity); Belongs to the AP2/ERF transcription factor family. ERF subfamily.										0.717
	Identifier: Q700D9, T5E21.10	LTL1	GDSL esterase/lipase LTL1; Involved in the mechanisms of salt tolerance. Mediates resistance to LiCl and NaCl; Belongs to the 'GDSL' lipolytic enzyme family.										0.621
		PMEI3	Pectinesterase inhibitor 3; Pectin methylesterase (PME) inhibitor that regulates de- methylesterification of pectins in the apical meristem and affects primordia formation and phyllotactic patterning.										0.6
		EFL4	Protein ELF4-LIKE 4; Component of the central CCA1/LHY-TOC1 feedback loop in the circadian clock that promotes clock accuracy and is required for sustained rhythms in the absence of daily light/dark cycles. Belongs to the EARLY FLOWERING 4 family.										0.599
		DOF5.8	Dof zinc finger protein DOF5.8; Transcription factor that binds specifically to a 5'-AA[AG]G- 3' consensus core sequence.										0.598
		KIN14E	Kinesin-like protein KIN-14E; Minus-end microtubule-dependent motor protein involved in the regulation of cell division and trichome morphogenesis through microtubules bundling. Possesses basal and microtubule-stimulated ATPase activities. Acts as a hub that brings together microtubules and actin filaments to modulate the cytoskeleton during trichome formation and morphogenesis. Could be involved…										0.538
		BSL1	Serine/threonine-protein phosphatase BSL1; Phosphatase involved in elongation process, probably by acting as a regulator of brassinolide signaling.										0.453
		BSU1	Serine/threonine-protein phosphatase BSU1; Phosphatase that acts as a positive regulator of brassinosteroid (BR) signaling. Dephosphorylates BES1, a transcription factor that regulates the expression of BR-response genes, thereby playing an important role in the regulation of response to BRs. Inactivates the negative regulator of BR signaling ASK7/BIN2 by dephosphorylation at 'Tyr-200'.										0.453
		BSL2	Serine/threonine-protein phosphatase BSL2; Phosphatase involved in elongation process, probably by acting as a regulator of brassinolide signaling. Belongs to the PPP phosphatase family. BSU subfamily.										0.453
	TaGLK165	Non-specific lipid-transfer protein 8; Plant non-specific lipid-transfer proteins transfer phospholipids as well as galactolipids across membranes. May play a role in wax or cutin deposition in the cell walls of expanding epidermal cells and certain secretory tissues (By similarity).										0.739
	Putative Myb family transcription factor At1g14600; Putative transcription factor.	ERF020	Ethylene-responsive transcription factor ERF020; Probably acts as a transcriptional activator. Binds to the GCC-box pathogenesis-related promoter element. May be involved in the regulation of gene expression by stress factors and by components of stress signal transduction pathways (By similarity); Belongs to the AP2/ERF transcription factor family. ERF subfamily.										0.717
	Identifier: Q700D9, T5E21.10	LTL1	GDSL esterase/lipase LTL1; Involved in the mechanisms of salt tolerance. Mediates resistance to LiCl and NaCl; Belongs to the 'GDSL' lipolytic enzyme family.										0.621
		PMEI3	Pectinesterase inhibitor 3; Pectin methylesterase (PME) inhibitor that regulates de- methylesterification of pectins in the apical meristem and affects primordia formation and phyllotactic patterning.										0.6
		EFL4	Protein ELF4-LIKE 4; Component of the central CCA1/LHY-TOC1 feedback loop in the circadian clock that promotes clock accuracy and is required for sustained rhythms in the absence of daily light/dark cycles. Belongs to the EARLY FLOWERING 4 family.										0.599
		DOF5.8	Dof zinc finger protein DOF5.8; Transcription factor that binds specifically to a 5'-AA[AG]G- 3' consensus core sequence.										0.598
		KIN14E	Kinesin-like protein KIN-14E; Minus-end microtubule-dependent motor protein involved in the regulation of cell division and trichome morphogenesis through microtubules bundling. Possesses basal and microtubule-stimulated ATPase activities. Acts as a hub that brings together microtubules and actin filaments to modulate the cytoskeleton during trichome formation and morphogenesis. Could be involved…										0.538
		BSL1	Serine/threonine-protein phosphatase BSL1; Phosphatase involved in elongation process, probably by acting as a regulator of brassinolide signaling.										0.453
		BSU1	Serine/threonine-protein phosphatase BSU1; Phosphatase that acts as a positive regulator of brassinosteroid (BR) signaling. Dephosphorylates BES1, a transcription factor that regulates the expression of BR-response genes, thereby playing an important role in the regulation of response to BRs. Inactivates the negative regulator of BR signaling ASK7/BIN2 by dephosphorylation at 'Tyr-200'.										0.453
		BSL2	Serine/threonine-protein phosphatase BSL2; Phosphatase involved in elongation process, probably by acting as a regulator of brassinolide signaling. Belongs to the PPP phosphatase family. BSU subfamily.										0.453
	TaGLK166	F18C1.6	RING/U-box protein.										0.895
	Homeodomain-like superfamily protein.	F4JGH6_ARATH	Zinc knuckle (CCHC-type) family protein.										0.852
	Identifier: Q9SIZ5, T7M7.13	T14E10.5	Sequence-specific DNA binding transcription factor.										0.826
		F28O16.18	Eukaryotic translation initiation factor 2 (eIF-2) family protein.										0.822
		ASR3	Trihelix transcription factor ASR3; Transcriptional repressor that binds DNA and plays a negative role in regulating microbe-associated molecular patterns-(MAMPs, e.g. flg22, elf18, chitin, and LPS) triggered immunity (PTI) by negatively regulating immune gene expression.										0.809
		F23M19.1	Late embryogenesis abundant protein, putative 78257-75162.										0.809
		BCE2	2-oxoisovalerate dehydrogenase E2 component (dihydrolipoyl transacylase); The branched-chain alpha-keto dehydrogenase complex catalyzes the overall conversion of alpha-keto acids to acyl-CoA and CO(2). It contains multiple copies of three enzymatic components: branched-chain alpha-keto acid decarboxylase (E1), lipoamide acyltransferase (E2) and lipoamide dehydrogenase (E3). Within this complex, t…										0.792
		T26B15.6	Stress responsive alpha-beta barrel domain protein.										0.785
		ECH2	Enoyl-CoA hydratase 2, peroxisomal; Bidirectional monofunctional enoyl-CoA hydratase 2 involved in the degradation of even cis-unsaturated fatty acids. Devoid of 3- hydroxyacyl-CoA dehydrogenase activity.										0.718
		BHLH121	Transcription factor bHLH121.										0.697
Ⅲ	TaGLK55	ARF3	Auxin response factor 3; Auxin response factors (ARFs) are transcriptional factors that bind specifically to the DNA sequence 5'-TGTCTC-3' found in the auxin-responsive promoter elements (AuxREs). Could act as transcriptional activator or repressor. Formation of heterodimers with Aux/IAA proteins may alter their ability to modulate early auxin response genes expression. Involved in the establishm…										0.833
	Probable transcription factor KAN4; Probable transcription factor that regulates carpel integuments formation. Required for the specification of polarity in the ovule inner integument. Modulates the content of flavonols and proanthocyanidin in seeds.	ARF4	Auxin response factor 4; Auxin response factors (ARFs) are transcriptional factors that bind specifically to the DNA sequence 5'-TGTCTC-3' found in the auxin-responsive promoter elements (AuxREs). Could act as transcriptional activator or repressor. Formation of heterodimers with Aux/IAA proteins may alter their ability to modulate early auxin response genes expression.										0.824
	Identifier: Q9FJV5, KAN4	YAB5	Axial regulator YABBY 5; Promotes adaxial cell identity. Regulates the initiation of embryonic shoot apical meristem (SAM) development. Belongs to the YABBY family.										0.802
		YAB2	Putative axial regulator YABBY 2; Involved in the abaxial cell fate determination during embryogenesis and organogenesis.										0.794
		YAB4	Axial regulator YABBY 4; Essential for the formation and the abaxial-adaxial asymmetric growth of the ovule outer integument. Belongs to the YABBY family.										0.791
		YAB1	Axial regulator YABBY 1; Involved in the abaxial cell fate determination during embryogenesis and organogenesis. Regulates the initiation of embryonic shoot apical meristem (SAM) development (Ref.3, Ref.6,. Required during flower formation and development, particularly for the patterning of floral organs. Positive regulator of class B (AP3 and PI) activity in whorls 2 and 3. Negative regulator of…										0.79
		YAB3	Axial regulator YABBY 3; Involved in the abaxial cell fate determination during embryogenesis and organogenesis. Regulates the initiation of embryonic shoot apical meristem (SAM) development. Contributes to the repression of KNOX genes (STM, KNAT1/BP and KNAT2) to avoid ectopic meristems. Binds DNA without sequence specificity. Belongs to the YABBY family.										0.784
		UNC	Serine/threonine-protein kinase UCN; Regulates planar ovule integument development by suppressing aberrantly oriented growth. Maintains planar growth of integuments by repressing the developmental regulator and transcription factor KAN4 which is involved in the control of early integument growth and polarity. Restricts growth in stamen filaments, petals, and cotyledons. Belongs to the protein kin…										0.778
		ATHB-51	Putative homeobox-leucine zipper protein ATHB-51; Putative transcription factor.										0.72
		AS1	Transcription factor AS1; Transcription factor required for normal cell differentiation. Positively regulates LATERAL ORGAN BOUNDARIES (LOB) within the shoot apex, and the class III HD-ZIP genes REV, PHB, and PHV. Interacts directly with ASYMMETRIC LEAVES 2 (LBD6/AS2) to repress the knox homeobox genes BP/KNAT1, KNAT2, and KNAT6 and the abaxial determinants ARF3/ETT, KAN2 and YAB5. May act in par…										0.711
	TaGLK56	ARF3	Auxin response factor 3; Auxin response factors (ARFs) are transcriptional factors that bind specifically to the DNA sequence 5'-TGTCTC-3' found in the auxin-responsive promoter elements (AuxREs). Could act as transcriptional activator or repressor. Formation of heterodimers with Aux/IAA proteins may alter their ability to modulate early auxin response genes expression. Involved in the establishm…										0.833
	Probable transcription factor KAN4; Probable transcription factor that regulates carpel integuments formation. Required for the specification of polarity in the ovule inner integument. Modulates the content of flavonols and proanthocyanidin in seeds.	ARF4	Auxin response factor 4; Auxin response factors (ARFs) are transcriptional factors that bind specifically to the DNA sequence 5'-TGTCTC-3' found in the auxin-responsive promoter elements (AuxREs). Could act as transcriptional activator or repressor. Formation of heterodimers with Aux/IAA proteins may alter their ability to modulate early auxin response genes expression.										0.824
	Identifier: Q9FJV5, KAN4	YAB5	Axial regulator YABBY 5; Promotes adaxial cell identity. Regulates the initiation of embryonic shoot apical meristem (SAM) development. Belongs to the YABBY family.										0.802
		YAB2	Putative axial regulator YABBY 2; Involved in the abaxial cell fate determination during embryogenesis and organogenesis.										0.794
		YAB4	Axial regulator YABBY 4; Essential for the formation and the abaxial-adaxial asymmetric growth of the ovule outer integument. Belongs to the YABBY family.										0.791
		YAB1	Axial regulator YABBY 1; Involved in the abaxial cell fate determination during embryogenesis and organogenesis. Regulates the initiation of embryonic shoot apical meristem (SAM) development (Ref.3, Ref.6,. Required during flower formation and development, particularly for the patterning of floral organs. Positive regulator of class B (AP3 and PI) activity in whorls 2 and 3. Negative regulator of…										0.79
		YAB3	Axial regulator YABBY 3; Involved in the abaxial cell fate determination during embryogenesis and organogenesis. Regulates the initiation of embryonic shoot apical meristem (SAM) development. Contributes to the repression of KNOX genes (STM, KNAT1/BP and KNAT2) to avoid ectopic meristems. Binds DNA without sequence specificity. Belongs to the YABBY family.										0.784
		UNC	Serine/threonine-protein kinase UCN; Regulates planar ovule integument development by suppressing aberrantly oriented growth. Maintains planar growth of integuments by repressing the developmental regulator and transcription factor KAN4 which is involved in the control of early integument growth and polarity. Restricts growth in stamen filaments, petals, and cotyledons. Belongs to the protein kin…										0.778
		ATHB-51	Putative homeobox-leucine zipper protein ATHB-51; Putative transcription factor.										0.72
		AS1	Transcription factor AS1; Transcription factor required for normal cell differentiation. Positively regulates LATERAL ORGAN BOUNDARIES (LOB) within the shoot apex, and the class III HD-ZIP genes REV, PHB, and PHV. Interacts directly with ASYMMETRIC LEAVES 2 (LBD6/AS2) to repress the knox homeobox genes BP/KNAT1, KNAT2, and KNAT6 and the abaxial determinants ARF3/ETT, KAN2 and YAB5. May act in par…										0.711
	TaGLK62	ARF3	Auxin response factor 3; Auxin response factors (ARFs) are transcriptional factors that bind specifically to the DNA sequence 5'-TGTCTC-3' found in the auxin-responsive promoter elements (AuxREs). Could act as transcriptional activator or repressor. Formation of heterodimers with Aux/IAA proteins may alter their ability to modulate early auxin response genes expression. Involved in the establishm…										0.833
	Probable transcription factor KAN4; Probable transcription factor that regulates carpel integuments formation. Required for the specification of polarity in the ovule inner integument. Modulates the content of flavonols and proanthocyanidin in seeds.	ARF4	Auxin response factor 4; Auxin response factors (ARFs) are transcriptional factors that bind specifically to the DNA sequence 5'-TGTCTC-3' found in the auxin-responsive promoter elements (AuxREs). Could act as transcriptional activator or repressor. Formation of heterodimers with Aux/IAA proteins may alter their ability to modulate early auxin response genes expression.										0.824
	Identifier: Q9FJV5, KAN4	YAB5	Axial regulator YABBY 5; Promotes adaxial cell identity. Regulates the initiation of embryonic shoot apical meristem (SAM) development. Belongs to the YABBY family.										0.802
		YAB2	Putative axial regulator YABBY 2; Involved in the abaxial cell fate determination during embryogenesis and organogenesis.										0.794
		YAB4	Axial regulator YABBY 4; Essential for the formation and the abaxial-adaxial asymmetric growth of the ovule outer integument. Belongs to the YABBY family.										0.791
		YAB1	Axial regulator YABBY 1; Involved in the abaxial cell fate determination during embryogenesis and organogenesis. Regulates the initiation of embryonic shoot apical meristem (SAM) development (Ref.3, Ref.6,. Required during flower formation and development, particularly for the patterning of floral organs. Positive regulator of class B (AP3 and PI) activity in whorls 2 and 3. Negative regulator of…										0.79
		YAB3	Axial regulator YABBY 3; Involved in the abaxial cell fate determination during embryogenesis and organogenesis. Regulates the initiation of embryonic shoot apical meristem (SAM) development. Contributes to the repression of KNOX genes (STM, KNAT1/BP and KNAT2) to avoid ectopic meristems. Binds DNA without sequence specificity. Belongs to the YABBY family.										0.784
		UNC	Serine/threonine-protein kinase UCN; Regulates planar ovule integument development by suppressing aberrantly oriented growth. Maintains planar growth of integuments by repressing the developmental regulator and transcription factor KAN4 which is involved in the control of early integument growth and polarity. Restricts growth in stamen filaments, petals, and cotyledons. Belongs to the protein kin…										0.778
		ATHB-51	Putative homeobox-leucine zipper protein ATHB-51; Putative transcription factor.										0.72
		AS1	Transcription factor AS1; Transcription factor required for normal cell differentiation. Positively regulates LATERAL ORGAN BOUNDARIES (LOB) within the shoot apex, and the class III HD-ZIP genes REV, PHB, and PHV. Interacts directly with ASYMMETRIC LEAVES 2 (LBD6/AS2) to repress the knox homeobox genes BP/KNAT1, KNAT2, and KNAT6 and the abaxial determinants ARF3/ETT, KAN2 and YAB5. May act in par…										0.711
	TaGLK68	YAB3	Axial regulator YABBY 3; Involved in the abaxial cell fate determination during embryogenesis and organogenesis. Regulates the initiation of embryonic shoot apical meristem (SAM) development. Contributes to the repression of KNOX genes (STM, KNAT1/BP and KNAT2) to avoid ectopic meristems. Binds DNA without sequence specificity. Belongs to the YABBY family.										0.926
	Probable transcription factor KAN2; Probable transcription factor that regulates lateral organ polarity. Promotes abaxial cell fate during lateral organd formation. Functions with KAN1 in the specification of polarity of the ovule outer integument.	YAB1	Axial regulator YABBY 1; Involved in the abaxial cell fate determination during embryogenesis and organogenesis. Regulates the initiation of embryonic shoot apical meristem (SAM) development (Ref.3, Ref.6,. Required during flower formation and development, particularly for the patterning of floral organs. Positive regulator of class B (AP3 and PI) activity in whorls 2 and 3. Negative regulator of…										0.917
	Identifier: Q9C616, KAN2	AS2	Protein ASYMMETRIC LEAVES 2; Negative regulator of cell proliferation in the adaxial side of leaves. Regulates the formation of a symmetric lamina and the establishment of venation. Positively regulates LATERAL ORGAN BOUNDARIES (LOB) within the shoot apex, and the class III HD-ZIP genes REV, PHB, and PHV. Interacts directly with ASYMMETRIC LEAVES 1 (AS1) to repress the knox homeobox genes KNAT1, …										0.913
		YAB5	Axial regulator YABBY 5; Promotes adaxial cell identity. Regulates the initiation of embryonic shoot apical meristem (SAM) development. Belongs to the YABBY family.										0.913
		ARF3	Auxin response factor 3; Auxin response factors (ARFs) are transcriptional factors that bind specifically to the DNA sequence 5'-TGTCTC-3' found in the auxin-responsive promoter elements (AuxREs). Could act as transcriptional activator or repressor. Formation of heterodimers with Aux/IAA proteins may alter their ability to modulate early auxin response genes expression. Involved in the establishm…										0.894
		ARF4	Auxin response factor 4; Auxin response factors (ARFs) are transcriptional factors that bind specifically to the DNA sequence 5'-TGTCTC-3' found in the auxin-responsive promoter elements (AuxREs). Could act as transcriptional activator or repressor. Formation of heterodimers with Aux/IAA proteins may alter their ability to modulate early auxin response genes expression.										0.892
		AS1	Transcription factor AS1; Transcription factor required for normal cell differentiation. Positively regulates LATERAL ORGAN BOUNDARIES (LOB) within the shoot apex, and the class III HD-ZIP genes REV, PHB, and PHV. Interacts directly with ASYMMETRIC LEAVES 2 (LBD6/AS2) to repress the knox homeobox genes BP/KNAT1, KNAT2, and KNAT6 and the abaxial determinants ARF3/ETT, KAN2 and YAB5. May act in par…										0.887
		WOX1	WUSCHEL-related homeobox 1; Transcription factor which may be involved in developmental processes.										0.81
		YAB2	Putative axial regulator YABBY 2; Involved in the abaxial cell fate determination during embryogenesis and organogenesis.										0.808
		ATHB-14	Homeobox-leucine zipper protein ATHB-14; Probable transcription factor involved in the determination of adaxial-abaxial polarity in ovule primordium. Specifies adaxial leaf fates; Belongs to the HD-ZIP homeobox family. Class III subfamily.										0.807
	TaGLK73	YAB1	Axial regulator YABBY 1; Involved in the abaxial cell fate determination during embryogenesis and organogenesis. Regulates the initiation of embryonic shoot apical meristem (SAM) development (Ref.3, Ref.6,. Required during flower formation and development, particularly for the patterning of floral organs. Positive regulator of class B (AP3 and PI) activity in whorls 2 and 3. Negative regulator of…										0.935
	Transcription repressor KAN1; Transcriptional repressor that regulates lateral organ polarity. Promotes lateral organ abaxial identity by repressing the adaxial regulator ASYMMETRIC LEAVES2 (AS2) in abaxial cells. Required for abaxial identity in both leaves and carpels. Functions with KAN2 in the specification of polarity of the ovule outer integument. Regulates cambium activity by repressing th…	YAB3	Axial regulator YABBY 3; Involved in the abaxial cell fate determination during embryogenesis and organogenesis. Regulates the initiation of embryonic shoot apical meristem (SAM) development. Contributes to the repression of KNOX genes (STM, KNAT1/BP and KNAT2) to avoid ectopic meristems. Binds DNA without sequence specificity. Belongs to the YABBY family.										0.911
	Identifier: Q93WJ9, KAN1	AS2	Protein ASYMMETRIC LEAVES 2; Negative regulator of cell proliferation in the adaxial side of leaves. Regulates the formation of a symmetric lamina and the establishment of venation. Positively regulates LATERAL ORGAN BOUNDARIES (LOB) within the shoot apex, and the class III HD-ZIP genes REV, PHB, and PHV. Interacts directly with ASYMMETRIC LEAVES 1 (AS1) to repress the knox homeobox genes KNAT1, …										0.898
		ULT2	Protein ULTRAPETALA 2; Putative transcription factor that acts as a key negative regulator of cell accumulation in shoot and floral meristems. Negatively regulates the size of the WUSCHEL (WUS)-expressing organizing center in inflorescence meristems. May act by down- regulating expression of WUS. Can compensate for mutant ULT1 protein when overexpressed.										0.852
		ARF3	Auxin response factor 3; Auxin response factors (ARFs) are transcriptional factors that bind specifically to the DNA sequence 5'-TGTCTC-3' found in the auxin-responsive promoter elements (AuxREs). Could act as transcriptional activator or repressor. Formation of heterodimers with Aux/IAA proteins may alter their ability to modulate early auxin response genes expression. Involved in the establishm…										0.826
		ARF4	Auxin response factor 4; Auxin response factors (ARFs) are transcriptional factors that bind specifically to the DNA sequence 5'-TGTCTC-3' found in the auxin-responsive promoter elements (AuxREs). Could act as transcriptional activator or repressor. Formation of heterodimers with Aux/IAA proteins may alter their ability to modulate early auxin response genes expression.										0.826
		YAB2	Putative axial regulator YABBY 2; Involved in the abaxial cell fate determination during embryogenesis and organogenesis.										0.824
		AS1	Transcription factor AS1; Transcription factor required for normal cell differentiation. Positively regulates LATERAL ORGAN BOUNDARIES (LOB) within the shoot apex, and the class III HD-ZIP genes REV, PHB, and PHV. Interacts directly with ASYMMETRIC LEAVES 2 (LBD6/AS2) to repress the knox homeobox genes BP/KNAT1, KNAT2, and KNAT6 and the abaxial determinants ARF3/ETT, KAN2 and YAB5. May act in par…										0.823
		YAB5	Axial regulator YABBY 5; Promotes adaxial cell identity. Regulates the initiation of embryonic shoot apical meristem (SAM) development. Belongs to the YABBY family.										0.822
		WOX1	WUSCHEL-related homeobox 1; Transcription factor which may be involved in developmental processes.										0.82
	TaGLK75	YAB3	Axial regulator YABBY 3; Involved in the abaxial cell fate determination during embryogenesis and organogenesis. Regulates the initiation of embryonic shoot apical meristem (SAM) development. Contributes to the repression of KNOX genes (STM, KNAT1/BP and KNAT2) to avoid ectopic meristems. Binds DNA without sequence specificity. Belongs to the YABBY family.										0.926
	Probable transcription factor KAN2; Probable transcription factor that regulates lateral organ polarity. Promotes abaxial cell fate during lateral organd formation. Functions with KAN1 in the specification of polarity of the ovule outer integument.	YAB1	Axial regulator YABBY 1; Involved in the abaxial cell fate determination during embryogenesis and organogenesis. Regulates the initiation of embryonic shoot apical meristem (SAM) development (Ref.3, Ref.6,. Required during flower formation and development, particularly for the patterning of floral organs. Positive regulator of class B (AP3 and PI) activity in whorls 2 and 3. Negative regulator of…										0.917
	Identifier: Q9C616, KAN2	AS2	Protein ASYMMETRIC LEAVES 2; Negative regulator of cell proliferation in the adaxial side of leaves. Regulates the formation of a symmetric lamina and the establishment of venation. Positively regulates LATERAL ORGAN BOUNDARIES (LOB) within the shoot apex, and the class III HD-ZIP genes REV, PHB, and PHV. Interacts directly with ASYMMETRIC LEAVES 1 (AS1) to repress the knox homeobox genes KNAT1, …										0.913
		YAB5	Axial regulator YABBY 5; Promotes adaxial cell identity. Regulates the initiation of embryonic shoot apical meristem (SAM) development. Belongs to the YABBY family.										0.913
		ARF3	Auxin response factor 3; Auxin response factors (ARFs) are transcriptional factors that bind specifically to the DNA sequence 5'-TGTCTC-3' found in the auxin-responsive promoter elements (AuxREs). Could act as transcriptional activator or repressor. Formation of heterodimers with Aux/IAA proteins may alter their ability to modulate early auxin response genes expression. Involved in the establishm…										0.894
		ARF4	Auxin response factor 4; Auxin response factors (ARFs) are transcriptional factors that bind specifically to the DNA sequence 5'-TGTCTC-3' found in the auxin-responsive promoter elements (AuxREs). Could act as transcriptional activator or repressor. Formation of heterodimers with Aux/IAA proteins may alter their ability to modulate early auxin response genes expression.										0.892
		AS1	Transcription factor AS1; Transcription factor required for normal cell differentiation. Positively regulates LATERAL ORGAN BOUNDARIES (LOB) within the shoot apex, and the class III HD-ZIP genes REV, PHB, and PHV. Interacts directly with ASYMMETRIC LEAVES 2 (LBD6/AS2) to repress the knox homeobox genes BP/KNAT1, KNAT2, and KNAT6 and the abaxial determinants ARF3/ETT, KAN2 and YAB5. May act in par…										0.887
		WOX1	WUSCHEL-related homeobox 1; Transcription factor which may be involved in developmental processes.										0.81
		YAB2	Putative axial regulator YABBY 2; Involved in the abaxial cell fate determination during embryogenesis and organogenesis.										0.808
		ATHB-14	Homeobox-leucine zipper protein ATHB-14; Probable transcription factor involved in the determination of adaxial-abaxial polarity in ovule primordium. Specifies adaxial leaf fates; Belongs to the HD-ZIP homeobox family. Class III subfamily.										0.807
	TaGLK77	YAB3	Axial regulator YABBY 3; Involved in the abaxial cell fate determination during embryogenesis and organogenesis. Regulates the initiation of embryonic shoot apical meristem (SAM) development. Contributes to the repression of KNOX genes (STM, KNAT1/BP and KNAT2) to avoid ectopic meristems. Binds DNA without sequence specificity. Belongs to the YABBY family.										0.926
	Probable transcription factor KAN2; Probable transcription factor that regulates lateral organ polarity. Promotes abaxial cell fate during lateral organd formation. Functions with KAN1 in the specification of polarity of the ovule outer integument.	YAB1	Axial regulator YABBY 1; Involved in the abaxial cell fate determination during embryogenesis and organogenesis. Regulates the initiation of embryonic shoot apical meristem (SAM) development (Ref.3, Ref.6,. Required during flower formation and development, particularly for the patterning of floral organs. Positive regulator of class B (AP3 and PI) activity in whorls 2 and 3. Negative regulator of…										0.917
	Identifier: Q9C616, KAN2	AS2	Protein ASYMMETRIC LEAVES 2; Negative regulator of cell proliferation in the adaxial side of leaves. Regulates the formation of a symmetric lamina and the establishment of venation. Positively regulates LATERAL ORGAN BOUNDARIES (LOB) within the shoot apex, and the class III HD-ZIP genes REV, PHB, and PHV. Interacts directly with ASYMMETRIC LEAVES 1 (AS1) to repress the knox homeobox genes KNAT1, …										0.913
		YAB5	Axial regulator YABBY 5; Promotes adaxial cell identity. Regulates the initiation of embryonic shoot apical meristem (SAM) development. Belongs to the YABBY family.										0.913
		ARF3	Auxin response factor 3; Auxin response factors (ARFs) are transcriptional factors that bind specifically to the DNA sequence 5'-TGTCTC-3' found in the auxin-responsive promoter elements (AuxREs). Could act as transcriptional activator or repressor. Formation of heterodimers with Aux/IAA proteins may alter their ability to modulate early auxin response genes expression. Involved in the establishm…										0.894
		ARF4	Auxin response factor 4; Auxin response factors (ARFs) are transcriptional factors that bind specifically to the DNA sequence 5'-TGTCTC-3' found in the auxin-responsive promoter elements (AuxREs). Could act as transcriptional activator or repressor. Formation of heterodimers with Aux/IAA proteins may alter their ability to modulate early auxin response genes expression.										0.892
		AS1	Transcription factor AS1; Transcription factor required for normal cell differentiation. Positively regulates LATERAL ORGAN BOUNDARIES (LOB) within the shoot apex, and the class III HD-ZIP genes REV, PHB, and PHV. Interacts directly with ASYMMETRIC LEAVES 2 (LBD6/AS2) to repress the knox homeobox genes BP/KNAT1, KNAT2, and KNAT6 and the abaxial determinants ARF3/ETT, KAN2 and YAB5. May act in par…										0.887
		WOX1	WUSCHEL-related homeobox 1; Transcription factor which may be involved in developmental processes.										0.81
		YAB2	Putative axial regulator YABBY 2; Involved in the abaxial cell fate determination during embryogenesis and organogenesis.										0.808
		ATHB-14	Homeobox-leucine zipper protein ATHB-14; Probable transcription factor involved in the determination of adaxial-abaxial polarity in ovule primordium. Specifies adaxial leaf fates; Belongs to the HD-ZIP homeobox family. Class III subfamily.										0.807
	TaGLK82	YAB1	Axial regulator YABBY 1; Involved in the abaxial cell fate determination during embryogenesis and organogenesis. Regulates the initiation of embryonic shoot apical meristem (SAM) development (Ref.3, Ref.6,. Required during flower formation and development, particularly for the patterning of floral organs. Positive regulator of class B (AP3 and PI) activity in whorls 2 and 3. Negative regulator of…										0.935
	Transcription repressor KAN1; Transcriptional repressor that regulates lateral organ polarity. Promotes lateral organ abaxial identity by repressing the adaxial regulator ASYMMETRIC LEAVES2 (AS2) in abaxial cells. Required for abaxial identity in both leaves and carpels. Functions with KAN2 in the specification of polarity of the ovule outer integument. Regulates cambium activity by repressing th…	YAB3	Axial regulator YABBY 3; Involved in the abaxial cell fate determination during embryogenesis and organogenesis. Regulates the initiation of embryonic shoot apical meristem (SAM) development. Contributes to the repression of KNOX genes (STM, KNAT1/BP and KNAT2) to avoid ectopic meristems. Binds DNA without sequence specificity. Belongs to the YABBY family.										0.911
	Identifier: Q93WJ9, KAN1	AS2	Protein ASYMMETRIC LEAVES 2; Negative regulator of cell proliferation in the adaxial side of leaves. Regulates the formation of a symmetric lamina and the establishment of venation. Positively regulates LATERAL ORGAN BOUNDARIES (LOB) within the shoot apex, and the class III HD-ZIP genes REV, PHB, and PHV. Interacts directly with ASYMMETRIC LEAVES 1 (AS1) to repress the knox homeobox genes KNAT1, …										0.898
		ULT2	Protein ULTRAPETALA 2; Putative transcription factor that acts as a key negative regulator of cell accumulation in shoot and floral meristems. Negatively regulates the size of the WUSCHEL (WUS)-expressing organizing center in inflorescence meristems. May act by down- regulating expression of WUS. Can compensate for mutant ULT1 protein when overexpressed.										0.852
		ARF3	Auxin response factor 3; Auxin response factors (ARFs) are transcriptional factors that bind specifically to the DNA sequence 5'-TGTCTC-3' found in the auxin-responsive promoter elements (AuxREs). Could act as transcriptional activator or repressor. Formation of heterodimers with Aux/IAA proteins may alter their ability to modulate early auxin response genes expression. Involved in the establishm…										0.826
		ARF4	Auxin response factor 4; Auxin response factors (ARFs) are transcriptional factors that bind specifically to the DNA sequence 5'-TGTCTC-3' found in the auxin-responsive promoter elements (AuxREs). Could act as transcriptional activator or repressor. Formation of heterodimers with Aux/IAA proteins may alter their ability to modulate early auxin response genes expression.										0.826
		YAB2	Putative axial regulator YABBY 2; Involved in the abaxial cell fate determination during embryogenesis and organogenesis.										0.824
		AS1	Transcription factor AS1; Transcription factor required for normal cell differentiation. Positively regulates LATERAL ORGAN BOUNDARIES (LOB) within the shoot apex, and the class III HD-ZIP genes REV, PHB, and PHV. Interacts directly with ASYMMETRIC LEAVES 2 (LBD6/AS2) to repress the knox homeobox genes BP/KNAT1, KNAT2, and KNAT6 and the abaxial determinants ARF3/ETT, KAN2 and YAB5. May act in par…										0.823
		YAB5	Axial regulator YABBY 5; Promotes adaxial cell identity. Regulates the initiation of embryonic shoot apical meristem (SAM) development. Belongs to the YABBY family.										0.822
		WOX1	WUSCHEL-related homeobox 1; Transcription factor which may be involved in developmental processes.										0.82
	TaGLK84	ARF3	Auxin response factor 3; Auxin response factors (ARFs) are transcriptional factors that bind specifically to the DNA sequence 5'-TGTCTC-3' found in the auxin-responsive promoter elements (AuxREs). Could act as transcriptional activator or repressor. Formation of heterodimers with Aux/IAA proteins may alter their ability to modulate early auxin response genes expression. Involved in the establishm…										0.833
	Probable transcription factor KAN4; Probable transcription factor that regulates carpel integuments formation. Required for the specification of polarity in the ovule inner integument. Modulates the content of flavonols and proanthocyanidin in seeds.	ARF4	Auxin response factor 4; Auxin response factors (ARFs) are transcriptional factors that bind specifically to the DNA sequence 5'-TGTCTC-3' found in the auxin-responsive promoter elements (AuxREs). Could act as transcriptional activator or repressor. Formation of heterodimers with Aux/IAA proteins may alter their ability to modulate early auxin response genes expression.										0.824
	Identifier: Q9FJV5, KAN4	YAB5	Axial regulator YABBY 5; Promotes adaxial cell identity. Regulates the initiation of embryonic shoot apical meristem (SAM) development. Belongs to the YABBY family.										0.802
		YAB2	Putative axial regulator YABBY 2; Involved in the abaxial cell fate determination during embryogenesis and organogenesis.										0.794
		YAB4	Axial regulator YABBY 4; Essential for the formation and the abaxial-adaxial asymmetric growth of the ovule outer integument. Belongs to the YABBY family.										0.791
		YAB1	Axial regulator YABBY 1; Involved in the abaxial cell fate determination during embryogenesis and organogenesis. Regulates the initiation of embryonic shoot apical meristem (SAM) development (Ref.3, Ref.6,. Required during flower formation and development, particularly for the patterning of floral organs. Positive regulator of class B (AP3 and PI) activity in whorls 2 and 3. Negative regulator of…										0.79
		YAB3	Axial regulator YABBY 3; Involved in the abaxial cell fate determination during embryogenesis and organogenesis. Regulates the initiation of embryonic shoot apical meristem (SAM) development. Contributes to the repression of KNOX genes (STM, KNAT1/BP and KNAT2) to avoid ectopic meristems. Binds DNA without sequence specificity. Belongs to the YABBY family.										0.784
		UNC	Serine/threonine-protein kinase UCN; Regulates planar ovule integument development by suppressing aberrantly oriented growth. Maintains planar growth of integuments by repressing the developmental regulator and transcription factor KAN4 which is involved in the control of early integument growth and polarity. Restricts growth in stamen filaments, petals, and cotyledons. Belongs to the protein kin…										0.778
		ATHB-51	Putative homeobox-leucine zipper protein ATHB-51; Putative transcription factor.										0.72
		AS1	Transcription factor AS1; Transcription factor required for normal cell differentiation. Positively regulates LATERAL ORGAN BOUNDARIES (LOB) within the shoot apex, and the class III HD-ZIP genes REV, PHB, and PHV. Interacts directly with ASYMMETRIC LEAVES 2 (LBD6/AS2) to repress the knox homeobox genes BP/KNAT1, KNAT2, and KNAT6 and the abaxial determinants ARF3/ETT, KAN2 and YAB5. May act in par…										0.711
	TaGLK85	ARF3	Auxin response factor 3; Auxin response factors (ARFs) are transcriptional factors that bind specifically to the DNA sequence 5'-TGTCTC-3' found in the auxin-responsive promoter elements (AuxREs). Could act as transcriptional activator or repressor. Formation of heterodimers with Aux/IAA proteins may alter their ability to modulate early auxin response genes expression. Involved in the establishm…										0.833
	Probable transcription factor KAN4; Probable transcription factor that regulates carpel integuments formation. Required for the specification of polarity in the ovule inner integument. Modulates the content of flavonols and proanthocyanidin in seeds.	ARF4	Auxin response factor 4; Auxin response factors (ARFs) are transcriptional factors that bind specifically to the DNA sequence 5'-TGTCTC-3' found in the auxin-responsive promoter elements (AuxREs). Could act as transcriptional activator or repressor. Formation of heterodimers with Aux/IAA proteins may alter their ability to modulate early auxin response genes expression.										0.824
	Identifier: Q9FJV5, KAN4	YAB5	Axial regulator YABBY 5; Promotes adaxial cell identity. Regulates the initiation of embryonic shoot apical meristem (SAM) development. Belongs to the YABBY family.										0.802
		YAB2	Putative axial regulator YABBY 2; Involved in the abaxial cell fate determination during embryogenesis and organogenesis.										0.794
		YAB4	Axial regulator YABBY 4; Essential for the formation and the abaxial-adaxial asymmetric growth of the ovule outer integument. Belongs to the YABBY family.										0.791
		YAB1	Axial regulator YABBY 1; Involved in the abaxial cell fate determination during embryogenesis and organogenesis. Regulates the initiation of embryonic shoot apical meristem (SAM) development (Ref.3, Ref.6,. Required during flower formation and development, particularly for the patterning of floral organs. Positive regulator of class B (AP3 and PI) activity in whorls 2 and 3. Negative regulator of…										0.79
		YAB3	Axial regulator YABBY 3; Involved in the abaxial cell fate determination during embryogenesis and organogenesis. Regulates the initiation of embryonic shoot apical meristem (SAM) development. Contributes to the repression of KNOX genes (STM, KNAT1/BP and KNAT2) to avoid ectopic meristems. Binds DNA without sequence specificity. Belongs to the YABBY family.										0.784
		UNC	Serine/threonine-protein kinase UCN; Regulates planar ovule integument development by suppressing aberrantly oriented growth. Maintains planar growth of integuments by repressing the developmental regulator and transcription factor KAN4 which is involved in the control of early integument growth and polarity. Restricts growth in stamen filaments, petals, and cotyledons. Belongs to the protein kin…										0.778
		ATHB-51	Putative homeobox-leucine zipper protein ATHB-51; Putative transcription factor.										0.72
		AS1	Transcription factor AS1; Transcription factor required for normal cell differentiation. Positively regulates LATERAL ORGAN BOUNDARIES (LOB) within the shoot apex, and the class III HD-ZIP genes REV, PHB, and PHV. Interacts directly with ASYMMETRIC LEAVES 2 (LBD6/AS2) to repress the knox homeobox genes BP/KNAT1, KNAT2, and KNAT6 and the abaxial determinants ARF3/ETT, KAN2 and YAB5. May act in par…										0.711
	TaGLK90	YAB1	Axial regulator YABBY 1; Involved in the abaxial cell fate determination during embryogenesis and organogenesis. Regulates the initiation of embryonic shoot apical meristem (SAM) development (Ref.3, Ref.6,. Required during flower formation and development, particularly for the patterning of floral organs. Positive regulator of class B (AP3 and PI) activity in whorls 2 and 3. Negative regulator of…										0.935
	Transcription repressor KAN1; Transcriptional repressor that regulates lateral organ polarity. Promotes lateral organ abaxial identity by repressing the adaxial regulator ASYMMETRIC LEAVES2 (AS2) in abaxial cells. Required for abaxial identity in both leaves and carpels. Functions with KAN2 in the specification of polarity of the ovule outer integument. Regulates cambium activity by repressing th…	YAB3	Axial regulator YABBY 3; Involved in the abaxial cell fate determination during embryogenesis and organogenesis. Regulates the initiation of embryonic shoot apical meristem (SAM) development. Contributes to the repression of KNOX genes (STM, KNAT1/BP and KNAT2) to avoid ectopic meristems. Binds DNA without sequence specificity. Belongs to the YABBY family.										0.911
	Identifier: Q93WJ9, KAN1	AS2	Protein ASYMMETRIC LEAVES 2; Negative regulator of cell proliferation in the adaxial side of leaves. Regulates the formation of a symmetric lamina and the establishment of venation. Positively regulates LATERAL ORGAN BOUNDARIES (LOB) within the shoot apex, and the class III HD-ZIP genes REV, PHB, and PHV. Interacts directly with ASYMMETRIC LEAVES 1 (AS1) to repress the knox homeobox genes KNAT1, …										0.898
		ULT2	Protein ULTRAPETALA 2; Putative transcription factor that acts as a key negative regulator of cell accumulation in shoot and floral meristems. Negatively regulates the size of the WUSCHEL (WUS)-expressing organizing center in inflorescence meristems. May act by down- regulating expression of WUS. Can compensate for mutant ULT1 protein when overexpressed.										0.852
		ARF3	Auxin response factor 3; Auxin response factors (ARFs) are transcriptional factors that bind specifically to the DNA sequence 5'-TGTCTC-3' found in the auxin-responsive promoter elements (AuxREs). Could act as transcriptional activator or repressor. Formation of heterodimers with Aux/IAA proteins may alter their ability to modulate early auxin response genes expression. Involved in the establishm…										0.826
		ARF4	Auxin response factor 4; Auxin response factors (ARFs) are transcriptional factors that bind specifically to the DNA sequence 5'-TGTCTC-3' found in the auxin-responsive promoter elements (AuxREs). Could act as transcriptional activator or repressor. Formation of heterodimers with Aux/IAA proteins may alter their ability to modulate early auxin response genes expression.										0.826
		YAB2	Putative axial regulator YABBY 2; Involved in the abaxial cell fate determination during embryogenesis and organogenesis.										0.824
		AS1	Transcription factor AS1; Transcription factor required for normal cell differentiation. Positively regulates LATERAL ORGAN BOUNDARIES (LOB) within the shoot apex, and the class III HD-ZIP genes REV, PHB, and PHV. Interacts directly with ASYMMETRIC LEAVES 2 (LBD6/AS2) to repress the knox homeobox genes BP/KNAT1, KNAT2, and KNAT6 and the abaxial determinants ARF3/ETT, KAN2 and YAB5. May act in par…										0.823
		YAB5	Axial regulator YABBY 5; Promotes adaxial cell identity. Regulates the initiation of embryonic shoot apical meristem (SAM) development. Belongs to the YABBY family.										0.822
		WOX1	WUSCHEL-related homeobox 1; Transcription factor which may be involved in developmental processes.										0.82
		Q9LTY3_ARATH	Cysteine/Histidine-rich C1 domain family protein.										0.54
	TaGLK92	YAB3	Axial regulator YABBY 3; Involved in the abaxial cell fate determination during embryogenesis and organogenesis. Regulates the initiation of embryonic shoot apical meristem (SAM) development. Contributes to the repression of KNOX genes (STM, KNAT1/BP and KNAT2) to avoid ectopic meristems. Binds DNA without sequence specificity. Belongs to the YABBY family.										0.926
	Probable transcription factor KAN2; Probable transcription factor that regulates lateral organ polarity. Promotes abaxial cell fate during lateral organd formation. Functions with KAN1 in the specification of polarity of the ovule outer integument.	YAB1	Axial regulator YABBY 1; Involved in the abaxial cell fate determination during embryogenesis and organogenesis. Regulates the initiation of embryonic shoot apical meristem (SAM) development (Ref.3, Ref.6,. Required during flower formation and development, particularly for the patterning of floral organs. Positive regulator of class B (AP3 and PI) activity in whorls 2 and 3. Negative regulator of…										0.917
	Identifier: Q9C616, KAN2	AS2	Protein ASYMMETRIC LEAVES 2; Negative regulator of cell proliferation in the adaxial side of leaves. Regulates the formation of a symmetric lamina and the establishment of venation. Positively regulates LATERAL ORGAN BOUNDARIES (LOB) within the shoot apex, and the class III HD-ZIP genes REV, PHB, and PHV. Interacts directly with ASYMMETRIC LEAVES 1 (AS1) to repress the knox homeobox genes KNAT1, …										0.913
		YAB5	Axial regulator YABBY 5; Promotes adaxial cell identity. Regulates the initiation of embryonic shoot apical meristem (SAM) development. Belongs to the YABBY family.										0.913
		ARF3	Auxin response factor 3; Auxin response factors (ARFs) are transcriptional factors that bind specifically to the DNA sequence 5'-TGTCTC-3' found in the auxin-responsive promoter elements (AuxREs). Could act as transcriptional activator or repressor. Formation of heterodimers with Aux/IAA proteins may alter their ability to modulate early auxin response genes expression. Involved in the establishm…										0.894
		ARF4	Auxin response factor 4; Auxin response factors (ARFs) are transcriptional factors that bind specifically to the DNA sequence 5'-TGTCTC-3' found in the auxin-responsive promoter elements (AuxREs). Could act as transcriptional activator or repressor. Formation of heterodimers with Aux/IAA proteins may alter their ability to modulate early auxin response genes expression.										0.892
		AS1	Transcription factor AS1; Transcription factor required for normal cell differentiation. Positively regulates LATERAL ORGAN BOUNDARIES (LOB) within the shoot apex, and the class III HD-ZIP genes REV, PHB, and PHV. Interacts directly with ASYMMETRIC LEAVES 2 (LBD6/AS2) to repress the knox homeobox genes BP/KNAT1, KNAT2, and KNAT6 and the abaxial determinants ARF3/ETT, KAN2 and YAB5. May act in par…										0.887
		WOX1	WUSCHEL-related homeobox 1; Transcription factor which may be involved in developmental processes.										0.81
		YAB2	Putative axial regulator YABBY 2; Involved in the abaxial cell fate determination during embryogenesis and organogenesis.										0.808
		ATHB-14	Homeobox-leucine zipper protein ATHB-14; Probable transcription factor involved in the determination of adaxial-abaxial polarity in ovule primordium. Specifies adaxial leaf fates; Belongs to the HD-ZIP homeobox family. Class III subfamily.										0.807
	TaGLK93	YAB3	Axial regulator YABBY 3; Involved in the abaxial cell fate determination during embryogenesis and organogenesis. Regulates the initiation of embryonic shoot apical meristem (SAM) development. Contributes to the repression of KNOX genes (STM, KNAT1/BP and KNAT2) to avoid ectopic meristems. Binds DNA without sequence specificity. Belongs to the YABBY family.										0.926
	Probable transcription factor KAN2; Probable transcription factor that regulates lateral organ polarity. Promotes abaxial cell fate during lateral organd formation. Functions with KAN1 in the specification of polarity of the ovule outer integument.	YAB1	Axial regulator YABBY 1; Involved in the abaxial cell fate determination during embryogenesis and organogenesis. Regulates the initiation of embryonic shoot apical meristem (SAM) development (Ref.3, Ref.6,. Required during flower formation and development, particularly for the patterning of floral organs. Positive regulator of class B (AP3 and PI) activity in whorls 2 and 3. Negative regulator of…										0.917
	Identifier: Q9C616, KAN2	AS2	Protein ASYMMETRIC LEAVES 2; Negative regulator of cell proliferation in the adaxial side of leaves. Regulates the formation of a symmetric lamina and the establishment of venation. Positively regulates LATERAL ORGAN BOUNDARIES (LOB) within the shoot apex, and the class III HD-ZIP genes REV, PHB, and PHV. Interacts directly with ASYMMETRIC LEAVES 1 (AS1) to repress the knox homeobox genes KNAT1, …										0.913
		YAB5	Axial regulator YABBY 5; Promotes adaxial cell identity. Regulates the initiation of embryonic shoot apical meristem (SAM) development. Belongs to the YABBY family.										0.913
		ARF3	Auxin response factor 3; Auxin response factors (ARFs) are transcriptional factors that bind specifically to the DNA sequence 5'-TGTCTC-3' found in the auxin-responsive promoter elements (AuxREs). Could act as transcriptional activator or repressor. Formation of heterodimers with Aux/IAA proteins may alter their ability to modulate early auxin response genes expression. Involved in the establishm…										0.894
		ARF4	Auxin response factor 4; Auxin response factors (ARFs) are transcriptional factors that bind specifically to the DNA sequence 5'-TGTCTC-3' found in the auxin-responsive promoter elements (AuxREs). Could act as transcriptional activator or repressor. Formation of heterodimers with Aux/IAA proteins may alter their ability to modulate early auxin response genes expression.										0.892
		AS1	Transcription factor AS1; Transcription factor required for normal cell differentiation. Positively regulates LATERAL ORGAN BOUNDARIES (LOB) within the shoot apex, and the class III HD-ZIP genes REV, PHB, and PHV. Interacts directly with ASYMMETRIC LEAVES 2 (LBD6/AS2) to repress the knox homeobox genes BP/KNAT1, KNAT2, and KNAT6 and the abaxial determinants ARF3/ETT, KAN2 and YAB5. May act in par…										0.887
		WOX1	WUSCHEL-related homeobox 1; Transcription factor which may be involved in developmental processes.										0.81
		YAB2	Putative axial regulator YABBY 2; Involved in the abaxial cell fate determination during embryogenesis and organogenesis.										0.808
		ATHB-14	Homeobox-leucine zipper protein ATHB-14; Probable transcription factor involved in the determination of adaxial-abaxial polarity in ovule primordium. Specifies adaxial leaf fates; Belongs to the HD-ZIP homeobox family. Class III subfamily.										0.807
	TaGLK99	YAB3	Axial regulator YABBY 3; Involved in the abaxial cell fate determination during embryogenesis and organogenesis. Regulates the initiation of embryonic shoot apical meristem (SAM) development. Contributes to the repression of KNOX genes (STM, KNAT1/BP and KNAT2) to avoid ectopic meristems. Binds DNA without sequence specificity. Belongs to the YABBY family.										0.926
	Probable transcription factor KAN2; Probable transcription factor that regulates lateral organ polarity. Promotes abaxial cell fate during lateral organd formation. Functions with KAN1 in the specification of polarity of the ovule outer integument.	YAB1	Axial regulator YABBY 1; Involved in the abaxial cell fate determination during embryogenesis and organogenesis. Regulates the initiation of embryonic shoot apical meristem (SAM) development (Ref.3, Ref.6,. Required during flower formation and development, particularly for the patterning of floral organs. Positive regulator of class B (AP3 and PI) activity in whorls 2 and 3. Negative regulator of…										0.917
	Identifier: Q9C616, KAN2	AS2	Protein ASYMMETRIC LEAVES 2; Negative regulator of cell proliferation in the adaxial side of leaves. Regulates the formation of a symmetric lamina and the establishment of venation. Positively regulates LATERAL ORGAN BOUNDARIES (LOB) within the shoot apex, and the class III HD-ZIP genes REV, PHB, and PHV. Interacts directly with ASYMMETRIC LEAVES 1 (AS1) to repress the knox homeobox genes KNAT1, …										0.913
		YAB5	Axial regulator YABBY 5; Promotes adaxial cell identity. Regulates the initiation of embryonic shoot apical meristem (SAM) development. Belongs to the YABBY family.										0.913
		ARF3	Auxin response factor 3; Auxin response factors (ARFs) are transcriptional factors that bind specifically to the DNA sequence 5'-TGTCTC-3' found in the auxin-responsive promoter elements (AuxREs). Could act as transcriptional activator or repressor. Formation of heterodimers with Aux/IAA proteins may alter their ability to modulate early auxin response genes expression. Involved in the establishm…										0.894
		ARF4	Auxin response factor 4; Auxin response factors (ARFs) are transcriptional factors that bind specifically to the DNA sequence 5'-TGTCTC-3' found in the auxin-responsive promoter elements (AuxREs). Could act as transcriptional activator or repressor. Formation of heterodimers with Aux/IAA proteins may alter their ability to modulate early auxin response genes expression.										0.892
		AS1	Transcription factor AS1; Transcription factor required for normal cell differentiation. Positively regulates LATERAL ORGAN BOUNDARIES (LOB) within the shoot apex, and the class III HD-ZIP genes REV, PHB, and PHV. Interacts directly with ASYMMETRIC LEAVES 2 (LBD6/AS2) to repress the knox homeobox genes BP/KNAT1, KNAT2, and KNAT6 and the abaxial determinants ARF3/ETT, KAN2 and YAB5. May act in par…										0.887
		WOX1	WUSCHEL-related homeobox 1; Transcription factor which may be involved in developmental processes.										0.81
		YAB2	Putative axial regulator YABBY 2; Involved in the abaxial cell fate determination during embryogenesis and organogenesis.										0.808
		ATHB-14	Homeobox-leucine zipper protein ATHB-14; Probable transcription factor involved in the determination of adaxial-abaxial polarity in ovule primordium. Specifies adaxial leaf fates; Belongs to the HD-ZIP homeobox family. Class III subfamily.										0.8
	TaGLK103	YAB3	Axial regulator YABBY 3; Involved in the abaxial cell fate determination during embryogenesis and organogenesis. Regulates the initiation of embryonic shoot apical meristem (SAM) development. Contributes to the repression of KNOX genes (STM, KNAT1/BP and KNAT2) to avoid ectopic meristems. Binds DNA without sequence specificity. Belongs to the YABBY family.										0.926
	Probable transcription factor KAN2; Probable transcription factor that regulates lateral organ polarity. Promotes abaxial cell fate during lateral organd formation. Functions with KAN1 in the specification of polarity of the ovule outer integument.	YAB1	Axial regulator YABBY 1; Involved in the abaxial cell fate determination during embryogenesis and organogenesis. Regulates the initiation of embryonic shoot apical meristem (SAM) development (Ref.3, Ref.6,. Required during flower formation and development, particularly for the patterning of floral organs. Positive regulator of class B (AP3 and PI) activity in whorls 2 and 3. Negative regulator of…										0.917
	Identifier: Q9C616, KAN2	AS2	Protein ASYMMETRIC LEAVES 2; Negative regulator of cell proliferation in the adaxial side of leaves. Regulates the formation of a symmetric lamina and the establishment of venation. Positively regulates LATERAL ORGAN BOUNDARIES (LOB) within the shoot apex, and the class III HD-ZIP genes REV, PHB, and PHV. Interacts directly with ASYMMETRIC LEAVES 1 (AS1) to repress the knox homeobox genes KNAT1, …										0.913
		YAB5	Axial regulator YABBY 5; Promotes adaxial cell identity. Regulates the initiation of embryonic shoot apical meristem (SAM) development. Belongs to the YABBY family.										0.913
		ARF3	Auxin response factor 3; Auxin response factors (ARFs) are transcriptional factors that bind specifically to the DNA sequence 5'-TGTCTC-3' found in the auxin-responsive promoter elements (AuxREs). Could act as transcriptional activator or repressor. Formation of heterodimers with Aux/IAA proteins may alter their ability to modulate early auxin response genes expression. Involved in the establishm…										0.894
		ARF4	Auxin response factor 4; Auxin response factors (ARFs) are transcriptional factors that bind specifically to the DNA sequence 5'-TGTCTC-3' found in the auxin-responsive promoter elements (AuxREs). Could act as transcriptional activator or repressor. Formation of heterodimers with Aux/IAA proteins may alter their ability to modulate early auxin response genes expression.										0.892
		AS1	Transcription factor AS1; Transcription factor required for normal cell differentiation. Positively regulates LATERAL ORGAN BOUNDARIES (LOB) within the shoot apex, and the class III HD-ZIP genes REV, PHB, and PHV. Interacts directly with ASYMMETRIC LEAVES 2 (LBD6/AS2) to repress the knox homeobox genes BP/KNAT1, KNAT2, and KNAT6 and the abaxial determinants ARF3/ETT, KAN2 and YAB5. May act in par…										0.887
		WOX1	WUSCHEL-related homeobox 1; Transcription factor which may be involved in developmental processes.										0.81
		YAB2	Putative axial regulator YABBY 2; Involved in the abaxial cell fate determination during embryogenesis and organogenesis.										0.808
		ATHB-14	Homeobox-leucine zipper protein ATHB-14; Probable transcription factor involved in the determination of adaxial-abaxial polarity in ovule primordium. Specifies adaxial leaf fates; Belongs to the HD-ZIP homeobox family. Class III subfamily.										0.807
	TaGLK109	YAB3	Axial regulator YABBY 3; Involved in the abaxial cell fate determination during embryogenesis and organogenesis. Regulates the initiation of embryonic shoot apical meristem (SAM) development. Contributes to the repression of KNOX genes (STM, KNAT1/BP and KNAT2) to avoid ectopic meristems. Binds DNA without sequence specificity. Belongs to the YABBY family.										0.926
	Probable transcription factor KAN2; Probable transcription factor that regulates lateral organ polarity. Promotes abaxial cell fate during lateral organd formation. Functions with KAN1 in the specification of polarity of the ovule outer integument.	YAB1	Axial regulator YABBY 1; Involved in the abaxial cell fate determination during embryogenesis and organogenesis. Regulates the initiation of embryonic shoot apical meristem (SAM) development (Ref.3, Ref.6,. Required during flower formation and development, particularly for the patterning of floral organs. Positive regulator of class B (AP3 and PI) activity in whorls 2 and 3. Negative regulator of…										0.917
	Identifier: Q9C616, KAN2	AS2	Protein ASYMMETRIC LEAVES 2; Negative regulator of cell proliferation in the adaxial side of leaves. Regulates the formation of a symmetric lamina and the establishment of venation. Positively regulates LATERAL ORGAN BOUNDARIES (LOB) within the shoot apex, and the class III HD-ZIP genes REV, PHB, and PHV. Interacts directly with ASYMMETRIC LEAVES 1 (AS1) to repress the knox homeobox genes KNAT1, …										0.913
		YAB5	Axial regulator YABBY 5; Promotes adaxial cell identity. Regulates the initiation of embryonic shoot apical meristem (SAM) development. Belongs to the YABBY family.										0.913
		ARF3	Auxin response factor 3; Auxin response factors (ARFs) are transcriptional factors that bind specifically to the DNA sequence 5'-TGTCTC-3' found in the auxin-responsive promoter elements (AuxREs). Could act as transcriptional activator or repressor. Formation of heterodimers with Aux/IAA proteins may alter their ability to modulate early auxin response genes expression. Involved in the establishm…										0.894
		ARF4	Auxin response factor 4; Auxin response factors (ARFs) are transcriptional factors that bind specifically to the DNA sequence 5'-TGTCTC-3' found in the auxin-responsive promoter elements (AuxREs). Could act as transcriptional activator or repressor. Formation of heterodimers with Aux/IAA proteins may alter their ability to modulate early auxin response genes expression.										0.892
		AS1	Transcription factor AS1; Transcription factor required for normal cell differentiation. Positively regulates LATERAL ORGAN BOUNDARIES (LOB) within the shoot apex, and the class III HD-ZIP genes REV, PHB, and PHV. Interacts directly with ASYMMETRIC LEAVES 2 (LBD6/AS2) to repress the knox homeobox genes BP/KNAT1, KNAT2, and KNAT6 and the abaxial determinants ARF3/ETT, KAN2 and YAB5. May act in par…										0.887
		WOX1	WUSCHEL-related homeobox 1; Transcription factor which may be involved in developmental processes.										0.81
		YAB2	Putative axial regulator YABBY 2; Involved in the abaxial cell fate determination during embryogenesis and organogenesis.										0.808
		ATHB-14	Homeobox-leucine zipper protein ATHB-14; Probable transcription factor involved in the determination of adaxial-abaxial polarity in ovule primordium. Specifies adaxial leaf fates; Belongs to the HD-ZIP homeobox family. Class III subfamily.										0.807
	TaGLK113	YAB3	Axial regulator YABBY 3; Involved in the abaxial cell fate determination during embryogenesis and organogenesis. Regulates the initiation of embryonic shoot apical meristem (SAM) development. Contributes to the repression of KNOX genes (STM, KNAT1/BP and KNAT2) to avoid ectopic meristems. Binds DNA without sequence specificity. Belongs to the YABBY family.										0.926
	Probable transcription factor KAN2; Probable transcription factor that regulates lateral organ polarity. Promotes abaxial cell fate during lateral organd formation. Functions with KAN1 in the specification of polarity of the ovule outer integument.	YAB1	Axial regulator YABBY 1; Involved in the abaxial cell fate determination during embryogenesis and organogenesis. Regulates the initiation of embryonic shoot apical meristem (SAM) development (Ref.3, Ref.6,. Required during flower formation and development, particularly for the patterning of floral organs. Positive regulator of class B (AP3 and PI) activity in whorls 2 and 3. Negative regulator of…										0.917
	Identifier: Q9C616, KAN2	AS2	Protein ASYMMETRIC LEAVES 2; Negative regulator of cell proliferation in the adaxial side of leaves. Regulates the formation of a symmetric lamina and the establishment of venation. Positively regulates LATERAL ORGAN BOUNDARIES (LOB) within the shoot apex, and the class III HD-ZIP genes REV, PHB, and PHV. Interacts directly with ASYMMETRIC LEAVES 1 (AS1) to repress the knox homeobox genes KNAT1, …										0.913
		YAB5	Axial regulator YABBY 5; Promotes adaxial cell identity. Regulates the initiation of embryonic shoot apical meristem (SAM) development. Belongs to the YABBY family.										0.913
		ARF3	Auxin response factor 3; Auxin response factors (ARFs) are transcriptional factors that bind specifically to the DNA sequence 5'-TGTCTC-3' found in the auxin-responsive promoter elements (AuxREs). Could act as transcriptional activator or repressor. Formation of heterodimers with Aux/IAA proteins may alter their ability to modulate early auxin response genes expression. Involved in the establishm…										0.894
		ARF4	Auxin response factor 4; Auxin response factors (ARFs) are transcriptional factors that bind specifically to the DNA sequence 5'-TGTCTC-3' found in the auxin-responsive promoter elements (AuxREs). Could act as transcriptional activator or repressor. Formation of heterodimers with Aux/IAA proteins may alter their ability to modulate early auxin response genes expression.										0.892
		AS1	Transcription factor AS1; Transcription factor required for normal cell differentiation. Positively regulates LATERAL ORGAN BOUNDARIES (LOB) within the shoot apex, and the class III HD-ZIP genes REV, PHB, and PHV. Interacts directly with ASYMMETRIC LEAVES 2 (LBD6/AS2) to repress the knox homeobox genes BP/KNAT1, KNAT2, and KNAT6 and the abaxial determinants ARF3/ETT, KAN2 and YAB5. May act in par…										0.887
		WOX1	WUSCHEL-related homeobox 1; Transcription factor which may be involved in developmental processes.										0.81
		YAB2	Putative axial regulator YABBY 2; Involved in the abaxial cell fate determination during embryogenesis and organogenesis.										0.808
		ATHB-14	Homeobox-leucine zipper protein ATHB-14; Probable transcription factor involved in the determination of adaxial-abaxial polarity in ovule primordium. Specifies adaxial leaf fates; Belongs to the HD-ZIP homeobox family. Class III subfamily.										0.807
	TaGLK120	YAB3	Axial regulator YABBY 3; Involved in the abaxial cell fate determination during embryogenesis and organogenesis. Regulates the initiation of embryonic shoot apical meristem (SAM) development. Contributes to the repression of KNOX genes (STM, KNAT1/BP and KNAT2) to avoid ectopic meristems. Binds DNA without sequence specificity. Belongs to the YABBY family.										0.926
	Probable transcription factor KAN2; Probable transcription factor that regulates lateral organ polarity. Promotes abaxial cell fate during lateral organd formation. Functions with KAN1 in the specification of polarity of the ovule outer integument.	YAB1	Axial regulator YABBY 1; Involved in the abaxial cell fate determination during embryogenesis and organogenesis. Regulates the initiation of embryonic shoot apical meristem (SAM) development (Ref.3, Ref.6,. Required during flower formation and development, particularly for the patterning of floral organs. Positive regulator of class B (AP3 and PI) activity in whorls 2 and 3. Negative regulator of…										0.917
	Identifier: Q9C616, KAN2	AS2	Protein ASYMMETRIC LEAVES 2; Negative regulator of cell proliferation in the adaxial side of leaves. Regulates the formation of a symmetric lamina and the establishment of venation. Positively regulates LATERAL ORGAN BOUNDARIES (LOB) within the shoot apex, and the class III HD-ZIP genes REV, PHB, and PHV. Interacts directly with ASYMMETRIC LEAVES 1 (AS1) to repress the knox homeobox genes KNAT1, …										0.913
		YAB5	Axial regulator YABBY 5; Promotes adaxial cell identity. Regulates the initiation of embryonic shoot apical meristem (SAM) development. Belongs to the YABBY family.										0.913
		ARF3	Auxin response factor 3; Auxin response factors (ARFs) are transcriptional factors that bind specifically to the DNA sequence 5'-TGTCTC-3' found in the auxin-responsive promoter elements (AuxREs). Could act as transcriptional activator or repressor. Formation of heterodimers with Aux/IAA proteins may alter their ability to modulate early auxin response genes expression. Involved in the establishm…										0.894
		ARF4	Auxin response factor 4; Auxin response factors (ARFs) are transcriptional factors that bind specifically to the DNA sequence 5'-TGTCTC-3' found in the auxin-responsive promoter elements (AuxREs). Could act as transcriptional activator or repressor. Formation of heterodimers with Aux/IAA proteins may alter their ability to modulate early auxin response genes expression.										0.892
		AS1	Transcription factor AS1; Transcription factor required for normal cell differentiation. Positively regulates LATERAL ORGAN BOUNDARIES (LOB) within the shoot apex, and the class III HD-ZIP genes REV, PHB, and PHV. Interacts directly with ASYMMETRIC LEAVES 2 (LBD6/AS2) to repress the knox homeobox genes BP/KNAT1, KNAT2, and KNAT6 and the abaxial determinants ARF3/ETT, KAN2 and YAB5. May act in par…										0.887
		WOX1	WUSCHEL-related homeobox 1; Transcription factor which may be involved in developmental processes.										0.81
		YAB2	Putative axial regulator YABBY 2; Involved in the abaxial cell fate determination during embryogenesis and organogenesis.										0.808
		ATHB-14	Homeobox-leucine zipper protein ATHB-14; Probable transcription factor involved in the determination of adaxial-abaxial polarity in ovule primordium. Specifies adaxial leaf fates; Belongs to the HD-ZIP homeobox family. Class III subfamily.										0.807
	TaGLK126	YAB3	Axial regulator YABBY 3; Involved in the abaxial cell fate determination during embryogenesis and organogenesis. Regulates the initiation of embryonic shoot apical meristem (SAM) development. Contributes to the repression of KNOX genes (STM, KNAT1/BP and KNAT2) to avoid ectopic meristems. Binds DNA without sequence specificity. Belongs to the YABBY family.										0.926
	Probable transcription factor KAN2; Probable transcription factor that regulates lateral organ polarity. Promotes abaxial cell fate during lateral organd formation. Functions with KAN1 in the specification of polarity of the ovule outer integument.	YAB1	Axial regulator YABBY 1; Involved in the abaxial cell fate determination during embryogenesis and organogenesis. Regulates the initiation of embryonic shoot apical meristem (SAM) development (Ref.3, Ref.6,. Required during flower formation and development, particularly for the patterning of floral organs. Positive regulator of class B (AP3 and PI) activity in whorls 2 and 3. Negative regulator of…										0.917
	Identifier: Q9C616, KAN2	AS2	Protein ASYMMETRIC LEAVES 2; Negative regulator of cell proliferation in the adaxial side of leaves. Regulates the formation of a symmetric lamina and the establishment of venation. Positively regulates LATERAL ORGAN BOUNDARIES (LOB) within the shoot apex, and the class III HD-ZIP genes REV, PHB, and PHV. Interacts directly with ASYMMETRIC LEAVES 1 (AS1) to repress the knox homeobox genes KNAT1, …										0.913
		YAB5	Axial regulator YABBY 5; Promotes adaxial cell identity. Regulates the initiation of embryonic shoot apical meristem (SAM) development. Belongs to the YABBY family.										0.913
		ARF3	Auxin response factor 3; Auxin response factors (ARFs) are transcriptional factors that bind specifically to the DNA sequence 5'-TGTCTC-3' found in the auxin-responsive promoter elements (AuxREs). Could act as transcriptional activator or repressor. Formation of heterodimers with Aux/IAA proteins may alter their ability to modulate early auxin response genes expression. Involved in the establishm…										0.894
		ARF4	Auxin response factor 4; Auxin response factors (ARFs) are transcriptional factors that bind specifically to the DNA sequence 5'-TGTCTC-3' found in the auxin-responsive promoter elements (AuxREs). Could act as transcriptional activator or repressor. Formation of heterodimers with Aux/IAA proteins may alter their ability to modulate early auxin response genes expression.										0.892
		AS1	Transcription factor AS1; Transcription factor required for normal cell differentiation. Positively regulates LATERAL ORGAN BOUNDARIES (LOB) within the shoot apex, and the class III HD-ZIP genes REV, PHB, and PHV. Interacts directly with ASYMMETRIC LEAVES 2 (LBD6/AS2) to repress the knox homeobox genes BP/KNAT1, KNAT2, and KNAT6 and the abaxial determinants ARF3/ETT, KAN2 and YAB5. May act in par…										0.887
		WOX1	WUSCHEL-related homeobox 1; Transcription factor which may be involved in developmental processes.										0.81
		YAB2	Putative axial regulator YABBY 2; Involved in the abaxial cell fate determination during embryogenesis and organogenesis.										0.808
		ATHB-14	Homeobox-leucine zipper protein ATHB-14; Probable transcription factor involved in the determination of adaxial-abaxial polarity in ovule primordium. Specifies adaxial leaf fates; Belongs to the HD-ZIP homeobox family. Class III subfamily.										0.807
	TaGLK142	YAB3	Axial regulator YABBY 3; Involved in the abaxial cell fate determination during embryogenesis and organogenesis. Regulates the initiation of embryonic shoot apical meristem (SAM) development. Contributes to the repression of KNOX genes (STM, KNAT1/BP and KNAT2) to avoid ectopic meristems. Binds DNA without sequence specificity. Belongs to the YABBY family.										0.926
	Probable transcription factor KAN2; Probable transcription factor that regulates lateral organ polarity. Promotes abaxial cell fate during lateral organd formation. Functions with KAN1 in the specification of polarity of the ovule outer integument.	YAB1	Axial regulator YABBY 1; Involved in the abaxial cell fate determination during embryogenesis and organogenesis. Regulates the initiation of embryonic shoot apical meristem (SAM) development (Ref.3, Ref.6,. Required during flower formation and development, particularly for the patterning of floral organs. Positive regulator of class B (AP3 and PI) activity in whorls 2 and 3. Negative regulator of…										0.917
	Identifier: Q9C616, KAN2	AS2	Protein ASYMMETRIC LEAVES 2; Negative regulator of cell proliferation in the adaxial side of leaves. Regulates the formation of a symmetric lamina and the establishment of venation. Positively regulates LATERAL ORGAN BOUNDARIES (LOB) within the shoot apex, and the class III HD-ZIP genes REV, PHB, and PHV. Interacts directly with ASYMMETRIC LEAVES 1 (AS1) to repress the knox homeobox genes KNAT1, …										0.913
		YAB5	Axial regulator YABBY 5; Promotes adaxial cell identity. Regulates the initiation of embryonic shoot apical meristem (SAM) development. Belongs to the YABBY family.										0.913
		ARF3	Auxin response factor 3; Auxin response factors (ARFs) are transcriptional factors that bind specifically to the DNA sequence 5'-TGTCTC-3' found in the auxin-responsive promoter elements (AuxREs). Could act as transcriptional activator or repressor. Formation of heterodimers with Aux/IAA proteins may alter their ability to modulate early auxin response genes expression. Involved in the establishm…										0.894
		ARF4	Auxin response factor 4; Auxin response factors (ARFs) are transcriptional factors that bind specifically to the DNA sequence 5'-TGTCTC-3' found in the auxin-responsive promoter elements (AuxREs). Could act as transcriptional activator or repressor. Formation of heterodimers with Aux/IAA proteins may alter their ability to modulate early auxin response genes expression.										0.892
		AS1	Transcription factor AS1; Transcription factor required for normal cell differentiation. Positively regulates LATERAL ORGAN BOUNDARIES (LOB) within the shoot apex, and the class III HD-ZIP genes REV, PHB, and PHV. Interacts directly with ASYMMETRIC LEAVES 2 (LBD6/AS2) to repress the knox homeobox genes BP/KNAT1, KNAT2, and KNAT6 and the abaxial determinants ARF3/ETT, KAN2 and YAB5. May act in par…										0.887
		WOX1	WUSCHEL-related homeobox 1; Transcription factor which may be involved in developmental processes.										0.81
		YAB2	Putative axial regulator YABBY 2; Involved in the abaxial cell fate determination during embryogenesis and organogenesis.										0.808
		ATHB-14	Homeobox-leucine zipper protein ATHB-14; Probable transcription factor involved in the determination of adaxial-abaxial polarity in ovule primordium. Specifies adaxial leaf fates; Belongs to the HD-ZIP homeobox family. Class III subfamily.										0.807
	TaGLK158	YAB3	Axial regulator YABBY 3; Involved in the abaxial cell fate determination during embryogenesis and organogenesis. Regulates the initiation of embryonic shoot apical meristem (SAM) development. Contributes to the repression of KNOX genes (STM, KNAT1/BP and KNAT2) to avoid ectopic meristems. Binds DNA without sequence specificity. Belongs to the YABBY family.										0.926
	Probable transcription factor KAN2; Probable transcription factor that regulates lateral organ polarity. Promotes abaxial cell fate during lateral organd formation. Functions with KAN1 in the specification of polarity of the ovule outer integument.	YAB1	Axial regulator YABBY 1; Involved in the abaxial cell fate determination during embryogenesis and organogenesis. Regulates the initiation of embryonic shoot apical meristem (SAM) development (Ref.3, Ref.6,. Required during flower formation and development, particularly for the patterning of floral organs. Positive regulator of class B (AP3 and PI) activity in whorls 2 and 3. Negative regulator of…										0.917
	Identifier: Q9C616, KAN2	AS2	Protein ASYMMETRIC LEAVES 2; Negative regulator of cell proliferation in the adaxial side of leaves. Regulates the formation of a symmetric lamina and the establishment of venation. Positively regulates LATERAL ORGAN BOUNDARIES (LOB) within the shoot apex, and the class III HD-ZIP genes REV, PHB, and PHV. Interacts directly with ASYMMETRIC LEAVES 1 (AS1) to repress the knox homeobox genes KNAT1, …										0.913
		YAB5	Axial regulator YABBY 5; Promotes adaxial cell identity. Regulates the initiation of embryonic shoot apical meristem (SAM) development. Belongs to the YABBY family.										0.913
		ARF3	Auxin response factor 3; Auxin response factors (ARFs) are transcriptional factors that bind specifically to the DNA sequence 5'-TGTCTC-3' found in the auxin-responsive promoter elements (AuxREs). Could act as transcriptional activator or repressor. Formation of heterodimers with Aux/IAA proteins may alter their ability to modulate early auxin response genes expression. Involved in the establishm…										0.894
		ARF4	Auxin response factor 4; Auxin response factors (ARFs) are transcriptional factors that bind specifically to the DNA sequence 5'-TGTCTC-3' found in the auxin-responsive promoter elements (AuxREs). Could act as transcriptional activator or repressor. Formation of heterodimers with Aux/IAA proteins may alter their ability to modulate early auxin response genes expression.										0.892
		AS1	Transcription factor AS1; Transcription factor required for normal cell differentiation. Positively regulates LATERAL ORGAN BOUNDARIES (LOB) within the shoot apex, and the class III HD-ZIP genes REV, PHB, and PHV. Interacts directly with ASYMMETRIC LEAVES 2 (LBD6/AS2) to repress the knox homeobox genes BP/KNAT1, KNAT2, and KNAT6 and the abaxial determinants ARF3/ETT, KAN2 and YAB5. May act in par…										0.887
		WOX1	WUSCHEL-related homeobox 1; Transcription factor which may be involved in developmental processes.										0.81
		YAB2	Putative axial regulator YABBY 2; Involved in the abaxial cell fate determination during embryogenesis and organogenesis.										0.808
		ATHB-14	Homeobox-leucine zipper protein ATHB-14; Probable transcription factor involved in the determination of adaxial-abaxial polarity in ovule primordium. Specifies adaxial leaf fates; Belongs to the HD-ZIP homeobox family. Class III subfamily.										0.807
Ⅳ	TaGLK130	AHP5	Histidine-containing phosphotransfer protein 5; Functions as two-component phosphorelay mediators between cytokinin sensor histidine kinases and response regulators (B-type ARRs). Plays an important role in propagating cytokinin signal transduction through the multistep His-to-Asp phosphorelay.										0.892
	Two-component response regulator ARR11; Transcriptional activator that binds specifically to the DNA sequence 5'-[AG]GATT-3'. Functions as a response regulator involved in His-to-Asp phosphorelay signal transduction system. Phosphorylation of the Asp residue in the receiver domain activates the ability of the protein to promote the transcription of target genes. Could directly activate some type-…	AHP4	Histidine-containing phosphotransfer protein 4; Functions as two-component phosphorelay mediators between cytokinin sensor histidine kinases and response regulators (B-type ARRs). Plays an important role in propagating cytokinin signal transduction through the multistep His-to-Asp phosphorelay.										0.88
	Identifier: Q9FXD6, ARR11	AHP6	Pseudo histidine-containing phosphotransfer protein 6; Functions as two-component phosphorelay mediators between cytokinin sensor histidine kinases and response regulators (B-type ARRs). Plays an important role in propagating cytokinin signal transduction.										0.867
		AHP3	Histidine-containing phosphotransfer protein 3; Functions as two-component phosphorelay mediators between cytokinin sensor histidine kinases and response regulators (B-type ARRs). Plays an important role in propagating cytokinin signal transduction through the multistep His-to-Asp phosphorelay.										0.845
		AHP2	Histidine-containing phosphotransfer protein 2; Functions as two-component phosphorelay mediators between cytokinin sensor histidine kinases and response regulators (B-type ARRs). Plays an important role in propagating cytokinin signal transduction through the multistep His-to-Asp phosphorelay.										0.813
		F4JGC7_ARATH	Two-component phosphorelay mediator.										0.812
		AHK4	Histidine kinase 4; Cytokinins (CK) receptor related to bacterial two-component regulators. Binds also the synthetic urea-type cytokinin thiadiazuron, a potent defoliant and herbicide. Functions as a histidine kinase and transmits the stress signal to a downstream MAPK cascade. This protein undergoes an ATP-dependent autophosphorylation at a conserved histidine residue in the kinase core, and a p…										0.792
		AHK3	Histidine kinase 3; Cytokinins (CK) receptor related to bacterial two-component regulators. Functions as a histidine kinase and transmits the stress signal to a downstream MAPK cascade. This protein undergoes an ATP- dependent autophosphorylation at a conserved histidine residue in the kinase core, and a phosphoryl group is then transferred to a conserved aspartate residue in the receiver domain.…										0.773
		AHK2	Histidine kinase 2; Cytokinins (CK) receptor related to bacterial two-component regulators. Functions as a histidine kinase and transmits the stress signal to a downstream MAPK cascade. This protein undergoes an ATP- dependent autophosphorylation at a conserved histidine residue in the kinase core, and a phosphoryl group is then transferred to a conserved aspartate residue in the receiver domain.…										0.762
		AHP1	Histidine-containing phosphotransfer protein 1; Functions as two-component phosphorelay mediators between cytokinin sensor histidine kinases and response regulators (B-type ARRs). Plays an important role in propagating cytokinin signal transduction through the multistep His-to-Asp phosphorelay.										0.755
	TaGLK146	AHP5	Histidine-containing phosphotransfer protein 5; Functions as two-component phosphorelay mediators between cytokinin sensor histidine kinases and response regulators (B-type ARRs). Plays an important role in propagating cytokinin signal transduction through the multistep His-to-Asp phosphorelay.										0.892
	Two-component response regulator ARR11; Transcriptional activator that binds specifically to the DNA sequence 5'-[AG]GATT-3'. Functions as a response regulator involved in His-to-Asp phosphorelay signal transduction system. Phosphorylation of the Asp residue in the receiver domain activates the ability of the protein to promote the transcription of target genes. Could directly activate some type-…	AHP4	Histidine-containing phosphotransfer protein 4; Functions as two-component phosphorelay mediators between cytokinin sensor histidine kinases and response regulators (B-type ARRs). Plays an important role in propagating cytokinin signal transduction through the multistep His-to-Asp phosphorelay.										0.88
	Identifier: Q9FXD6, ARR11	AHP6	Pseudo histidine-containing phosphotransfer protein 6; Functions as two-component phosphorelay mediators between cytokinin sensor histidine kinases and response regulators (B-type ARRs). Plays an important role in propagating cytokinin signal transduction.										0.867
		AHP3	Histidine-containing phosphotransfer protein 3; Functions as two-component phosphorelay mediators between cytokinin sensor histidine kinases and response regulators (B-type ARRs). Plays an important role in propagating cytokinin signal transduction through the multistep His-to-Asp phosphorelay.										0.845
		AHP2	Histidine-containing phosphotransfer protein 2; Functions as two-component phosphorelay mediators between cytokinin sensor histidine kinases and response regulators (B-type ARRs). Plays an important role in propagating cytokinin signal transduction through the multistep His-to-Asp phosphorelay.										0.813
		F4JGC7_ARATH	Two-component phosphorelay mediator.										0.812
		AHK4	Histidine kinase 4; Cytokinins (CK) receptor related to bacterial two-component regulators. Binds also the synthetic urea-type cytokinin thiadiazuron, a potent defoliant and herbicide. Functions as a histidine kinase and transmits the stress signal to a downstream MAPK cascade. This protein undergoes an ATP-dependent autophosphorylation at a conserved histidine residue in the kinase core, and a p…										0.792
		AHK3	Histidine kinase 3; Cytokinins (CK) receptor related to bacterial two-component regulators. Functions as a histidine kinase and transmits the stress signal to a downstream MAPK cascade. This protein undergoes an ATP- dependent autophosphorylation at a conserved histidine residue in the kinase core, and a phosphoryl group is then transferred to a conserved aspartate residue in the receiver domain.…										0.773
		AHK2	Histidine kinase 2; Cytokinins (CK) receptor related to bacterial two-component regulators. Functions as a histidine kinase and transmits the stress signal to a downstream MAPK cascade. This protein undergoes an ATP- dependent autophosphorylation at a conserved histidine residue in the kinase core, and a phosphoryl group is then transferred to a conserved aspartate residue in the receiver domain.…										0.762
		AHP1	Histidine-containing phosphotransfer protein 1; Functions as two-component phosphorelay mediators between cytokinin sensor histidine kinases and response regulators (B-type ARRs). Plays an important role in propagating cytokinin signal transduction through the multistep His-to-Asp phosphorelay.										0.755
Ⅴ	TaGLK2	AGL18	Agamous-like MADS-box protein AGL18; Probable transcription factor involved in the negative regulation of flowering, probably through the photoperiodic pathway. Prevents premature flowering. Downstream regulator of a subset of the MIKC* MADS-controlled genes required during pollen maturation.										0.76
	Homeodomain-like superfamily protein.	BHLH101	Transcription factor bHLH101.										0.739
	Identifier: Q9SG82, T7M13.16	ARR9	Two-component response regulator ARR9; Functions as response regulator involved in His-to-Asp phosphorelay signal transduction system. Phosphorylation of the Asp residue in the receiver domain activates the ability of the protein to promote the transcription of target genes. Type-A response regulators seem to act as negative regulators of the cytokinin signaling. Belongs to the ARR family. Type-A…										0.721
		ORG2	Transcription factor ORG2.										0.718
		MYB96	Transcription factor MYB96; Transcription activator involved in the activation of cuticular wax biosynthesis under drought stress. Binds directly to DNA consensus sequences found in the promoters of genes encoding very-long- chain fatty acid-condensing enzymes involved in cuticular wax biosynthesis. Functions together with MYB94 in the activation of cuticular wax biosynthesis. Involved in drought…										0.609
	TaGLK6	AGL18	Agamous-like MADS-box protein AGL18; Probable transcription factor involved in the negative regulation of flowering, probably through the photoperiodic pathway. Prevents premature flowering. Downstream regulator of a subset of the MIKC* MADS-controlled genes required during pollen maturation.										0.76
	Homeodomain-like superfamily protein.	BHLH101	Transcription factor bHLH101.										0.739
	Identifier: Q9SG82, T7M13.16	ARR9	Two-component response regulator ARR9; Functions as response regulator involved in His-to-Asp phosphorelay signal transduction system. Phosphorylation of the Asp residue in the receiver domain activates the ability of the protein to promote the transcription of target genes. Type-A response regulators seem to act as negative regulators of the cytokinin signaling. Belongs to the ARR family. Type-A…										0.721
		ORG2	Transcription factor ORG2.										0.718
		MYB96	Transcription factor MYB96; Transcription activator involved in the activation of cuticular wax biosynthesis under drought stress. Binds directly to DNA consensus sequences found in the promoters of genes encoding very-long- chain fatty acid-condensing enzymes involved in cuticular wax biosynthesis. Functions together with MYB94 in the activation of cuticular wax biosynthesis. Involved in drought…										0.609
	TaGLK11	AGL18	Agamous-like MADS-box protein AGL18; Probable transcription factor involved in the negative regulation of flowering, probably through the photoperiodic pathway. Prevents premature flowering. Downstream regulator of a subset of the MIKC* MADS-controlled genes required during pollen maturation.										0.76
	Homeodomain-like superfamily protein.	BHLH101	Transcription factor bHLH101.										0.739
	Identifier: Q9SG82, T7M13.16	ARR9	Two-component response regulator ARR9; Functions as response regulator involved in His-to-Asp phosphorelay signal transduction system. Phosphorylation of the Asp residue in the receiver domain activates the ability of the protein to promote the transcription of target genes. Type-A response regulators seem to act as negative regulators of the cytokinin signaling. Belongs to the ARR family. Type-A…										0.721
		ORG2	Transcription factor ORG2.										0.718
		MYB96	Transcription factor MYB96; Transcription activator involved in the activation of cuticular wax biosynthesis under drought stress. Binds directly to DNA consensus sequences found in the promoters of genes encoding very-long- chain fatty acid-condensing enzymes involved in cuticular wax biosynthesis. Functions together with MYB94 in the activation of cuticular wax biosynthesis. Involved in drought…										0.609
	TaGLK34	T3A4.5	CCT motif family protein.										0.851
	Transcription factor BOA; Transcription factor that is a critical component of the regulatory circuit of the circadian clock. Binds to specific sites on CCA1 promoter leading to CCA1 activation. Is required for the rhythmic expression of other clock genes such as LHY, GI and APRR1/TOC1.	F16G20.40	2-oxoglutarate (2OG) and Fe(II)-dependent oxygenase superfamily protein; Belongs to the iron/ascorbate-dependent oxidoreductase family.										0.792
	Identifier: Q9LTH4, BOA	F12L6.20	Gibberellin-regulated protein 8; Gibberellin-regulated protein that may function in hormonal controlled steps of development such as seed germination, flowering and seed maturation; Belongs to the GASA family.										0.792
		SCL30-2	Scarecrow-like protein 30; Probable transcription factor involved in plant development.										0.766
		BHLH110	Transcription factor bHLH110.										0.74
		F12A12.150	DCL protein (DUF3223).										0.72
		ELF5	Protein EARLY FLOWERING 5; Involved in the regulation of flowering time in both long and short days.										0.714
		LBD40	LOB domain-containing protein 40.										0.638
		ERF035	Ethylene-responsive transcription factor ERF035; Probably acts as a transcriptional activator. Binds to the GCC-box pathogenesis-related promoter element. May be involved in the regulation of gene expression by stress factors and by components of stress signal transduction pathways (By similarity); Belongs to the AP2/ERF transcription factor family. ERF subfamily.										0.63
		COL8	Zinc finger protein CONSTANS-LIKE 8.										0.59
	TaGLK37	T3A4.5	CCT motif family protein.										0.851
	Transcription factor BOA; Transcription factor that is a critical component of the regulatory circuit of the circadian clock. Binds to specific sites on CCA1 promoter leading to CCA1 activation. Is required for the rhythmic expression of other clock genes such as LHY, GI and APRR1/TOC1.	F16G20.40	2-oxoglutarate (2OG) and Fe(II)-dependent oxygenase superfamily protein; Belongs to the iron/ascorbate-dependent oxidoreductase family.										0.792
	Identifier: Q9LTH4, BOA	F12L6.20	Gibberellin-regulated protein 8; Gibberellin-regulated protein that may function in hormonal controlled steps of development such as seed germination, flowering and seed maturation; Belongs to the GASA family.										0.792
		SCL30-2	Scarecrow-like protein 30; Probable transcription factor involved in plant development.										0.766
		BHLH110	Transcription factor bHLH110.										0.74
		F12A12.150	DCL protein (DUF3223).										0.72
		ELF5	Protein EARLY FLOWERING 5; Involved in the regulation of flowering time in both long and short days.										0.714
		LBD40	LOB domain-containing protein 40.										0.638
		ERF035	Ethylene-responsive transcription factor ERF035; Probably acts as a transcriptional activator. Binds to the GCC-box pathogenesis-related promoter element. May be involved in the regulation of gene expression by stress factors and by components of stress signal transduction pathways (By similarity); Belongs to the AP2/ERF transcription factor family. ERF subfamily.										0.63
		COL8	Zinc finger protein CONSTANS-LIKE 8.										0.59
	TaGLK41	AT14A	UPF0496 protein At3g28290; Belongs to the UPF0496 family.										0.792
	Transcription factor MYBC1; Probable transcription factor that acts as a negative regulator of freezing tolerance via a CBF-independent pathway.	MYB110	Myb domain protein 110.										0.724
	Identifier: O22210, MYBC1	Q0WPS6_ARATH	Adenine phosphoribosyltransferase.										0.657
		SRM1	Transcription factor SRM1; Transcription activator that coordinates abscisic acid (ABA) biosynthesis and signaling-related genes via binding to the specific promoter motif 5'-(A/T)AACCAT-3'. Represses ABA-mediated salt (e.g. NaCl and KCl) stress tolerance. Regulates leaf shape and promotes vegetative growth.										0.546
		ZIP10	Probable zinc transporter 10; Probably mediates zinc uptake from the rhizosphere.										0.543
		MSRA1	Peptide methionine sulfoxide reductase A1; Catalyzes the reduction of methionine sulfoxide (MetSO) to methionine in proteins. Plays a protective role against oxidative stress by restoring activity to proteins that have been inactivated by methionine oxidation. MSRA family specifically reduces the MetSO S- enantiomer (By similarity).										0.543
		MVC8.10	NAI2-like protein.										0.54
		DEGP9	Protease Do-like 9; Serine protease that degrades the two-component response regulator ARR4. Regulates ARR4 stability by targeting ARR4 in the nucleus for degradation. Acts upstream of ARR4 and regulates the activity of ARR4 in cytokinin and light-signaling pathways. ARR4 mediates the cross-talk between light and cytokinin signaling through modulation of the activity of phytochrome B.										0.513
		THO1	THO complex subunit 1; Acts as component of the THO subcomplex of the TREX complex which is thought to couple mRNA transcription, processing and nuclear export. Contributes to the integrity of the endogenous trans-acting small interfering RNA (ta-siRNA) pathway. May process or transport a long RNA molecule so that it can be a template for secondary siRNA production. May participate in the traffic…										0.485
		MUG13.13	Coatomer subunit delta; The coatomer is a cytosolic protein complex that binds to dilysine motifs and reversibly associates with Golgi non-clathrin- coated vesicles, which further mediate biosynthetic protein transport from the ER, via the Golgi up to the trans Golgi network. Coatomer complex is required for budding from Golgi membranes, and is essential for the retrograde Golgi-to-ER transport o…										0.485
	TaGLK44	ELF4	Protein EARLY FLOWERING 4; Component of the central CCA1/LHY-TOC1 feedback loop in the circadian clock that promotes clock accuracy and is required for sustained rhythms in the absence of daily light/dark cycles. Part of a corepressor complex consisting of ELF4, ELF3, and LUX involved in the transcriptional regulation of APRR9. Increases ELF3 nuclear distribution and localization in nuclear bodie…										0.999
	Transcription factor LUX; Transcription factor that is essential for the generation of the circadian clock oscillation. Is necessary for activation of CCA1 and LHY expression. Is coregulated with TOC1 and seems to be repressed by CCA1 and LHY by direct binding of these proteins to the evening element in the LUX promoter. Directly regulates the expression of PRR9, a major component of the morning …	ELF3	Protein EARLY FLOWERING 3; May be a transcription factor part of a circadian clock input pathway. Acts within a 'zeitnehmer' feedback loop and is involved in its own circadian regulation. Has no role in regulating circadian clock function in the dark. Part of a corepressor complex consisting of ELF4, ELF3, and LUX involved in the transcriptional regulation of APRR9. The activity of the protein ma…										0.999
	Identifier: Q9SNB4, LUX	APRR1	Two-component response regulator-like APRR1; Controls photoperiodic flowering response. Component of the circadian clock. Expression of several members of the ARR-like family is controlled by circadian rhythm. The particular coordinated sequential expression of APRR9, APRR7, APRR5, APRR3 and APPR1 result to circadian waves that may be at the basis of the endogenous circadian clock. Positive regul…										0.972
		CCA1	Protein CCA1; Transcription factor involved in the circadian clock and in the phytochrome regulation. Binds to the promoter regions of APRR1/TOC1 and TCP21/CHE to repress their transcription. Binds to the promoter regions of CAB2A and CAB2B to promote their transcription. Represses both LHY and itself.										0.971
		LHY	Protein LHY; Transcription factor involved in the circadian clock. Binds to the promoter region of APRR1/TOC1 and TCP21/CHE to repress their transcription. Represses both CCA1 and itself.										0.971
		APRR9	Two-component response regulator-like APRR9; Transcriptional repressor of CCA1 and LHY, and positive regulator of LWD1 and LWD2 expression. Controls photoperiodic flowering response and temperature compensation. Involved in the positive and negative feedback loops of the circadian clock. Expression of several members of the ARR-like family is controlled by circadian rhythm. Regulated at the trans…										0.962
		APRR7	Two-component response regulator-like APRR7; Transcriptional repressor of CCA1 and LHY, and positive regulator of LWD1 and LWD2 expression. Represses the expression of other clock proteins and master regulators of plant growth, development and response to abiotic stress. Involved in the positive and negative feedback loops of the circadian clock. Controls photoperiodic flowering response and temp…										0.958
		PIF4	Transcription factor PIF4; Transcription factor acting negatively in the phytochrome B signaling pathway. May regulate the expression of a subset of genes involved in cell expansion by binding to the G-box motif (By similarity). Activated by CRY1 and CRY2 in response to low blue light (LBL) by direct binding at chromatin on E-box variant 5'-CA[CT]GTG-3' to stimulate specific gene expression to ad…										0.949
		APRR5	Two-component response regulator-like APRR5; Transcriptional repressor of CCA1 and LHY, thereby controlling photoperiodic flowering response. Involved in the positive and negative feedback loops of the circadian clock. With RVE8, forms a negative feedback loop of the circadian clock. Expression of several members of the ARR-like family is controlled by circadian rhythm. Proteolytic substrate of t…										0.94
		GI	Protein GIGANTEA; Involved in regulation of circadian rhythm and photoperiodic flowering. May play a role in maintenance of circadian amplitude and period length. Is involved in phytochrome B signaling. Stabilizes ADO3 and the circadian photoreceptor ADO1/ZTL. Regulates 'CONSTANS' (CO) in the long-day flowering pathway by modulating the ADO3-dependent protein stability of CDF1 and CDF2, but is no…										0.93
	TaGLK48	T3A4.5	CCT motif family protein.										0.851
	Transcription factor BOA; Transcription factor that is a critical component of the regulatory circuit of the circadian clock. Binds to specific sites on CCA1 promoter leading to CCA1 activation. Is required for the rhythmic expression of other clock genes such as LHY, GI and APRR1/TOC1.	F16G20.40	2-oxoglutarate (2OG) and Fe(II)-dependent oxygenase superfamily protein; Belongs to the iron/ascorbate-dependent oxidoreductase family.										0.792
	Identifier: Q9LTH4, BOA	F12L6.20	Gibberellin-regulated protein 8; Gibberellin-regulated protein that may function in hormonal controlled steps of development such as seed germination, flowering and seed maturation; Belongs to the GASA family.										0.792
		SCL30-2	Scarecrow-like protein 30; Probable transcription factor involved in plant development.										0.766
		BHLH110	Transcription factor bHLH110.										0.74
		F12A12.150	DCL protein (DUF3223).										0.72
		ELF5	Protein EARLY FLOWERING 5; Involved in the regulation of flowering time in both long and short days.										0.714
		LBD40	LOB domain-containing protein 40.										0.638
		ERF035	Ethylene-responsive transcription factor ERF035; Probably acts as a transcriptional activator. Binds to the GCC-box pathogenesis-related promoter element. May be involved in the regulation of gene expression by stress factors and by components of stress signal transduction pathways (By similarity); Belongs to the AP2/ERF transcription factor family. ERF subfamily.										0.63
		COL8	Zinc finger protein CONSTANS-LIKE 8.										0.59
	TaGLK50	T3A4.5	CCT motif family protein.										0.851
	Transcription factor BOA; Transcription factor that is a critical component of the regulatory circuit of the circadian clock. Binds to specific sites on CCA1 promoter leading to CCA1 activation. Is required for the rhythmic expression of other clock genes such as LHY, GI and APRR1/TOC1.	F16G20.40	2-oxoglutarate (2OG) and Fe(II)-dependent oxygenase superfamily protein; Belongs to the iron/ascorbate-dependent oxidoreductase family.										0.792
	Identifier: Q9LTH4, BOA	F12L6.20	Gibberellin-regulated protein 8; Gibberellin-regulated protein that may function in hormonal controlled steps of development such as seed germination, flowering and seed maturation; Belongs to the GASA family.										0.792
		SCL30-2	Scarecrow-like protein 30; Probable transcription factor involved in plant development.										0.766
		BHLH110	Transcription factor bHLH110.										0.74
		F12A12.150	DCL protein (DUF3223).										0.72
		ELF5	Protein EARLY FLOWERING 5; Involved in the regulation of flowering time in both long and short days.										0.714
		LBD40	LOB domain-containing protein 40.										0.638
		ERF035	Ethylene-responsive transcription factor ERF035; Probably acts as a transcriptional activator. Binds to the GCC-box pathogenesis-related promoter element. May be involved in the regulation of gene expression by stress factors and by components of stress signal transduction pathways (By similarity); Belongs to the AP2/ERF transcription factor family. ERF subfamily.										0.63
		COL8	Zinc finger protein CONSTANS-LIKE 8.										0.59
Ⅵ	TaGLK33	NAC92	NAC domain-containing protein 92; Transcription activator that binds to DNA in promoters of target genes on a specific bipartite motif 5'-[ACG][CA]GT[AG](5- 6n)[CT]AC[AG]-3'. Promotes lateral root development. Triggers the expression of senescence-associated genes during age-, salt- and dark-induced senescence through a regulatory network that may involve cross-talk with salt- and H(2)O(2)- depen…										0.832
	Transcription activator GLK1; Transcriptional activator that functions with GLK2 to promote chloroplast development. Acts as an activator of nuclear photosynthetic genes involved in chlorophyll biosynthesis, light harvesting, and electron transport. Acts in a cell-autonomous manner to coordinate and maintain the photosynthetic apparatus within individual cells. May function in photosynthetic capa…	GUN1	Pentatricopeptide repeat-containing protein At2g31400, chloroplastic.										0.828
	Identifier: Q9SIV3, GLK1	GUN4	Tetrapyrrole-binding protein, chloroplastic; Regulates chlorophyll synthesis and plastid-to-nucleus signal transduction by binding both the product and the substrate of Mg- chelatase, an enzyme that produces magnesium-protoporphyrin IX (Mg- Proto). Activates also Mg-chelatase. Neither binds abscisic acid (ABA) nor is involved in ABA signaling.										0.818
		CHLH	Magnesium-chelatase subunit ChlH, chloroplastic; Multifunctional protein involved in chlorophyll synthesis, plastid-to-nucleus retrograde signaling and abscisic acid (ABA) perception. In chlorophyll synthesis, catalyzes the insertion of magnesium ion into protoporphyrin IX to yield Mg-protoporphyrin IX. The reaction takes place in two steps, with an ATP-dependent activation followed by an ATP-dep…										0.8
		PORB	Protochlorophyllide reductase B, chloroplastic; Phototransformation of protochlorophyllide (Pchlide) to chlorophyllide (Chlide); Belongs to the short-chain dehydrogenases/reductases (SDR) family. POR subfamily.										0.786
		HY5	Transcription factor HY5; Transcription factor that promotes photomorphogenesis in light. Acts downstream of the light receptor network and directly affects transcription of light-induced genes. Specifically involved in the blue light specific pathway, suggesting that it participates in transmission of cryptochromes (CRY1 and CRY2) signals to downstream responses. In darkness, its degradation pre…										0.784
		GATA21	GATA transcription factor 21; Transcriptional regulator that specifically binds 5'-GATA-3' or 5'-GAT-3' motifs within gene promoters. Involved in the modulation of chloroplast development, growth and division in a cytokinin-dependent manner. Repressor of the gibberellic acid (GA) signaling pathway that represses flowering and modulates greening, in a SOC1-dependent manner. Prevents the accumulati…										0.774
		HEMA1	Glutamyl-tRNA reductase 1, chloroplastic; Catalyzes the NADPH-dependent reduction of glutamyl-tRNA(Glu) to glutamate 1-semialdehyde (GSA). Probably involved in the tetrapyrrole synthesis required for the chlorophyll biosynthesis.										0.769
		SIGF	RNA polymerase sigma factor sigF, chloroplastic; Sigma factors are initiation factors that promote the attachment of plastid-encoded RNA polymerase (PEP) to specific initiation sites and are then released. Regulates transcription in chloroplast in a DG1-dependent manner. Involved in light-dependent chloroplast development. Required during early plant development and primary leaf formation.										0.756
		GATA22	Putative GATA transcription factor 22; Transcriptional regulator that specifically binds 5'-GATA-3' or 5'-GAT-3' motifs within gene promoters. Involved in the modulation of chloroplast development, growth and division in a cytokinin-dependent manner. Repressor of the gibberellic acid (GA) signaling pathway that regulates flowering and modulates greening, in a SOC1-dependent manner. Prevents the a…										0.754
	TaGLK40	NAC92	NAC domain-containing protein 92; Transcription activator that binds to DNA in promoters of target genes on a specific bipartite motif 5'-[ACG][CA]GT[AG](5- 6n)[CT]AC[AG]-3'. Promotes lateral root development. Triggers the expression of senescence-associated genes during age-, salt- and dark-induced senescence through a regulatory network that may involve cross-talk with salt- and H(2)O(2)- depen…										0.832
	Transcription activator GLK1; Transcriptional activator that functions with GLK2 to promote chloroplast development. Acts as an activator of nuclear photosynthetic genes involved in chlorophyll biosynthesis, light harvesting, and electron transport. Acts in a cell-autonomous manner to coordinate and maintain the photosynthetic apparatus within individual cells. May function in photosynthetic capa…	GUN1	Pentatricopeptide repeat-containing protein At2g31400, chloroplastic.										0.828
	Identifier: Q9SIV3, GLK1	GUN4	Tetrapyrrole-binding protein, chloroplastic; Regulates chlorophyll synthesis and plastid-to-nucleus signal transduction by binding both the product and the substrate of Mg- chelatase, an enzyme that produces magnesium-protoporphyrin IX (Mg- Proto). Activates also Mg-chelatase. Neither binds abscisic acid (ABA) nor is involved in ABA signaling.										0.818
		CHLH	Magnesium-chelatase subunit ChlH, chloroplastic; Multifunctional protein involved in chlorophyll synthesis, plastid-to-nucleus retrograde signaling and abscisic acid (ABA) perception. In chlorophyll synthesis, catalyzes the insertion of magnesium ion into protoporphyrin IX to yield Mg-protoporphyrin IX. The reaction takes place in two steps, with an ATP-dependent activation followed by an ATP-dep…										0.8
		PORB	Protochlorophyllide reductase B, chloroplastic; Phototransformation of protochlorophyllide (Pchlide) to chlorophyllide (Chlide); Belongs to the short-chain dehydrogenases/reductases (SDR) family. POR subfamily.										0.786
		HY5	Transcription factor HY5; Transcription factor that promotes photomorphogenesis in light. Acts downstream of the light receptor network and directly affects transcription of light-induced genes. Specifically involved in the blue light specific pathway, suggesting that it participates in transmission of cryptochromes (CRY1 and CRY2) signals to downstream responses. In darkness, its degradation pre…										0.784
		GATA21	GATA transcription factor 21; Transcriptional regulator that specifically binds 5'-GATA-3' or 5'-GAT-3' motifs within gene promoters. Involved in the modulation of chloroplast development, growth and division in a cytokinin-dependent manner. Repressor of the gibberellic acid (GA) signaling pathway that represses flowering and modulates greening, in a SOC1-dependent manner. Prevents the accumulati…										0.774
		HEMA1	Glutamyl-tRNA reductase 1, chloroplastic; Catalyzes the NADPH-dependent reduction of glutamyl-tRNA(Glu) to glutamate 1-semialdehyde (GSA). Probably involved in the tetrapyrrole synthesis required for the chlorophyll biosynthesis.										0.769
		SIGF	RNA polymerase sigma factor sigF, chloroplastic; Sigma factors are initiation factors that promote the attachment of plastid-encoded RNA polymerase (PEP) to specific initiation sites and are then released. Regulates transcription in chloroplast in a DG1-dependent manner. Involved in light-dependent chloroplast development. Required during early plant development and primary leaf formation.										0.756
		GATA22	Putative GATA transcription factor 22; Transcriptional regulator that specifically binds 5'-GATA-3' or 5'-GAT-3' motifs within gene promoters. Involved in the modulation of chloroplast development, growth and division in a cytokinin-dependent manner. Repressor of the gibberellic acid (GA) signaling pathway that regulates flowering and modulates greening, in a SOC1-dependent manner. Prevents the a…										0.754
	TaGLK47	NAC92	NAC domain-containing protein 92; Transcription activator that binds to DNA in promoters of target genes on a specific bipartite motif 5'-[ACG][CA]GT[AG](5- 6n)[CT]AC[AG]-3'. Promotes lateral root development. Triggers the expression of senescence-associated genes during age-, salt- and dark-induced senescence through a regulatory network that may involve cross-talk with salt- and H(2)O(2)- depen…										0.832
	Transcription activator GLK1; Transcriptional activator that functions with GLK2 to promote chloroplast development. Acts as an activator of nuclear photosynthetic genes involved in chlorophyll biosynthesis, light harvesting, and electron transport. Acts in a cell-autonomous manner to coordinate and maintain the photosynthetic apparatus within individual cells. May function in photosynthetic capa…	GUN1	Pentatricopeptide repeat-containing protein At2g31400, chloroplastic.										0.828
	Identifier: Q9SIV3, GLK1	GUN4	Tetrapyrrole-binding protein, chloroplastic; Regulates chlorophyll synthesis and plastid-to-nucleus signal transduction by binding both the product and the substrate of Mg- chelatase, an enzyme that produces magnesium-protoporphyrin IX (Mg- Proto). Activates also Mg-chelatase. Neither binds abscisic acid (ABA) nor is involved in ABA signaling.										0.818
		CHLH	Magnesium-chelatase subunit ChlH, chloroplastic; Multifunctional protein involved in chlorophyll synthesis, plastid-to-nucleus retrograde signaling and abscisic acid (ABA) perception. In chlorophyll synthesis, catalyzes the insertion of magnesium ion into protoporphyrin IX to yield Mg-protoporphyrin IX. The reaction takes place in two steps, with an ATP-dependent activation followed by an ATP-dep…										0.8
		PORB	Protochlorophyllide reductase B, chloroplastic; Phototransformation of protochlorophyllide (Pchlide) to chlorophyllide (Chlide); Belongs to the short-chain dehydrogenases/reductases (SDR) family. POR subfamily.										0.786
		HY5	Transcription factor HY5; Transcription factor that promotes photomorphogenesis in light. Acts downstream of the light receptor network and directly affects transcription of light-induced genes. Specifically involved in the blue light specific pathway, suggesting that it participates in transmission of cryptochromes (CRY1 and CRY2) signals to downstream responses. In darkness, its degradation pre…										0.784
		GATA21	GATA transcription factor 21; Transcriptional regulator that specifically binds 5'-GATA-3' or 5'-GAT-3' motifs within gene promoters. Involved in the modulation of chloroplast development, growth and division in a cytokinin-dependent manner. Repressor of the gibberellic acid (GA) signaling pathway that represses flowering and modulates greening, in a SOC1-dependent manner. Prevents the accumulati…										0.774
		HEMA1	Glutamyl-tRNA reductase 1, chloroplastic; Catalyzes the NADPH-dependent reduction of glutamyl-tRNA(Glu) to glutamate 1-semialdehyde (GSA). Probably involved in the tetrapyrrole synthesis required for the chlorophyll biosynthesis.										0.769
		SIGF	RNA polymerase sigma factor sigF, chloroplastic; Sigma factors are initiation factors that promote the attachment of plastid-encoded RNA polymerase (PEP) to specific initiation sites and are then released. Regulates transcription in chloroplast in a DG1-dependent manner. Involved in light-dependent chloroplast development. Required during early plant development and primary leaf formation.										0.756
		GATA22	Putative GATA transcription factor 22; Transcriptional regulator that specifically binds 5'-GATA-3' or 5'-GAT-3' motifs within gene promoters. Involved in the modulation of chloroplast development, growth and division in a cytokinin-dependent manner. Repressor of the gibberellic acid (GA) signaling pathway that regulates flowering and modulates greening, in a SOC1-dependent manner. Prevents the a…										0.754
	TaGLK127	PIF5	Transcription factor PIF5; Transcription factor acting negatively in the phytochrome B signaling pathway to promote the shade-avoidance response. Regulates PHYB abundance at the post-transcriptional level, possibly via the ubiquitin-proteasome pathway. Promotes ethylene activity in the dark. May regulate the expression of a subset of genes by binding to the G- box motif. Might be involved in the …										0.854
	Transcription activator GLK2; Transcriptional activator that functions with GLK1 to promote chloroplast development. Acts as an activator of nuclear photosynthetic genes involved in chlorophyll biosynthesis, light harvesting, and electron transport. Acts in a cell-autonomous manner to coordinate and maintain the photosynthetic apparatus within individual cells. May function in photosynthetic capa…	DET1	Light-mediated development protein DET1; Component of light signal transduction machinery. Involved in repression of photomorphogenesis in darkness by participating in the CDD complex, a complex probably required to regulate the activity of ubiquitin conjugating enzymes (E2s). Involved in repression of deetiolation in the developing seedling. Repression of photomorphogenesis is probably mediated …										0.845
	Identifier: Q9FFH0, GLK2	NAC92	NAC domain-containing protein 92; Transcription activator that binds to DNA in promoters of target genes on a specific bipartite motif 5'-[ACG][CA]GT[AG](5- 6n)[CT]AC[AG]-3'. Promotes lateral root development. Triggers the expression of senescence-associated genes during age-, salt- and dark-induced senescence through a regulatory network that may involve cross-talk with salt- and H(2)O(2)- depen…										0.841
		GUN4	Tetrapyrrole-binding protein, chloroplastic; Regulates chlorophyll synthesis and plastid-to-nucleus signal transduction by binding both the product and the substrate of Mg- chelatase, an enzyme that produces magnesium-protoporphyrin IX (Mg- Proto). Activates also Mg-chelatase. Neither binds abscisic acid (ABA) nor is involved in ABA signaling.										0.827
		CHLH	Magnesium-chelatase subunit ChlH, chloroplastic; Multifunctional protein involved in chlorophyll synthesis, plastid-to-nucleus retrograde signaling and abscisic acid (ABA) perception. In chlorophyll synthesis, catalyzes the insertion of magnesium ion into protoporphyrin IX to yield Mg-protoporphyrin IX. The reaction takes place in two steps, with an ATP-dependent activation followed by an ATP-dep…										0.811
		GUN1	Pentatricopeptide repeat-containing protein At2g31400, chloroplastic.										0.803
		HY5	Transcription factor HY5; Transcription factor that promotes photomorphogenesis in light. Acts downstream of the light receptor network and directly affects transcription of light-induced genes. Specifically involved in the blue light specific pathway, suggesting that it participates in transmission of cryptochromes (CRY1 and CRY2) signals to downstream responses. In darkness, its degradation pre…										0.793
		PORB	Protochlorophyllide reductase B, chloroplastic; Phototransformation of protochlorophyllide (Pchlide) to chlorophyllide (Chlide); Belongs to the short-chain dehydrogenases/reductases (SDR) family. POR subfamily.										0.787
		LHCB2.4	Chlorophyll a-b binding protein 2.4, chloroplastic; The light-harvesting complex (LHC) functions as a light receptor, it captures and delivers excitation energy to photosystems with which it is closely associated (By similarity). Mediates rapid phosphorylation and migration of LHCII-PSII to photosystem I (PSI) after transition to state 2 (red) light conditions, thus leading to the formation of PS…										0.764
		PIF4	Transcription factor PIF4; Transcription factor acting negatively in the phytochrome B signaling pathway. May regulate the expression of a subset of genes involved in cell expansion by binding to the G-box motif (By similarity). Activated by CRY1 and CRY2 in response to low blue light (LBL) by direct binding at chromatin on E-box variant 5'-CA[CT]GTG-3' to stimulate specific gene expression to ad…										0.757
	TaGLK144	NAC92	NAC domain-containing protein 92; Transcription activator that binds to DNA in promoters of target genes on a specific bipartite motif 5'-[ACG][CA]GT[AG](5- 6n)[CT]AC[AG]-3'. Promotes lateral root development. Triggers the expression of senescence-associated genes during age-, salt- and dark-induced senescence through a regulatory network that may involve cross-talk with salt- and H(2)O(2)- depen…										0.832
	Transcription activator GLK1; Transcriptional activator that functions with GLK2 to promote chloroplast development. Acts as an activator of nuclear photosynthetic genes involved in chlorophyll biosynthesis, light harvesting, and electron transport. Acts in a cell-autonomous manner to coordinate and maintain the photosynthetic apparatus within individual cells. May function in photosynthetic capa…	GUN1	Pentatricopeptide repeat-containing protein At2g31400, chloroplastic.										0.828
	Identifier: Q9SIV3, GLK1	GUN4	Tetrapyrrole-binding protein, chloroplastic; Regulates chlorophyll synthesis and plastid-to-nucleus signal transduction by binding both the product and the substrate of Mg- chelatase, an enzyme that produces magnesium-protoporphyrin IX (Mg- Proto). Activates also Mg-chelatase. Neither binds abscisic acid (ABA) nor is involved in ABA signaling.										0.818
		CHLH	Magnesium-chelatase subunit ChlH, chloroplastic; Multifunctional protein involved in chlorophyll synthesis, plastid-to-nucleus retrograde signaling and abscisic acid (ABA) perception. In chlorophyll synthesis, catalyzes the insertion of magnesium ion into protoporphyrin IX to yield Mg-protoporphyrin IX. The reaction takes place in two steps, with an ATP-dependent activation followed by an ATP-dep…										0.8
		PORB	Protochlorophyllide reductase B, chloroplastic; Phototransformation of protochlorophyllide (Pchlide) to chlorophyllide (Chlide); Belongs to the short-chain dehydrogenases/reductases (SDR) family. POR subfamily.										0.786
		HY5	Transcription factor HY5; Transcription factor that promotes photomorphogenesis in light. Acts downstream of the light receptor network and directly affects transcription of light-induced genes. Specifically involved in the blue light specific pathway, suggesting that it participates in transmission of cryptochromes (CRY1 and CRY2) signals to downstream responses. In darkness, its degradation pre…										0.784
		GATA21	GATA transcription factor 21; Transcriptional regulator that specifically binds 5'-GATA-3' or 5'-GAT-3' motifs within gene promoters. Involved in the modulation of chloroplast development, growth and division in a cytokinin-dependent manner. Repressor of the gibberellic acid (GA) signaling pathway that represses flowering and modulates greening, in a SOC1-dependent manner. Prevents the accumulati…										0.774
		HEMA1	Glutamyl-tRNA reductase 1, chloroplastic; Catalyzes the NADPH-dependent reduction of glutamyl-tRNA(Glu) to glutamate 1-semialdehyde (GSA). Probably involved in the tetrapyrrole synthesis required for the chlorophyll biosynthesis.										0.769
		SIGF	RNA polymerase sigma factor sigF, chloroplastic; Sigma factors are initiation factors that promote the attachment of plastid-encoded RNA polymerase (PEP) to specific initiation sites and are then released. Regulates transcription in chloroplast in a DG1-dependent manner. Involved in light-dependent chloroplast development. Required during early plant development and primary leaf formation.										0.756
		GATA22	Putative GATA transcription factor 22; Transcriptional regulator that specifically binds 5'-GATA-3' or 5'-GAT-3' motifs within gene promoters. Involved in the modulation of chloroplast development, growth and division in a cytokinin-dependent manner. Repressor of the gibberellic acid (GA) signaling pathway that regulates flowering and modulates greening, in a SOC1-dependent manner. Prevents the a…										0.754
	TaGLK160	NAC92	NAC domain-containing protein 92; Transcription activator that binds to DNA in promoters of target genes on a specific bipartite motif 5'-[ACG][CA]GT[AG](5- 6n)[CT]AC[AG]-3'. Promotes lateral root development. Triggers the expression of senescence-associated genes during age-, salt- and dark-induced senescence through a regulatory network that may involve cross-talk with salt- and H(2)O(2)- depen…										0.832
	Transcription activator GLK1; Transcriptional activator that functions with GLK2 to promote chloroplast development. Acts as an activator of nuclear photosynthetic genes involved in chlorophyll biosynthesis, light harvesting, and electron transport. Acts in a cell-autonomous manner to coordinate and maintain the photosynthetic apparatus within individual cells. May function in photosynthetic capa…	GUN1	Pentatricopeptide repeat-containing protein At2g31400, chloroplastic.										0.828
	Identifier: Q9SIV3, GLK1	GUN4	Tetrapyrrole-binding protein, chloroplastic; Regulates chlorophyll synthesis and plastid-to-nucleus signal transduction by binding both the product and the substrate of Mg- chelatase, an enzyme that produces magnesium-protoporphyrin IX (Mg- Proto). Activates also Mg-chelatase. Neither binds abscisic acid (ABA) nor is involved in ABA signaling.										0.818
		CHLH	Magnesium-chelatase subunit ChlH, chloroplastic; Multifunctional protein involved in chlorophyll synthesis, plastid-to-nucleus retrograde signaling and abscisic acid (ABA) perception. In chlorophyll synthesis, catalyzes the insertion of magnesium ion into protoporphyrin IX to yield Mg-protoporphyrin IX. The reaction takes place in two steps, with an ATP-dependent activation followed by an ATP-dep…										0.8
		PORB	Protochlorophyllide reductase B, chloroplastic; Phototransformation of protochlorophyllide (Pchlide) to chlorophyllide (Chlide); Belongs to the short-chain dehydrogenases/reductases (SDR) family. POR subfamily.										0.786
		HY5	Transcription factor HY5; Transcription factor that promotes photomorphogenesis in light. Acts downstream of the light receptor network and directly affects transcription of light-induced genes. Specifically involved in the blue light specific pathway, suggesting that it participates in transmission of cryptochromes (CRY1 and CRY2) signals to downstream responses. In darkness, its degradation pre…										0.784
		GATA21	GATA transcription factor 21; Transcriptional regulator that specifically binds 5'-GATA-3' or 5'-GAT-3' motifs within gene promoters. Involved in the modulation of chloroplast development, growth and division in a cytokinin-dependent manner. Repressor of the gibberellic acid (GA) signaling pathway that represses flowering and modulates greening, in a SOC1-dependent manner. Prevents the accumulati…										0.774
		HEMA1	Glutamyl-tRNA reductase 1, chloroplastic; Catalyzes the NADPH-dependent reduction of glutamyl-tRNA(Glu) to glutamate 1-semialdehyde (GSA). Probably involved in the tetrapyrrole synthesis required for the chlorophyll biosynthesis.										0.769
		SIGF	RNA polymerase sigma factor sigF, chloroplastic; Sigma factors are initiation factors that promote the attachment of plastid-encoded RNA polymerase (PEP) to specific initiation sites and are then released. Regulates transcription in chloroplast in a DG1-dependent manner. Involved in light-dependent chloroplast development. Required during early plant development and primary leaf formation.										0.756
		GATA22	Putative GATA transcription factor 22; Transcriptional regulator that specifically binds 5'-GATA-3' or 5'-GAT-3' motifs within gene promoters. Involved in the modulation of chloroplast development, growth and division in a cytokinin-dependent manner. Repressor of the gibberellic acid (GA) signaling pathway that regulates flowering and modulates greening, in a SOC1-dependent manner. Prevents the a…										0.754
Ⅶ	TaGLK9	AHP3	Histidine-containing phosphotransfer protein 3; Functions as two-component phosphorelay mediators between cytokinin sensor histidine kinases and response regulators (B-type ARRs). Plays an important role in propagating cytokinin signal transduction through the multistep His-to-Asp phosphorelay.										0.978
	Two-component response regulator ARR1; Transcriptional activator that binds specifically to the DNA sequence 5'-[AG]GATT-3'. Functions as a response regulator involved in His-to-Asp phosphorelay signal transduction system. Phosphorylation of the Asp residue in the receiver domain activates the ability of the protein to promote the transcription of target genes. Could directly activate some type-A…	AHP5	Histidine-containing phosphotransfer protein 5; Functions as two-component phosphorelay mediators between cytokinin sensor histidine kinases and response regulators (B-type ARRs). Plays an important role in propagating cytokinin signal transduction through the multistep His-to-Asp phosphorelay.										0.962
	Identifier: Q940D0, ARR1	AHK3	Histidine kinase 3; Cytokinins (CK) receptor related to bacterial two-component regulators. Functions as a histidine kinase and transmits the stress signal to a downstream MAPK cascade. This protein undergoes an ATP- dependent autophosphorylation at a conserved histidine residue in the kinase core, and a phosphoryl group is then transferred to a conserved aspartate residue in the receiver domain.…										0.933
		AHP4	Histidine-containing phosphotransfer protein 4; Functions as two-component phosphorelay mediators between cytokinin sensor histidine kinases and response regulators (B-type ARRs). Plays an important role in propagating cytokinin signal transduction through the multistep His-to-Asp phosphorelay.										0.932
		AHP6	Pseudo histidine-containing phosphotransfer protein 6; Functions as two-component phosphorelay mediators between cytokinin sensor histidine kinases and response regulators (B-type ARRs). Plays an important role in propagating cytokinin signal transduction.										0.925
		AHK2	Histidine kinase 2; Cytokinins (CK) receptor related to bacterial two-component regulators. Functions as a histidine kinase and transmits the stress signal to a downstream MAPK cascade. This protein undergoes an ATP- dependent autophosphorylation at a conserved histidine residue in the kinase core, and a phosphoryl group is then transferred to a conserved aspartate residue in the receiver domain.…										0.921
		AHP1	Histidine-containing phosphotransfer protein 1; Functions as two-component phosphorelay mediators between cytokinin sensor histidine kinases and response regulators (B-type ARRs). Plays an important role in propagating cytokinin signal transduction through the multistep His-to-Asp phosphorelay.										0.914
		AHP2	Histidine-containing phosphotransfer protein 2; Functions as two-component phosphorelay mediators between cytokinin sensor histidine kinases and response regulators (B-type ARRs). Plays an important role in propagating cytokinin signal transduction through the multistep His-to-Asp phosphorelay.										0.908
		IAA3	Auxin-responsive protein IAA3; Aux/IAA proteins are short-lived transcriptional factors that function as repressors of early auxin response genes at low auxin concentrations. Repression is thought to result from the interaction with auxin response factors (ARFs), proteins that bind to the auxin- responsive promoter element (AuxRE). Plays a central role in auxin regulation of root growth, in gravi…										0.898
		RGA	DELLA protein RGA; Probable transcriptional regulator that acts as a repressor of the gibberellin (GA) signaling pathway. Probably acts by participating in large multiprotein complexes that repress transcription of GA-inducible genes. Positively regulates XERICO expression in seeds. Upon GA application, it is degraded by the proteasome, allowing the GA signaling pathway. Compared to other DELLA p…										0.812
	TaGLK35	AHP5	Histidine-containing phosphotransfer protein 5; Functions as two-component phosphorelay mediators between cytokinin sensor histidine kinases and response regulators (B-type ARRs). Plays an important role in propagating cytokinin signal transduction through the multistep His-to-Asp phosphorelay.										0.892
	Two-component response regulator ARR11; Transcriptional activator that binds specifically to the DNA sequence 5'-[AG]GATT-3'. Functions as a response regulator involved in His-to-Asp phosphorelay signal transduction system. Phosphorylation of the Asp residue in the receiver domain activates the ability of the protein to promote the transcription of target genes. Could directly activate some type-…	AHP4	Histidine-containing phosphotransfer protein 4; Functions as two-component phosphorelay mediators between cytokinin sensor histidine kinases and response regulators (B-type ARRs). Plays an important role in propagating cytokinin signal transduction through the multistep His-to-Asp phosphorelay.										0.88
	Identifier: Q9FXD6, ARR11	AHP6	Pseudo histidine-containing phosphotransfer protein 6; Functions as two-component phosphorelay mediators between cytokinin sensor histidine kinases and response regulators (B-type ARRs). Plays an important role in propagating cytokinin signal transduction.										0.867
		AHP3	Histidine-containing phosphotransfer protein 3; Functions as two-component phosphorelay mediators between cytokinin sensor histidine kinases and response regulators (B-type ARRs). Plays an important role in propagating cytokinin signal transduction through the multistep His-to-Asp phosphorelay.										0.845
		AHP2	Histidine-containing phosphotransfer protein 2; Functions as two-component phosphorelay mediators between cytokinin sensor histidine kinases and response regulators (B-type ARRs). Plays an important role in propagating cytokinin signal transduction through the multistep His-to-Asp phosphorelay.										0.813
		F4JGC7_ARATH	Two-component phosphorelay mediator.										0.812
		AHK4	Histidine kinase 4; Cytokinins (CK) receptor related to bacterial two-component regulators. Binds also the synthetic urea-type cytokinin thiadiazuron, a potent defoliant and herbicide. Functions as a histidine kinase and transmits the stress signal to a downstream MAPK cascade. This protein undergoes an ATP-dependent autophosphorylation at a conserved histidine residue in the kinase core, and a p…										0.792
		AHK3	Histidine kinase 3; Cytokinins (CK) receptor related to bacterial two-component regulators. Functions as a histidine kinase and transmits the stress signal to a downstream MAPK cascade. This protein undergoes an ATP- dependent autophosphorylation at a conserved histidine residue in the kinase core, and a phosphoryl group is then transferred to a conserved aspartate residue in the receiver domain.…										0.773
		AHK2	Histidine kinase 2; Cytokinins (CK) receptor related to bacterial two-component regulators. Functions as a histidine kinase and transmits the stress signal to a downstream MAPK cascade. This protein undergoes an ATP- dependent autophosphorylation at a conserved histidine residue in the kinase core, and a phosphoryl group is then transferred to a conserved aspartate residue in the receiver domain.…										0.762
		AHP1	Histidine-containing phosphotransfer protein 1; Functions as two-component phosphorelay mediators between cytokinin sensor histidine kinases and response regulators (B-type ARRs). Plays an important role in propagating cytokinin signal transduction through the multistep His-to-Asp phosphorelay.										0.755
	TaGLK36	AHP3	Histidine-containing phosphotransfer protein 3; Functions as two-component phosphorelay mediators between cytokinin sensor histidine kinases and response regulators (B-type ARRs). Plays an important role in propagating cytokinin signal transduction through the multistep His-to-Asp phosphorelay.										0.939
	Two-component response regulator ARR10; Transcriptional activator that binds specifically to the DNA sequence 5'-[AG]GATT-3'. Functions as a response regulator involved in His-to-Asp phosphorelay signal transduction system. Phosphorylation of the Asp residue in the receiver domain activates the ability of the protein to promote the transcription of target genes. Could directly activate some type-…	CRF6	Ethylene-responsive transcription factor CRF6; Component of the cytokinin signaling pathway involved in cotyledons, leaves, and embryos development. Probably acts as a transcriptional activator. Binds to the GCC-box pathogenesis-related promoter element. May be involved in the regulation of gene expression by stress factors and by components of stress signal transduction pathways (By similarity);…										0.936
	Identifier: O49397, ARR10	AHP5	Histidine-containing phosphotransfer protein 5; Functions as two-component phosphorelay mediators between cytokinin sensor histidine kinases and response regulators (B-type ARRs). Plays an important role in propagating cytokinin signal transduction through the multistep His-to-Asp phosphorelay.										0.93
		AHP6	Pseudo histidine-containing phosphotransfer protein 6; Functions as two-component phosphorelay mediators between cytokinin sensor histidine kinases and response regulators (B-type ARRs). Plays an important role in propagating cytokinin signal transduction.										0.923
		AHP2	Histidine-containing phosphotransfer protein 2; Functions as two-component phosphorelay mediators between cytokinin sensor histidine kinases and response regulators (B-type ARRs). Plays an important role in propagating cytokinin signal transduction through the multistep His-to-Asp phosphorelay.										0.911
		AHP4	Histidine-containing phosphotransfer protein 4; Functions as two-component phosphorelay mediators between cytokinin sensor histidine kinases and response regulators (B-type ARRs). Plays an important role in propagating cytokinin signal transduction through the multistep His-to-Asp phosphorelay.										0.91
		AHK4	Histidine kinase 4; Cytokinins (CK) receptor related to bacterial two-component regulators. Binds also the synthetic urea-type cytokinin thiadiazuron, a potent defoliant and herbicide. Functions as a histidine kinase and transmits the stress signal to a downstream MAPK cascade. This protein undergoes an ATP-dependent autophosphorylation at a conserved histidine residue in the kinase core, and a p…										0.898
		AHK2	Histidine kinase 2; Cytokinins (CK) receptor related to bacterial two-component regulators. Functions as a histidine kinase and transmits the stress signal to a downstream MAPK cascade. This protein undergoes an ATP- dependent autophosphorylation at a conserved histidine residue in the kinase core, and a phosphoryl group is then transferred to a conserved aspartate residue in the receiver domain.…										0.893
		AHK3	Histidine kinase 3; Cytokinins (CK) receptor related to bacterial two-component regulators. Functions as a histidine kinase and transmits the stress signal to a downstream MAPK cascade. This protein undergoes an ATP- dependent autophosphorylation at a conserved histidine residue in the kinase core, and a phosphoryl group is then transferred to a conserved aspartate residue in the receiver domain.…										0.883
		AHP1	Histidine-containing phosphotransfer protein 1; Functions as two-component phosphorelay mediators between cytokinin sensor histidine kinases and response regulators (B-type ARRs). Plays an important role in propagating cytokinin signal transduction through the multistep His-to-Asp phosphorelay.										0.809
	TaGLK42	AHP5	Histidine-containing phosphotransfer protein 5; Functions as two-component phosphorelay mediators between cytokinin sensor histidine kinases and response regulators (B-type ARRs). Plays an important role in propagating cytokinin signal transduction through the multistep His-to-Asp phosphorelay.										0.892
	Two-component response regulator ARR11; Transcriptional activator that binds specifically to the DNA sequence 5'-[AG]GATT-3'. Functions as a response regulator involved in His-to-Asp phosphorelay signal transduction system. Phosphorylation of the Asp residue in the receiver domain activates the ability of the protein to promote the transcription of target genes. Could directly activate some type-…	AHP4	Histidine-containing phosphotransfer protein 4; Functions as two-component phosphorelay mediators between cytokinin sensor histidine kinases and response regulators (B-type ARRs). Plays an important role in propagating cytokinin signal transduction through the multistep His-to-Asp phosphorelay.										0.88
	Identifier: Q9FXD6, ARR11	AHP6	Pseudo histidine-containing phosphotransfer protein 6; Functions as two-component phosphorelay mediators between cytokinin sensor histidine kinases and response regulators (B-type ARRs). Plays an important role in propagating cytokinin signal transduction.										0.867
		AHP3	Histidine-containing phosphotransfer protein 3; Functions as two-component phosphorelay mediators between cytokinin sensor histidine kinases and response regulators (B-type ARRs). Plays an important role in propagating cytokinin signal transduction through the multistep His-to-Asp phosphorelay.										0.845
		AHP2	Histidine-containing phosphotransfer protein 2; Functions as two-component phosphorelay mediators between cytokinin sensor histidine kinases and response regulators (B-type ARRs). Plays an important role in propagating cytokinin signal transduction through the multistep His-to-Asp phosphorelay.										0.813
		F4JGC7_ARATH	Two-component phosphorelay mediator.										0.812
		AHK4	Histidine kinase 4; Cytokinins (CK) receptor related to bacterial two-component regulators. Binds also the synthetic urea-type cytokinin thiadiazuron, a potent defoliant and herbicide. Functions as a histidine kinase and transmits the stress signal to a downstream MAPK cascade. This protein undergoes an ATP-dependent autophosphorylation at a conserved histidine residue in the kinase core, and a p…										0.792
		AHK3	Histidine kinase 3; Cytokinins (CK) receptor related to bacterial two-component regulators. Functions as a histidine kinase and transmits the stress signal to a downstream MAPK cascade. This protein undergoes an ATP- dependent autophosphorylation at a conserved histidine residue in the kinase core, and a phosphoryl group is then transferred to a conserved aspartate residue in the receiver domain.…										0.773
		AHK2	Histidine kinase 2; Cytokinins (CK) receptor related to bacterial two-component regulators. Functions as a histidine kinase and transmits the stress signal to a downstream MAPK cascade. This protein undergoes an ATP- dependent autophosphorylation at a conserved histidine residue in the kinase core, and a phosphoryl group is then transferred to a conserved aspartate residue in the receiver domain.…										0.762
		AHP1	Histidine-containing phosphotransfer protein 1; Functions as two-component phosphorelay mediators between cytokinin sensor histidine kinases and response regulators (B-type ARRs). Plays an important role in propagating cytokinin signal transduction through the multistep His-to-Asp phosphorelay.										0.755
	TaGLK43	AHP5	Histidine-containing phosphotransfer protein 5; Functions as two-component phosphorelay mediators between cytokinin sensor histidine kinases and response regulators (B-type ARRs). Plays an important role in propagating cytokinin signal transduction through the multistep His-to-Asp phosphorelay.										0.928
	Two-component response regulator ARR12; Transcriptional activator that binds specifically to the DNA sequence 5'-[AG]GATT-3'. Functions as a response regulator involved in His-to-Asp phosphorelay signal transduction system. Phosphorylation of the Asp residue in the receiver domain activates the ability of the protein to promote the transcription of target genes. Could directly activate some type-…	AHP3	Histidine-containing phosphotransfer protein 3; Functions as two-component phosphorelay mediators between cytokinin sensor histidine kinases and response regulators (B-type ARRs). Plays an important role in propagating cytokinin signal transduction through the multistep His-to-Asp phosphorelay.										0.928
	Identifier: P62598, ARR12	AHP6	Pseudo histidine-containing phosphotransfer protein 6; Functions as two-component phosphorelay mediators between cytokinin sensor histidine kinases and response regulators (B-type ARRs). Plays an important role in propagating cytokinin signal transduction.										0.924
		AHP4	Histidine-containing phosphotransfer protein 4; Functions as two-component phosphorelay mediators between cytokinin sensor histidine kinases and response regulators (B-type ARRs). Plays an important role in propagating cytokinin signal transduction through the multistep His-to-Asp phosphorelay.										0.922
		AHK3	Histidine kinase 3; Cytokinins (CK) receptor related to bacterial two-component regulators. Functions as a histidine kinase and transmits the stress signal to a downstream MAPK cascade. This protein undergoes an ATP- dependent autophosphorylation at a conserved histidine residue in the kinase core, and a phosphoryl group is then transferred to a conserved aspartate residue in the receiver domain.…										0.899
		AHK4	Histidine kinase 4; Cytokinins (CK) receptor related to bacterial two-component regulators. Binds also the synthetic urea-type cytokinin thiadiazuron, a potent defoliant and herbicide. Functions as a histidine kinase and transmits the stress signal to a downstream MAPK cascade. This protein undergoes an ATP-dependent autophosphorylation at a conserved histidine residue in the kinase core, and a p…										0.898
		AHK2	Histidine kinase 2; Cytokinins (CK) receptor related to bacterial two-component regulators. Functions as a histidine kinase and transmits the stress signal to a downstream MAPK cascade. This protein undergoes an ATP- dependent autophosphorylation at a conserved histidine residue in the kinase core, and a phosphoryl group is then transferred to a conserved aspartate residue in the receiver domain.…										0.896
		CRF6	Ethylene-responsive transcription factor CRF6; Component of the cytokinin signaling pathway involved in cotyledons, leaves, and embryos development. Probably acts as a transcriptional activator. Binds to the GCC-box pathogenesis-related promoter element. May be involved in the regulation of gene expression by stress factors and by components of stress signal transduction pathways (By similarity);…										0.844
		CRF2	Ethylene-responsive transcription factor CRF2; Component of the cytokinin signaling pathway involved in cotyledons, leaves, and embryos development. Probably acts as a transcriptional activator. Binds to the GCC-box pathogenesis-related promoter element. May be involved in the regulation of gene expression by stress factors and by components of stress signal transduction pathways (By similarity);…										0.806
		IAA3	Auxin-responsive protein IAA3; Aux/IAA proteins are short-lived transcriptional factors that function as repressors of early auxin response genes at low auxin concentrations. Repression is thought to result from the interaction with auxin response factors (ARFs), proteins that bind to the auxin- responsive promoter element (AuxRE). Plays a central role in auxin regulation of root growth, in gravi…										0.795
	TaGLK49	AHP5	Histidine-containing phosphotransfer protein 5; Functions as two-component phosphorelay mediators between cytokinin sensor histidine kinases and response regulators (B-type ARRs). Plays an important role in propagating cytokinin signal transduction through the multistep His-to-Asp phosphorelay.										0.892
	Two-component response regulator ARR11; Transcriptional activator that binds specifically to the DNA sequence 5'-[AG]GATT-3'. Functions as a response regulator involved in His-to-Asp phosphorelay signal transduction system. Phosphorylation of the Asp residue in the receiver domain activates the ability of the protein to promote the transcription of target genes. Could directly activate some type-…	AHP4	Histidine-containing phosphotransfer protein 4; Functions as two-component phosphorelay mediators between cytokinin sensor histidine kinases and response regulators (B-type ARRs). Plays an important role in propagating cytokinin signal transduction through the multistep His-to-Asp phosphorelay.										0.88
	Identifier: Q9FXD6, ARR11	AHP6	Pseudo histidine-containing phosphotransfer protein 6; Functions as two-component phosphorelay mediators between cytokinin sensor histidine kinases and response regulators (B-type ARRs). Plays an important role in propagating cytokinin signal transduction.										0.867
		AHP3	Histidine-containing phosphotransfer protein 3; Functions as two-component phosphorelay mediators between cytokinin sensor histidine kinases and response regulators (B-type ARRs). Plays an important role in propagating cytokinin signal transduction through the multistep His-to-Asp phosphorelay.										0.845
		AHP2	Histidine-containing phosphotransfer protein 2; Functions as two-component phosphorelay mediators between cytokinin sensor histidine kinases and response regulators (B-type ARRs). Plays an important role in propagating cytokinin signal transduction through the multistep His-to-Asp phosphorelay.										0.813
		F4JGC7_ARATH	Two-component phosphorelay mediator.										0.812
		AHK4	Histidine kinase 4; Cytokinins (CK) receptor related to bacterial two-component regulators. Binds also the synthetic urea-type cytokinin thiadiazuron, a potent defoliant and herbicide. Functions as a histidine kinase and transmits the stress signal to a downstream MAPK cascade. This protein undergoes an ATP-dependent autophosphorylation at a conserved histidine residue in the kinase core, and a p…										0.792
		AHK3	Histidine kinase 3; Cytokinins (CK) receptor related to bacterial two-component regulators. Functions as a histidine kinase and transmits the stress signal to a downstream MAPK cascade. This protein undergoes an ATP- dependent autophosphorylation at a conserved histidine residue in the kinase core, and a phosphoryl group is then transferred to a conserved aspartate residue in the receiver domain.…										0.773
		AHK2	Histidine kinase 2; Cytokinins (CK) receptor related to bacterial two-component regulators. Functions as a histidine kinase and transmits the stress signal to a downstream MAPK cascade. This protein undergoes an ATP- dependent autophosphorylation at a conserved histidine residue in the kinase core, and a phosphoryl group is then transferred to a conserved aspartate residue in the receiver domain.…										0.762
		AHP1	Histidine-containing phosphotransfer protein 1; Functions as two-component phosphorelay mediators between cytokinin sensor histidine kinases and response regulators (B-type ARRs). Plays an important role in propagating cytokinin signal transduction through the multistep His-to-Asp phosphorelay.										0.755
	TaGLK51	TGA3	Transcription factor TGA3; Transcriptional activator that binds specifically to the DNA sequence 5'-TGACG-3'. Recognizes ocs elements like the as-1 motif of the cauliflower mosaic virus 35S promoter. Binding to the as-1-like cis elements mediate auxin- and salicylic acid-inducible transcription. Required to induce the systemic acquired resistance (SAR) via the regulation of pathogenesis-related g…										0.997
	Two-component response regulator ARR2; Transcriptional activator that binds specifically to the DNA sequence 5'-[AG]GATT-3'. Functions as a response regulator involved in His-to-Asp phosphorelay signal transduction system. Phosphorylation of the Asp residue in the receiver domain activates the ability of the protein to promote the transcription of target genes. Could directly activate some type-A…	AHP3	Histidine-containing phosphotransfer protein 3; Functions as two-component phosphorelay mediators between cytokinin sensor histidine kinases and response regulators (B-type ARRs). Plays an important role in propagating cytokinin signal transduction through the multistep His-to-Asp phosphorelay.										0.949
	Identifier: Q9ZWJ9, ARR2	AHP2	Histidine-containing phosphotransfer protein 2; Functions as two-component phosphorelay mediators between cytokinin sensor histidine kinases and response regulators (B-type ARRs). Plays an important role in propagating cytokinin signal transduction through the multistep His-to-Asp phosphorelay.										0.949
		AHP5	Histidine-containing phosphotransfer protein 5; Functions as two-component phosphorelay mediators between cytokinin sensor histidine kinases and response regulators (B-type ARRs). Plays an important role in propagating cytokinin signal transduction through the multistep His-to-Asp phosphorelay.										0.938
		AHP1	Histidine-containing phosphotransfer protein 1; Functions as two-component phosphorelay mediators between cytokinin sensor histidine kinases and response regulators (B-type ARRs). Plays an important role in propagating cytokinin signal transduction through the multistep His-to-Asp phosphorelay.										0.912
		AHK3	Histidine kinase 3; Cytokinins (CK) receptor related to bacterial two-component regulators. Functions as a histidine kinase and transmits the stress signal to a downstream MAPK cascade. This protein undergoes an ATP- dependent autophosphorylation at a conserved histidine residue in the kinase core, and a phosphoryl group is then transferred to a conserved aspartate residue in the receiver domain.…										0.904
		AHP4	Histidine-containing phosphotransfer protein 4; Functions as two-component phosphorelay mediators between cytokinin sensor histidine kinases and response regulators (B-type ARRs). Plays an important role in propagating cytokinin signal transduction through the multistep His-to-Asp phosphorelay.										0.9
		AHP6	Pseudo histidine-containing phosphotransfer protein 6; Functions as two-component phosphorelay mediators between cytokinin sensor histidine kinases and response regulators (B-type ARRs). Plays an important role in propagating cytokinin signal transduction.										0.875
		AHK2	Histidine kinase 2; Cytokinins (CK) receptor related to bacterial two-component regulators. Functions as a histidine kinase and transmits the stress signal to a downstream MAPK cascade. This protein undergoes an ATP- dependent autophosphorylation at a conserved histidine residue in the kinase core, and a phosphoryl group is then transferred to a conserved aspartate residue in the receiver domain.…										0.825
		AHK4	Histidine kinase 4; Cytokinins (CK) receptor related to bacterial two-component regulators. Binds also the synthetic urea-type cytokinin thiadiazuron, a potent defoliant and herbicide. Functions as a histidine kinase and transmits the stress signal to a downstream MAPK cascade. This protein undergoes an ATP-dependent autophosphorylation at a conserved histidine residue in the kinase core, and a p…										0.824
	TaGLK60	TGA3	Transcription factor TGA3; Transcriptional activator that binds specifically to the DNA sequence 5'-TGACG-3'. Recognizes ocs elements like the as-1 motif of the cauliflower mosaic virus 35S promoter. Binding to the as-1-like cis elements mediate auxin- and salicylic acid-inducible transcription. Required to induce the systemic acquired resistance (SAR) via the regulation of pathogenesis-related g…										0.997
	Two-component response regulator ARR2; Transcriptional activator that binds specifically to the DNA sequence 5'-[AG]GATT-3'. Functions as a response regulator involved in His-to-Asp phosphorelay signal transduction system. Phosphorylation of the Asp residue in the receiver domain activates the ability of the protein to promote the transcription of target genes. Could directly activate some type-A…	AHP3	Histidine-containing phosphotransfer protein 3; Functions as two-component phosphorelay mediators between cytokinin sensor histidine kinases and response regulators (B-type ARRs). Plays an important role in propagating cytokinin signal transduction through the multistep His-to-Asp phosphorelay.										0.949
	Identifier: Q9ZWJ9, ARR2	AHP2	Histidine-containing phosphotransfer protein 2; Functions as two-component phosphorelay mediators between cytokinin sensor histidine kinases and response regulators (B-type ARRs). Plays an important role in propagating cytokinin signal transduction through the multistep His-to-Asp phosphorelay.										0.949
		AHP5	Histidine-containing phosphotransfer protein 5; Functions as two-component phosphorelay mediators between cytokinin sensor histidine kinases and response regulators (B-type ARRs). Plays an important role in propagating cytokinin signal transduction through the multistep His-to-Asp phosphorelay.										0.938
		AHP1	Histidine-containing phosphotransfer protein 1; Functions as two-component phosphorelay mediators between cytokinin sensor histidine kinases and response regulators (B-type ARRs). Plays an important role in propagating cytokinin signal transduction through the multistep His-to-Asp phosphorelay.										0.912
		AHK3	Histidine kinase 3; Cytokinins (CK) receptor related to bacterial two-component regulators. Functions as a histidine kinase and transmits the stress signal to a downstream MAPK cascade. This protein undergoes an ATP- dependent autophosphorylation at a conserved histidine residue in the kinase core, and a phosphoryl group is then transferred to a conserved aspartate residue in the receiver domain.…										0.904
		AHP4	Histidine-containing phosphotransfer protein 4; Functions as two-component phosphorelay mediators between cytokinin sensor histidine kinases and response regulators (B-type ARRs). Plays an important role in propagating cytokinin signal transduction through the multistep His-to-Asp phosphorelay.										0.9
		AHP6	Pseudo histidine-containing phosphotransfer protein 6; Functions as two-component phosphorelay mediators between cytokinin sensor histidine kinases and response regulators (B-type ARRs). Plays an important role in propagating cytokinin signal transduction.										0.875
		AHK2	Histidine kinase 2; Cytokinins (CK) receptor related to bacterial two-component regulators. Functions as a histidine kinase and transmits the stress signal to a downstream MAPK cascade. This protein undergoes an ATP- dependent autophosphorylation at a conserved histidine residue in the kinase core, and a phosphoryl group is then transferred to a conserved aspartate residue in the receiver domain.…										0.825
		AHK4	Histidine kinase 4; Cytokinins (CK) receptor related to bacterial two-component regulators. Binds also the synthetic urea-type cytokinin thiadiazuron, a potent defoliant and herbicide. Functions as a histidine kinase and transmits the stress signal to a downstream MAPK cascade. This protein undergoes an ATP-dependent autophosphorylation at a conserved histidine residue in the kinase core, and a p…										0.824
	TaGLK66	TGA3	Transcription factor TGA3; Transcriptional activator that binds specifically to the DNA sequence 5'-TGACG-3'. Recognizes ocs elements like the as-1 motif of the cauliflower mosaic virus 35S promoter. Binding to the as-1-like cis elements mediate auxin- and salicylic acid-inducible transcription. Required to induce the systemic acquired resistance (SAR) via the regulation of pathogenesis-related g…										0.997
	Two-component response regulator ARR2; Transcriptional activator that binds specifically to the DNA sequence 5'-[AG]GATT-3'. Functions as a response regulator involved in His-to-Asp phosphorelay signal transduction system. Phosphorylation of the Asp residue in the receiver domain activates the ability of the protein to promote the transcription of target genes. Could directly activate some type-A…	AHP3	Histidine-containing phosphotransfer protein 3; Functions as two-component phosphorelay mediators between cytokinin sensor histidine kinases and response regulators (B-type ARRs). Plays an important role in propagating cytokinin signal transduction through the multistep His-to-Asp phosphorelay.										0.949
	Identifier: Q9ZWJ9, ARR2	AHP2	Histidine-containing phosphotransfer protein 2; Functions as two-component phosphorelay mediators between cytokinin sensor histidine kinases and response regulators (B-type ARRs). Plays an important role in propagating cytokinin signal transduction through the multistep His-to-Asp phosphorelay.										0.949
		AHP5	Histidine-containing phosphotransfer protein 5; Functions as two-component phosphorelay mediators between cytokinin sensor histidine kinases and response regulators (B-type ARRs). Plays an important role in propagating cytokinin signal transduction through the multistep His-to-Asp phosphorelay.										0.938
		AHP1	Histidine-containing phosphotransfer protein 1; Functions as two-component phosphorelay mediators between cytokinin sensor histidine kinases and response regulators (B-type ARRs). Plays an important role in propagating cytokinin signal transduction through the multistep His-to-Asp phosphorelay.										0.912
		AHK3	Histidine kinase 3; Cytokinins (CK) receptor related to bacterial two-component regulators. Functions as a histidine kinase and transmits the stress signal to a downstream MAPK cascade. This protein undergoes an ATP- dependent autophosphorylation at a conserved histidine residue in the kinase core, and a phosphoryl group is then transferred to a conserved aspartate residue in the receiver domain.…										0.904
		AHP4	Histidine-containing phosphotransfer protein 4; Functions as two-component phosphorelay mediators between cytokinin sensor histidine kinases and response regulators (B-type ARRs). Plays an important role in propagating cytokinin signal transduction through the multistep His-to-Asp phosphorelay.										0.9
		AHP6	Pseudo histidine-containing phosphotransfer protein 6; Functions as two-component phosphorelay mediators between cytokinin sensor histidine kinases and response regulators (B-type ARRs). Plays an important role in propagating cytokinin signal transduction.										0.875
		AHK2	Histidine kinase 2; Cytokinins (CK) receptor related to bacterial two-component regulators. Functions as a histidine kinase and transmits the stress signal to a downstream MAPK cascade. This protein undergoes an ATP- dependent autophosphorylation at a conserved histidine residue in the kinase core, and a phosphoryl group is then transferred to a conserved aspartate residue in the receiver domain.…										0.825
		AHK4	Histidine kinase 4; Cytokinins (CK) receptor related to bacterial two-component regulators. Binds also the synthetic urea-type cytokinin thiadiazuron, a potent defoliant and herbicide. Functions as a histidine kinase and transmits the stress signal to a downstream MAPK cascade. This protein undergoes an ATP-dependent autophosphorylation at a conserved histidine residue in the kinase core, and a p…										0.824
	TaGLK96		AHP5	Histidine-containing phosphotransfer protein 5; Functions as two-component phosphorelay mediators between cytokinin sensor histidine kinases and response regulators (B-type ARRs). Plays an important role in propagating cytokinin signal transduction through the multistep His-to-Asp phosphorelay.
	Two-component response regulator ARR12; Transcriptional activator that binds specifically to the DNA sequence 5'-[AG]GATT-3'. Functions as a response regulator involved in His-to-Asp phosphorelay signal transduction system. Phosphorylation of the Asp residue in the receiver domain activates the ability of the protein to promote the transcription of target genes. Could directly activate some type-…	AHP3	Histidine-containing phosphotransfer protein 3; Functions as two-component phosphorelay mediators between cytokinin sensor histidine kinases and response regulators (B-type ARRs). Plays an important role in propagating cytokinin signal transduction through the multistep His-to-Asp phosphorelay.										0.928
	Identifier: P62598, ARR12	AHP6	Pseudo histidine-containing phosphotransfer protein 6; Functions as two-component phosphorelay mediators between cytokinin sensor histidine kinases and response regulators (B-type ARRs). Plays an important role in propagating cytokinin signal transduction.										0.924
		AHP4	Histidine-containing phosphotransfer protein 4; Functions as two-component phosphorelay mediators between cytokinin sensor histidine kinases and response regulators (B-type ARRs). Plays an important role in propagating cytokinin signal transduction through the multistep His-to-Asp phosphorelay.										0.922
		AHK3	Histidine kinase 3; Cytokinins (CK) receptor related to bacterial two-component regulators. Functions as a histidine kinase and transmits the stress signal to a downstream MAPK cascade. This protein undergoes an ATP- dependent autophosphorylation at a conserved histidine residue in the kinase core, and a phosphoryl group is then transferred to a conserved aspartate residue in the receiver domain.…										0.899
		AHK4	Histidine kinase 4; Cytokinins (CK) receptor related to bacterial two-component regulators. Binds also the synthetic urea-type cytokinin thiadiazuron, a potent defoliant and herbicide. Functions as a histidine kinase and transmits the stress signal to a downstream MAPK cascade. This protein undergoes an ATP-dependent autophosphorylation at a conserved histidine residue in the kinase core, and a p…										0.898
		AHK2	Histidine kinase 2; Cytokinins (CK) receptor related to bacterial two-component regulators. Functions as a histidine kinase and transmits the stress signal to a downstream MAPK cascade. This protein undergoes an ATP- dependent autophosphorylation at a conserved histidine residue in the kinase core, and a phosphoryl group is then transferred to a conserved aspartate residue in the receiver domain.…										0.896
		CRF6	Ethylene-responsive transcription factor CRF6; Component of the cytokinin signaling pathway involved in cotyledons, leaves, and embryos development. Probably acts as a transcriptional activator. Binds to the GCC-box pathogenesis-related promoter element. May be involved in the regulation of gene expression by stress factors and by components of stress signal transduction pathways (By similarity);…										0.844
		CRF2	Ethylene-responsive transcription factor CRF2; Component of the cytokinin signaling pathway involved in cotyledons, leaves, and embryos development. Probably acts as a transcriptional activator. Binds to the GCC-box pathogenesis-related promoter element. May be involved in the regulation of gene expression by stress factors and by components of stress signal transduction pathways (By similarity);…										0.806
		IAA3	Auxin-responsive protein IAA3; Aux/IAA proteins are short-lived transcriptional factors that function as repressors of early auxin response genes at low auxin concentrations. Repression is thought to result from the interaction with auxin response factors (ARFs), proteins that bind to the auxin- responsive promoter element (AuxRE). Plays a central role in auxin regulation of root growth, in gravi…										0.795
	TaGLK101	AHP5	Histidine-containing phosphotransfer protein 5; Functions as two-component phosphorelay mediators between cytokinin sensor histidine kinases and response regulators (B-type ARRs). Plays an important role in propagating cytokinin signal transduction through the multistep His-to-Asp phosphorelay.										0.928
	Two-component response regulator ARR12; Transcriptional activator that binds specifically to the DNA sequence 5'-[AG]GATT-3'. Functions as a response regulator involved in His-to-Asp phosphorelay signal transduction system. Phosphorylation of the Asp residue in the receiver domain activates the ability of the protein to promote the transcription of target genes. Could directly activate some type-…	AHP3	Histidine-containing phosphotransfer protein 3; Functions as two-component phosphorelay mediators between cytokinin sensor histidine kinases and response regulators (B-type ARRs). Plays an important role in propagating cytokinin signal transduction through the multistep His-to-Asp phosphorelay.										0.928
	Identifier: P62598, ARR12	AHP6	Pseudo histidine-containing phosphotransfer protein 6; Functions as two-component phosphorelay mediators between cytokinin sensor histidine kinases and response regulators (B-type ARRs). Plays an important role in propagating cytokinin signal transduction.										0.924
		AHP4	Histidine-containing phosphotransfer protein 4; Functions as two-component phosphorelay mediators between cytokinin sensor histidine kinases and response regulators (B-type ARRs). Plays an important role in propagating cytokinin signal transduction through the multistep His-to-Asp phosphorelay.										0.922
		AHK3	Histidine kinase 3; Cytokinins (CK) receptor related to bacterial two-component regulators. Functions as a histidine kinase and transmits the stress signal to a downstream MAPK cascade. This protein undergoes an ATP- dependent autophosphorylation at a conserved histidine residue in the kinase core, and a phosphoryl group is then transferred to a conserved aspartate residue in the receiver domain.…										0.899
		AHK4	Histidine kinase 4; Cytokinins (CK) receptor related to bacterial two-component regulators. Binds also the synthetic urea-type cytokinin thiadiazuron, a potent defoliant and herbicide. Functions as a histidine kinase and transmits the stress signal to a downstream MAPK cascade. This protein undergoes an ATP-dependent autophosphorylation at a conserved histidine residue in the kinase core, and a p…										0.898
		AHK2	Histidine kinase 2; Cytokinins (CK) receptor related to bacterial two-component regulators. Functions as a histidine kinase and transmits the stress signal to a downstream MAPK cascade. This protein undergoes an ATP- dependent autophosphorylation at a conserved histidine residue in the kinase core, and a phosphoryl group is then transferred to a conserved aspartate residue in the receiver domain.…										0.896
		CRF6	Ethylene-responsive transcription factor CRF6; Component of the cytokinin signaling pathway involved in cotyledons, leaves, and embryos development. Probably acts as a transcriptional activator. Binds to the GCC-box pathogenesis-related promoter element. May be involved in the regulation of gene expression by stress factors and by components of stress signal transduction pathways (By similarity);…										0.844
		CRF2	Ethylene-responsive transcription factor CRF2; Component of the cytokinin signaling pathway involved in cotyledons, leaves, and embryos development. Probably acts as a transcriptional activator. Binds to the GCC-box pathogenesis-related promoter element. May be involved in the regulation of gene expression by stress factors and by components of stress signal transduction pathways (By similarity);…										0.806
		IAA3	Auxin-responsive protein IAA3; Aux/IAA proteins are short-lived transcriptional factors that function as repressors of early auxin response genes at low auxin concentrations. Repression is thought to result from the interaction with auxin response factors (ARFs), proteins that bind to the auxin- responsive promoter element (AuxRE). Plays a central role in auxin regulation of root growth, in gravi…										0.795
	TaGLK106	AHP5	Histidine-containing phosphotransfer protein 5; Functions as two-component phosphorelay mediators between cytokinin sensor histidine kinases and response regulators (B-type ARRs). Plays an important role in propagating cytokinin signal transduction through the multistep His-to-Asp phosphorelay.										0.928
	Two-component response regulator ARR12; Transcriptional activator that binds specifically to the DNA sequence 5'-[AG]GATT-3'. Functions as a response regulator involved in His-to-Asp phosphorelay signal transduction system. Phosphorylation of the Asp residue in the receiver domain activates the ability of the protein to promote the transcription of target genes. Could directly activate some type-…	AHP3	Histidine-containing phosphotransfer protein 3; Functions as two-component phosphorelay mediators between cytokinin sensor histidine kinases and response regulators (B-type ARRs). Plays an important role in propagating cytokinin signal transduction through the multistep His-to-Asp phosphorelay.										0.928
	Identifier: P62598, ARR12	AHP6	Pseudo histidine-containing phosphotransfer protein 6; Functions as two-component phosphorelay mediators between cytokinin sensor histidine kinases and response regulators (B-type ARRs). Plays an important role in propagating cytokinin signal transduction.										0.924
		AHP4	Histidine-containing phosphotransfer protein 4; Functions as two-component phosphorelay mediators between cytokinin sensor histidine kinases and response regulators (B-type ARRs). Plays an important role in propagating cytokinin signal transduction through the multistep His-to-Asp phosphorelay.										0.922
		AHK3	Histidine kinase 3; Cytokinins (CK) receptor related to bacterial two-component regulators. Functions as a histidine kinase and transmits the stress signal to a downstream MAPK cascade. This protein undergoes an ATP- dependent autophosphorylation at a conserved histidine residue in the kinase core, and a phosphoryl group is then transferred to a conserved aspartate residue in the receiver domain.…										0.899
		AHK4	Histidine kinase 4; Cytokinins (CK) receptor related to bacterial two-component regulators. Binds also the synthetic urea-type cytokinin thiadiazuron, a potent defoliant and herbicide. Functions as a histidine kinase and transmits the stress signal to a downstream MAPK cascade. This protein undergoes an ATP-dependent autophosphorylation at a conserved histidine residue in the kinase core, and a p…										0.898
		AHK2	Histidine kinase 2; Cytokinins (CK) receptor related to bacterial two-component regulators. Functions as a histidine kinase and transmits the stress signal to a downstream MAPK cascade. This protein undergoes an ATP- dependent autophosphorylation at a conserved histidine residue in the kinase core, and a phosphoryl group is then transferred to a conserved aspartate residue in the receiver domain.…										0.896
		CRF6	Ethylene-responsive transcription factor CRF6; Component of the cytokinin signaling pathway involved in cotyledons, leaves, and embryos development. Probably acts as a transcriptional activator. Binds to the GCC-box pathogenesis-related promoter element. May be involved in the regulation of gene expression by stress factors and by components of stress signal transduction pathways (By similarity);…										0.844
		CRF2	Ethylene-responsive transcription factor CRF2; Component of the cytokinin signaling pathway involved in cotyledons, leaves, and embryos development. Probably acts as a transcriptional activator. Binds to the GCC-box pathogenesis-related promoter element. May be involved in the regulation of gene expression by stress factors and by components of stress signal transduction pathways (By similarity);…										0.806
		IAA3	Auxin-responsive protein IAA3; Aux/IAA proteins are short-lived transcriptional factors that function as repressors of early auxin response genes at low auxin concentrations. Repression is thought to result from the interaction with auxin response factors (ARFs), proteins that bind to the auxin- responsive promoter element (AuxRE). Plays a central role in auxin regulation of root growth, in gravi…										0.795
	TaGLK111	AHP5	Histidine-containing phosphotransfer protein 5; Functions as two-component phosphorelay mediators between cytokinin sensor histidine kinases and response regulators (B-type ARRs). Plays an important role in propagating cytokinin signal transduction through the multistep His-to-Asp phosphorelay.										0.928
	Two-component response regulator ARR12; Transcriptional activator that binds specifically to the DNA sequence 5'-[AG]GATT-3'. Functions as a response regulator involved in His-to-Asp phosphorelay signal transduction system. Phosphorylation of the Asp residue in the receiver domain activates the ability of the protein to promote the transcription of target genes. Could directly activate some type-…	AHP3	Histidine-containing phosphotransfer protein 3; Functions as two-component phosphorelay mediators between cytokinin sensor histidine kinases and response regulators (B-type ARRs). Plays an important role in propagating cytokinin signal transduction through the multistep His-to-Asp phosphorelay.										0.928
	Identifier: P62598, ARR12	AHP6	Pseudo histidine-containing phosphotransfer protein 6; Functions as two-component phosphorelay mediators between cytokinin sensor histidine kinases and response regulators (B-type ARRs). Plays an important role in propagating cytokinin signal transduction.										0.924
		AHP4	Histidine-containing phosphotransfer protein 4; Functions as two-component phosphorelay mediators between cytokinin sensor histidine kinases and response regulators (B-type ARRs). Plays an important role in propagating cytokinin signal transduction through the multistep His-to-Asp phosphorelay.										0.922
		AHK3	Histidine kinase 3; Cytokinins (CK) receptor related to bacterial two-component regulators. Functions as a histidine kinase and transmits the stress signal to a downstream MAPK cascade. This protein undergoes an ATP- dependent autophosphorylation at a conserved histidine residue in the kinase core, and a phosphoryl group is then transferred to a conserved aspartate residue in the receiver domain.…										0.899
		AHK4	Histidine kinase 4; Cytokinins (CK) receptor related to bacterial two-component regulators. Binds also the synthetic urea-type cytokinin thiadiazuron, a potent defoliant and herbicide. Functions as a histidine kinase and transmits the stress signal to a downstream MAPK cascade. This protein undergoes an ATP-dependent autophosphorylation at a conserved histidine residue in the kinase core, and a p…										0.898
		AHK2	Histidine kinase 2; Cytokinins (CK) receptor related to bacterial two-component regulators. Functions as a histidine kinase and transmits the stress signal to a downstream MAPK cascade. This protein undergoes an ATP- dependent autophosphorylation at a conserved histidine residue in the kinase core, and a phosphoryl group is then transferred to a conserved aspartate residue in the receiver domain.…										0.896
		CRF6	Ethylene-responsive transcription factor CRF6; Component of the cytokinin signaling pathway involved in cotyledons, leaves, and embryos development. Probably acts as a transcriptional activator. Binds to the GCC-box pathogenesis-related promoter element. May be involved in the regulation of gene expression by stress factors and by components of stress signal transduction pathways (By similarity);…										0.844
		CRF2	Ethylene-responsive transcription factor CRF2; Component of the cytokinin signaling pathway involved in cotyledons, leaves, and embryos development. Probably acts as a transcriptional activator. Binds to the GCC-box pathogenesis-related promoter element. May be involved in the regulation of gene expression by stress factors and by components of stress signal transduction pathways (By similarity);…										0.806
		IAA3	Auxin-responsive protein IAA3; Aux/IAA proteins are short-lived transcriptional factors that function as repressors of early auxin response genes at low auxin concentrations. Repression is thought to result from the interaction with auxin response factors (ARFs), proteins that bind to the auxin- responsive promoter element (AuxRE). Plays a central role in auxin regulation of root growth, in gravi…										0.795
	TaGLK116	AHP5	Histidine-containing phosphotransfer protein 5; Functions as two-component phosphorelay mediators between cytokinin sensor histidine kinases and response regulators (B-type ARRs). Plays an important role in propagating cytokinin signal transduction through the multistep His-to-Asp phosphorelay.										0.928
	Two-component response regulator ARR12; Transcriptional activator that binds specifically to the DNA sequence 5'-[AG]GATT-3'. Functions as a response regulator involved in His-to-Asp phosphorelay signal transduction system. Phosphorylation of the Asp residue in the receiver domain activates the ability of the protein to promote the transcription of target genes. Could directly activate some type-…	AHP3	Histidine-containing phosphotransfer protein 3; Functions as two-component phosphorelay mediators between cytokinin sensor histidine kinases and response regulators (B-type ARRs). Plays an important role in propagating cytokinin signal transduction through the multistep His-to-Asp phosphorelay.										0.928
	Identifier: P62598, ARR12	AHP6	Pseudo histidine-containing phosphotransfer protein 6; Functions as two-component phosphorelay mediators between cytokinin sensor histidine kinases and response regulators (B-type ARRs). Plays an important role in propagating cytokinin signal transduction.										0.924
		AHP4	Histidine-containing phosphotransfer protein 4; Functions as two-component phosphorelay mediators between cytokinin sensor histidine kinases and response regulators (B-type ARRs). Plays an important role in propagating cytokinin signal transduction through the multistep His-to-Asp phosphorelay.										0.922
		AHK3	Histidine kinase 3; Cytokinins (CK) receptor related to bacterial two-component regulators. Functions as a histidine kinase and transmits the stress signal to a downstream MAPK cascade. This protein undergoes an ATP- dependent autophosphorylation at a conserved histidine residue in the kinase core, and a phosphoryl group is then transferred to a conserved aspartate residue in the receiver domain.…										0.899
		AHK4	Histidine kinase 4; Cytokinins (CK) receptor related to bacterial two-component regulators. Binds also the synthetic urea-type cytokinin thiadiazuron, a potent defoliant and herbicide. Functions as a histidine kinase and transmits the stress signal to a downstream MAPK cascade. This protein undergoes an ATP-dependent autophosphorylation at a conserved histidine residue in the kinase core, and a p…										0.898
		AHK2	Histidine kinase 2; Cytokinins (CK) receptor related to bacterial two-component regulators. Functions as a histidine kinase and transmits the stress signal to a downstream MAPK cascade. This protein undergoes an ATP- dependent autophosphorylation at a conserved histidine residue in the kinase core, and a phosphoryl group is then transferred to a conserved aspartate residue in the receiver domain.…										0.896
		CRF6	Ethylene-responsive transcription factor CRF6; Component of the cytokinin signaling pathway involved in cotyledons, leaves, and embryos development. Probably acts as a transcriptional activator. Binds to the GCC-box pathogenesis-related promoter element. May be involved in the regulation of gene expression by stress factors and by components of stress signal transduction pathways (By similarity);…										0.844
		CRF2	Ethylene-responsive transcription factor CRF2; Component of the cytokinin signaling pathway involved in cotyledons, leaves, and embryos development. Probably acts as a transcriptional activator. Binds to the GCC-box pathogenesis-related promoter element. May be involved in the regulation of gene expression by stress factors and by components of stress signal transduction pathways (By similarity);…										0.806
		IAA3	Auxin-responsive protein IAA3; Aux/IAA proteins are short-lived transcriptional factors that function as repressors of early auxin response genes at low auxin concentrations. Repression is thought to result from the interaction with auxin response factors (ARFs), proteins that bind to the auxin- responsive promoter element (AuxRE). Plays a central role in auxin regulation of root growth, in gravi…										0.795
	TaGLK121	AHP5	Histidine-containing phosphotransfer protein 5; Functions as two-component phosphorelay mediators between cytokinin sensor histidine kinases and response regulators (B-type ARRs). Plays an important role in propagating cytokinin signal transduction through the multistep His-to-Asp phosphorelay.										0.928
	Two-component response regulator ARR12; Transcriptional activator that binds specifically to the DNA sequence 5'-[AG]GATT-3'. Functions as a response regulator involved in His-to-Asp phosphorelay signal transduction system. Phosphorylation of the Asp residue in the receiver domain activates the ability of the protein to promote the transcription of target genes. Could directly activate some type-…	AHP3	Histidine-containing phosphotransfer protein 3; Functions as two-component phosphorelay mediators between cytokinin sensor histidine kinases and response regulators (B-type ARRs). Plays an important role in propagating cytokinin signal transduction through the multistep His-to-Asp phosphorelay.										0.928
	Identifier: P62598, ARR12	AHP6	Pseudo histidine-containing phosphotransfer protein 6; Functions as two-component phosphorelay mediators between cytokinin sensor histidine kinases and response regulators (B-type ARRs). Plays an important role in propagating cytokinin signal transduction.										0.924
		AHP4	Histidine-containing phosphotransfer protein 4; Functions as two-component phosphorelay mediators between cytokinin sensor histidine kinases and response regulators (B-type ARRs). Plays an important role in propagating cytokinin signal transduction through the multistep His-to-Asp phosphorelay.										0.922
		AHK3	Histidine kinase 3; Cytokinins (CK) receptor related to bacterial two-component regulators. Functions as a histidine kinase and transmits the stress signal to a downstream MAPK cascade. This protein undergoes an ATP- dependent autophosphorylation at a conserved histidine residue in the kinase core, and a phosphoryl group is then transferred to a conserved aspartate residue in the receiver domain.…										0.899
		AHK4	Histidine kinase 4; Cytokinins (CK) receptor related to bacterial two-component regulators. Binds also the synthetic urea-type cytokinin thiadiazuron, a potent defoliant and herbicide. Functions as a histidine kinase and transmits the stress signal to a downstream MAPK cascade. This protein undergoes an ATP-dependent autophosphorylation at a conserved histidine residue in the kinase core, and a p…										0.898
		AHK2	Histidine kinase 2; Cytokinins (CK) receptor related to bacterial two-component regulators. Functions as a histidine kinase and transmits the stress signal to a downstream MAPK cascade. This protein undergoes an ATP- dependent autophosphorylation at a conserved histidine residue in the kinase core, and a phosphoryl group is then transferred to a conserved aspartate residue in the receiver domain.…										0.896
		CRF6	Ethylene-responsive transcription factor CRF6; Component of the cytokinin signaling pathway involved in cotyledons, leaves, and embryos development. Probably acts as a transcriptional activator. Binds to the GCC-box pathogenesis-related promoter element. May be involved in the regulation of gene expression by stress factors and by components of stress signal transduction pathways (By similarity);…										0.844
		CRF2	Ethylene-responsive transcription factor CRF2; Component of the cytokinin signaling pathway involved in cotyledons, leaves, and embryos development. Probably acts as a transcriptional activator. Binds to the GCC-box pathogenesis-related promoter element. May be involved in the regulation of gene expression by stress factors and by components of stress signal transduction pathways (By similarity);…										0.806
		IAA3	Auxin-responsive protein IAA3; Aux/IAA proteins are short-lived transcriptional factors that function as repressors of early auxin response genes at low auxin concentrations. Repression is thought to result from the interaction with auxin response factors (ARFs), proteins that bind to the auxin- responsive promoter element (AuxRE). Plays a central role in auxin regulation of root growth, in gravi…										0.795
	TaGLK123	AHP5	Histidine-containing phosphotransfer protein 5; Functions as two-component phosphorelay mediators between cytokinin sensor histidine kinases and response regulators (B-type ARRs). Plays an important role in propagating cytokinin signal transduction through the multistep His-to-Asp phosphorelay.										0.928
	Two-component response regulator ARR12; Transcriptional activator that binds specifically to the DNA sequence 5'-[AG]GATT-3'. Functions as a response regulator involved in His-to-Asp phosphorelay signal transduction system. Phosphorylation of the Asp residue in the receiver domain activates the ability of the protein to promote the transcription of target genes. Could directly activate some type-…	AHP3	Histidine-containing phosphotransfer protein 3; Functions as two-component phosphorelay mediators between cytokinin sensor histidine kinases and response regulators (B-type ARRs). Plays an important role in propagating cytokinin signal transduction through the multistep His-to-Asp phosphorelay.										0.928
	Identifier: P62598, ARR12	AHP6	Pseudo histidine-containing phosphotransfer protein 6; Functions as two-component phosphorelay mediators between cytokinin sensor histidine kinases and response regulators (B-type ARRs). Plays an important role in propagating cytokinin signal transduction.										0.924
		AHP4	Histidine-containing phosphotransfer protein 4; Functions as two-component phosphorelay mediators between cytokinin sensor histidine kinases and response regulators (B-type ARRs). Plays an important role in propagating cytokinin signal transduction through the multistep His-to-Asp phosphorelay.										0.922
		AHK3	Histidine kinase 3; Cytokinins (CK) receptor related to bacterial two-component regulators. Functions as a histidine kinase and transmits the stress signal to a downstream MAPK cascade. This protein undergoes an ATP- dependent autophosphorylation at a conserved histidine residue in the kinase core, and a phosphoryl group is then transferred to a conserved aspartate residue in the receiver domain.…										0.899
		AHK4	Histidine kinase 4; Cytokinins (CK) receptor related to bacterial two-component regulators. Binds also the synthetic urea-type cytokinin thiadiazuron, a potent defoliant and herbicide. Functions as a histidine kinase and transmits the stress signal to a downstream MAPK cascade. This protein undergoes an ATP-dependent autophosphorylation at a conserved histidine residue in the kinase core, and a p…										0.898
		AHK2	Histidine kinase 2; Cytokinins (CK) receptor related to bacterial two-component regulators. Functions as a histidine kinase and transmits the stress signal to a downstream MAPK cascade. This protein undergoes an ATP- dependent autophosphorylation at a conserved histidine residue in the kinase core, and a phosphoryl group is then transferred to a conserved aspartate residue in the receiver domain.…										0.896
		CRF6	Ethylene-responsive transcription factor CRF6; Component of the cytokinin signaling pathway involved in cotyledons, leaves, and embryos development. Probably acts as a transcriptional activator. Binds to the GCC-box pathogenesis-related promoter element. May be involved in the regulation of gene expression by stress factors and by components of stress signal transduction pathways (By similarity);…										0.844
		CRF2	Ethylene-responsive transcription factor CRF2; Component of the cytokinin signaling pathway involved in cotyledons, leaves, and embryos development. Probably acts as a transcriptional activator. Binds to the GCC-box pathogenesis-related promoter element. May be involved in the regulation of gene expression by stress factors and by components of stress signal transduction pathways (By similarity);…										0.806
		IAA3	Auxin-responsive protein IAA3; Aux/IAA proteins are short-lived transcriptional factors that function as repressors of early auxin response genes at low auxin concentrations. Repression is thought to result from the interaction with auxin response factors (ARFs), proteins that bind to the auxin- responsive promoter element (AuxRE). Plays a central role in auxin regulation of root growth, in gravi…										0.795
	TaGLK124	AHP5	Histidine-containing phosphotransfer protein 5; Functions as two-component phosphorelay mediators between cytokinin sensor histidine kinases and response regulators (B-type ARRs). Plays an important role in propagating cytokinin signal transduction through the multistep His-to-Asp phosphorelay.										0.928
	Two-component response regulator ARR12; Transcriptional activator that binds specifically to the DNA sequence 5'-[AG]GATT-3'. Functions as a response regulator involved in His-to-Asp phosphorelay signal transduction system. Phosphorylation of the Asp residue in the receiver domain activates the ability of the protein to promote the transcription of target genes. Could directly activate some type-…	AHP3	Histidine-containing phosphotransfer protein 3; Functions as two-component phosphorelay mediators between cytokinin sensor histidine kinases and response regulators (B-type ARRs). Plays an important role in propagating cytokinin signal transduction through the multistep His-to-Asp phosphorelay.										0.928
	Identifier: P62598, ARR12	AHP6	Pseudo histidine-containing phosphotransfer protein 6; Functions as two-component phosphorelay mediators between cytokinin sensor histidine kinases and response regulators (B-type ARRs). Plays an important role in propagating cytokinin signal transduction.										0.924
		AHP4	Histidine-containing phosphotransfer protein 4; Functions as two-component phosphorelay mediators between cytokinin sensor histidine kinases and response regulators (B-type ARRs). Plays an important role in propagating cytokinin signal transduction through the multistep His-to-Asp phosphorelay.										0.922
		AHK3	Histidine kinase 3; Cytokinins (CK) receptor related to bacterial two-component regulators. Functions as a histidine kinase and transmits the stress signal to a downstream MAPK cascade. This protein undergoes an ATP- dependent autophosphorylation at a conserved histidine residue in the kinase core, and a phosphoryl group is then transferred to a conserved aspartate residue in the receiver domain.…										0.899
		AHK4	Histidine kinase 4; Cytokinins (CK) receptor related to bacterial two-component regulators. Binds also the synthetic urea-type cytokinin thiadiazuron, a potent defoliant and herbicide. Functions as a histidine kinase and transmits the stress signal to a downstream MAPK cascade. This protein undergoes an ATP-dependent autophosphorylation at a conserved histidine residue in the kinase core, and a p…										0.898
		AHK2	Histidine kinase 2; Cytokinins (CK) receptor related to bacterial two-component regulators. Functions as a histidine kinase and transmits the stress signal to a downstream MAPK cascade. This protein undergoes an ATP- dependent autophosphorylation at a conserved histidine residue in the kinase core, and a phosphoryl group is then transferred to a conserved aspartate residue in the receiver domain.…										0.896
		CRF6	Ethylene-responsive transcription factor CRF6; Component of the cytokinin signaling pathway involved in cotyledons, leaves, and embryos development. Probably acts as a transcriptional activator. Binds to the GCC-box pathogenesis-related promoter element. May be involved in the regulation of gene expression by stress factors and by components of stress signal transduction pathways (By similarity);…										0.844
		CRF2	Ethylene-responsive transcription factor CRF2; Component of the cytokinin signaling pathway involved in cotyledons, leaves, and embryos development. Probably acts as a transcriptional activator. Binds to the GCC-box pathogenesis-related promoter element. May be involved in the regulation of gene expression by stress factors and by components of stress signal transduction pathways (By similarity);…										0.806
		IAA3	Auxin-responsive protein IAA3; Aux/IAA proteins are short-lived transcriptional factors that function as repressors of early auxin response genes at low auxin concentrations. Repression is thought to result from the interaction with auxin response factors (ARFs), proteins that bind to the auxin- responsive promoter element (AuxRE). Plays a central role in auxin regulation of root growth, in gravi…										0.795
	TaGLK125	AHP5	Histidine-containing phosphotransfer protein 5; Functions as two-component phosphorelay mediators between cytokinin sensor histidine kinases and response regulators (B-type ARRs). Plays an important role in propagating cytokinin signal transduction through the multistep His-to-Asp phosphorelay.										0.928
	Two-component response regulator ARR12; Transcriptional activator that binds specifically to the DNA sequence 5'-[AG]GATT-3'. Functions as a response regulator involved in His-to-Asp phosphorelay signal transduction system. Phosphorylation of the Asp residue in the receiver domain activates the ability of the protein to promote the transcription of target genes. Could directly activate some type-…	AHP3	Histidine-containing phosphotransfer protein 3; Functions as two-component phosphorelay mediators between cytokinin sensor histidine kinases and response regulators (B-type ARRs). Plays an important role in propagating cytokinin signal transduction through the multistep His-to-Asp phosphorelay.										0.928
	Identifier: P62598, ARR12	AHP6	Pseudo histidine-containing phosphotransfer protein 6; Functions as two-component phosphorelay mediators between cytokinin sensor histidine kinases and response regulators (B-type ARRs). Plays an important role in propagating cytokinin signal transduction.										0.924
		AHP4	Histidine-containing phosphotransfer protein 4; Functions as two-component phosphorelay mediators between cytokinin sensor histidine kinases and response regulators (B-type ARRs). Plays an important role in propagating cytokinin signal transduction through the multistep His-to-Asp phosphorelay.										0.922
		AHK3	Histidine kinase 3; Cytokinins (CK) receptor related to bacterial two-component regulators. Functions as a histidine kinase and transmits the stress signal to a downstream MAPK cascade. This protein undergoes an ATP- dependent autophosphorylation at a conserved histidine residue in the kinase core, and a phosphoryl group is then transferred to a conserved aspartate residue in the receiver domain.…										0.899
		AHK4	Histidine kinase 4; Cytokinins (CK) receptor related to bacterial two-component regulators. Binds also the synthetic urea-type cytokinin thiadiazuron, a potent defoliant and herbicide. Functions as a histidine kinase and transmits the stress signal to a downstream MAPK cascade. This protein undergoes an ATP-dependent autophosphorylation at a conserved histidine residue in the kinase core, and a p…										0.898
		AHK2	Histidine kinase 2; Cytokinins (CK) receptor related to bacterial two-component regulators. Functions as a histidine kinase and transmits the stress signal to a downstream MAPK cascade. This protein undergoes an ATP- dependent autophosphorylation at a conserved histidine residue in the kinase core, and a phosphoryl group is then transferred to a conserved aspartate residue in the receiver domain.…										0.896
		CRF6	Ethylene-responsive transcription factor CRF6; Component of the cytokinin signaling pathway involved in cotyledons, leaves, and embryos development. Probably acts as a transcriptional activator. Binds to the GCC-box pathogenesis-related promoter element. May be involved in the regulation of gene expression by stress factors and by components of stress signal transduction pathways (By similarity);…										0.844
		CRF2	Ethylene-responsive transcription factor CRF2; Component of the cytokinin signaling pathway involved in cotyledons, leaves, and embryos development. Probably acts as a transcriptional activator. Binds to the GCC-box pathogenesis-related promoter element. May be involved in the regulation of gene expression by stress factors and by components of stress signal transduction pathways (By similarity);…										0.806
		IAA3	Auxin-responsive protein IAA3; Aux/IAA proteins are short-lived transcriptional factors that function as repressors of early auxin response genes at low auxin concentrations. Repression is thought to result from the interaction with auxin response factors (ARFs), proteins that bind to the auxin- responsive promoter element (AuxRE). Plays a central role in auxin regulation of root growth, in gravi…										0.795
	TaGLK136	AHP5	Histidine-containing phosphotransfer protein 5; Functions as two-component phosphorelay mediators between cytokinin sensor histidine kinases and response regulators (B-type ARRs). Plays an important role in propagating cytokinin signal transduction through the multistep His-to-Asp phosphorelay.										0.928
	Two-component response regulator ARR12; Transcriptional activator that binds specifically to the DNA sequence 5'-[AG]GATT-3'. Functions as a response regulator involved in His-to-Asp phosphorelay signal transduction system. Phosphorylation of the Asp residue in the receiver domain activates the ability of the protein to promote the transcription of target genes. Could directly activate some type-…	AHP3	Histidine-containing phosphotransfer protein 3; Functions as two-component phosphorelay mediators between cytokinin sensor histidine kinases and response regulators (B-type ARRs). Plays an important role in propagating cytokinin signal transduction through the multistep His-to-Asp phosphorelay.										0.928
	Identifier: P62598, ARR12	AHP6	Pseudo histidine-containing phosphotransfer protein 6; Functions as two-component phosphorelay mediators between cytokinin sensor histidine kinases and response regulators (B-type ARRs). Plays an important role in propagating cytokinin signal transduction.										0.924
		AHP4	Histidine-containing phosphotransfer protein 4; Functions as two-component phosphorelay mediators between cytokinin sensor histidine kinases and response regulators (B-type ARRs). Plays an important role in propagating cytokinin signal transduction through the multistep His-to-Asp phosphorelay.										0.922
		AHK3	Histidine kinase 3; Cytokinins (CK) receptor related to bacterial two-component regulators. Functions as a histidine kinase and transmits the stress signal to a downstream MAPK cascade. This protein undergoes an ATP- dependent autophosphorylation at a conserved histidine residue in the kinase core, and a phosphoryl group is then transferred to a conserved aspartate residue in the receiver domain.…										0.899
		AHK4	Histidine kinase 4; Cytokinins (CK) receptor related to bacterial two-component regulators. Binds also the synthetic urea-type cytokinin thiadiazuron, a potent defoliant and herbicide. Functions as a histidine kinase and transmits the stress signal to a downstream MAPK cascade. This protein undergoes an ATP-dependent autophosphorylation at a conserved histidine residue in the kinase core, and a p…										0.898
		AHK2	Histidine kinase 2; Cytokinins (CK) receptor related to bacterial two-component regulators. Functions as a histidine kinase and transmits the stress signal to a downstream MAPK cascade. This protein undergoes an ATP- dependent autophosphorylation at a conserved histidine residue in the kinase core, and a phosphoryl group is then transferred to a conserved aspartate residue in the receiver domain.…										0.896
		CRF6	Ethylene-responsive transcription factor CRF6; Component of the cytokinin signaling pathway involved in cotyledons, leaves, and embryos development. Probably acts as a transcriptional activator. Binds to the GCC-box pathogenesis-related promoter element. May be involved in the regulation of gene expression by stress factors and by components of stress signal transduction pathways (By similarity);…										0.844
		CRF2	Ethylene-responsive transcription factor CRF2; Component of the cytokinin signaling pathway involved in cotyledons, leaves, and embryos development. Probably acts as a transcriptional activator. Binds to the GCC-box pathogenesis-related promoter element. May be involved in the regulation of gene expression by stress factors and by components of stress signal transduction pathways (By similarity);…										0.806
		IAA3	Auxin-responsive protein IAA3; Aux/IAA proteins are short-lived transcriptional factors that function as repressors of early auxin response genes at low auxin concentrations. Repression is thought to result from the interaction with auxin response factors (ARFs), proteins that bind to the auxin- responsive promoter element (AuxRE). Plays a central role in auxin regulation of root growth, in gravi…										0.795
	TaGLK137	AHP3	Histidine-containing phosphotransfer protein 3; Functions as two-component phosphorelay mediators between cytokinin sensor histidine kinases and response regulators (B-type ARRs). Plays an important role in propagating cytokinin signal transduction through the multistep His-to-Asp phosphorelay.										0.939
	Two-component response regulator ARR10; Transcriptional activator that binds specifically to the DNA sequence 5'-[AG]GATT-3'. Functions as a response regulator involved in His-to-Asp phosphorelay signal transduction system. Phosphorylation of the Asp residue in the receiver domain activates the ability of the protein to promote the transcription of target genes. Could directly activate some type-…	CRF6	Ethylene-responsive transcription factor CRF6; Component of the cytokinin signaling pathway involved in cotyledons, leaves, and embryos development. Probably acts as a transcriptional activator. Binds to the GCC-box pathogenesis-related promoter element. May be involved in the regulation of gene expression by stress factors and by components of stress signal transduction pathways (By similarity);…										0.936
	Identifier: O49397, ARR10	AHP5	Histidine-containing phosphotransfer protein 5; Functions as two-component phosphorelay mediators between cytokinin sensor histidine kinases and response regulators (B-type ARRs). Plays an important role in propagating cytokinin signal transduction through the multistep His-to-Asp phosphorelay.										0.93
		AHP6	Pseudo histidine-containing phosphotransfer protein 6; Functions as two-component phosphorelay mediators between cytokinin sensor histidine kinases and response regulators (B-type ARRs). Plays an important role in propagating cytokinin signal transduction.										0.923
		AHP2	Histidine-containing phosphotransfer protein 2; Functions as two-component phosphorelay mediators between cytokinin sensor histidine kinases and response regulators (B-type ARRs). Plays an important role in propagating cytokinin signal transduction through the multistep His-to-Asp phosphorelay.										0.911
		AHP4	Histidine-containing phosphotransfer protein 4; Functions as two-component phosphorelay mediators between cytokinin sensor histidine kinases and response regulators (B-type ARRs). Plays an important role in propagating cytokinin signal transduction through the multistep His-to-Asp phosphorelay.										0.91
		AHK4	Histidine kinase 4; Cytokinins (CK) receptor related to bacterial two-component regulators. Binds also the synthetic urea-type cytokinin thiadiazuron, a potent defoliant and herbicide. Functions as a histidine kinase and transmits the stress signal to a downstream MAPK cascade. This protein undergoes an ATP-dependent autophosphorylation at a conserved histidine residue in the kinase core, and a p…										0.898
		AHK2	Histidine kinase 2; Cytokinins (CK) receptor related to bacterial two-component regulators. Functions as a histidine kinase and transmits the stress signal to a downstream MAPK cascade. This protein undergoes an ATP- dependent autophosphorylation at a conserved histidine residue in the kinase core, and a phosphoryl group is then transferred to a conserved aspartate residue in the receiver domain.…										0.893
		AHK3	Histidine kinase 3; Cytokinins (CK) receptor related to bacterial two-component regulators. Functions as a histidine kinase and transmits the stress signal to a downstream MAPK cascade. This protein undergoes an ATP- dependent autophosphorylation at a conserved histidine residue in the kinase core, and a phosphoryl group is then transferred to a conserved aspartate residue in the receiver domain.…										0.883
		AHP1	Histidine-containing phosphotransfer protein 1; Functions as two-component phosphorelay mediators between cytokinin sensor histidine kinases and response regulators (B-type ARRs). Plays an important role in propagating cytokinin signal transduction through the multistep His-to-Asp phosphorelay.										0.809
	TaGLK138	AHP3	Histidine-containing phosphotransfer protein 3; Functions as two-component phosphorelay mediators between cytokinin sensor histidine kinases and response regulators (B-type ARRs). Plays an important role in propagating cytokinin signal transduction through the multistep His-to-Asp phosphorelay.										0.939
	Two-component response regulator ARR10; Transcriptional activator that binds specifically to the DNA sequence 5'-[AG]GATT-3'. Functions as a response regulator involved in His-to-Asp phosphorelay signal transduction system. Phosphorylation of the Asp residue in the receiver domain activates the ability of the protein to promote the transcription of target genes. Could directly activate some type-…	CRF6	Ethylene-responsive transcription factor CRF6; Component of the cytokinin signaling pathway involved in cotyledons, leaves, and embryos development. Probably acts as a transcriptional activator. Binds to the GCC-box pathogenesis-related promoter element. May be involved in the regulation of gene expression by stress factors and by components of stress signal transduction pathways (By similarity);…										0.936
	Identifier: O49397, ARR10	AHP5	Histidine-containing phosphotransfer protein 5; Functions as two-component phosphorelay mediators between cytokinin sensor histidine kinases and response regulators (B-type ARRs). Plays an important role in propagating cytokinin signal transduction through the multistep His-to-Asp phosphorelay.										0.93
		AHP6	Pseudo histidine-containing phosphotransfer protein 6; Functions as two-component phosphorelay mediators between cytokinin sensor histidine kinases and response regulators (B-type ARRs). Plays an important role in propagating cytokinin signal transduction.										0.923
		AHP2	Histidine-containing phosphotransfer protein 2; Functions as two-component phosphorelay mediators between cytokinin sensor histidine kinases and response regulators (B-type ARRs). Plays an important role in propagating cytokinin signal transduction through the multistep His-to-Asp phosphorelay.										0.911
		AHP4	Histidine-containing phosphotransfer protein 4; Functions as two-component phosphorelay mediators between cytokinin sensor histidine kinases and response regulators (B-type ARRs). Plays an important role in propagating cytokinin signal transduction through the multistep His-to-Asp phosphorelay.										0.91
		AHK4	Histidine kinase 4; Cytokinins (CK) receptor related to bacterial two-component regulators. Binds also the synthetic urea-type cytokinin thiadiazuron, a potent defoliant and herbicide. Functions as a histidine kinase and transmits the stress signal to a downstream MAPK cascade. This protein undergoes an ATP-dependent autophosphorylation at a conserved histidine residue in the kinase core, and a p…										0.898
		AHK2	Histidine kinase 2; Cytokinins (CK) receptor related to bacterial two-component regulators. Functions as a histidine kinase and transmits the stress signal to a downstream MAPK cascade. This protein undergoes an ATP- dependent autophosphorylation at a conserved histidine residue in the kinase core, and a phosphoryl group is then transferred to a conserved aspartate residue in the receiver domain.…										0.893
		AHK3	Histidine kinase 3; Cytokinins (CK) receptor related to bacterial two-component regulators. Functions as a histidine kinase and transmits the stress signal to a downstream MAPK cascade. This protein undergoes an ATP- dependent autophosphorylation at a conserved histidine residue in the kinase core, and a phosphoryl group is then transferred to a conserved aspartate residue in the receiver domain.…										0.883
		AHP1	Histidine-containing phosphotransfer protein 1; Functions as two-component phosphorelay mediators between cytokinin sensor histidine kinases and response regulators (B-type ARRs). Plays an important role in propagating cytokinin signal transduction through the multistep His-to-Asp phosphorelay.										0.809
	TaGLK139	AHP3	Histidine-containing phosphotransfer protein 3; Functions as two-component phosphorelay mediators between cytokinin sensor histidine kinases and response regulators (B-type ARRs). Plays an important role in propagating cytokinin signal transduction through the multistep His-to-Asp phosphorelay.										0.939
	Two-component response regulator ARR10; Transcriptional activator that binds specifically to the DNA sequence 5'-[AG]GATT-3'. Functions as a response regulator involved in His-to-Asp phosphorelay signal transduction system. Phosphorylation of the Asp residue in the receiver domain activates the ability of the protein to promote the transcription of target genes. Could directly activate some type-…	CRF6	Ethylene-responsive transcription factor CRF6; Component of the cytokinin signaling pathway involved in cotyledons, leaves, and embryos development. Probably acts as a transcriptional activator. Binds to the GCC-box pathogenesis-related promoter element. May be involved in the regulation of gene expression by stress factors and by components of stress signal transduction pathways (By similarity);…										0.936
	Identifier: O49397, ARR10	AHP5	Histidine-containing phosphotransfer protein 5; Functions as two-component phosphorelay mediators between cytokinin sensor histidine kinases and response regulators (B-type ARRs). Plays an important role in propagating cytokinin signal transduction through the multistep His-to-Asp phosphorelay.										0.93
		AHP6	Pseudo histidine-containing phosphotransfer protein 6; Functions as two-component phosphorelay mediators between cytokinin sensor histidine kinases and response regulators (B-type ARRs). Plays an important role in propagating cytokinin signal transduction.										0.923
		AHP2	Histidine-containing phosphotransfer protein 2; Functions as two-component phosphorelay mediators between cytokinin sensor histidine kinases and response regulators (B-type ARRs). Plays an important role in propagating cytokinin signal transduction through the multistep His-to-Asp phosphorelay.										0.911
		AHP4	Histidine-containing phosphotransfer protein 4; Functions as two-component phosphorelay mediators between cytokinin sensor histidine kinases and response regulators (B-type ARRs). Plays an important role in propagating cytokinin signal transduction through the multistep His-to-Asp phosphorelay.										0.91
		AHK4	Histidine kinase 4; Cytokinins (CK) receptor related to bacterial two-component regulators. Binds also the synthetic urea-type cytokinin thiadiazuron, a potent defoliant and herbicide. Functions as a histidine kinase and transmits the stress signal to a downstream MAPK cascade. This protein undergoes an ATP-dependent autophosphorylation at a conserved histidine residue in the kinase core, and a p…										0.898
		AHK2	Histidine kinase 2; Cytokinins (CK) receptor related to bacterial two-component regulators. Functions as a histidine kinase and transmits the stress signal to a downstream MAPK cascade. This protein undergoes an ATP- dependent autophosphorylation at a conserved histidine residue in the kinase core, and a phosphoryl group is then transferred to a conserved aspartate residue in the receiver domain.…										0.893
		AHK3	Histidine kinase 3; Cytokinins (CK) receptor related to bacterial two-component regulators. Functions as a histidine kinase and transmits the stress signal to a downstream MAPK cascade. This protein undergoes an ATP- dependent autophosphorylation at a conserved histidine residue in the kinase core, and a phosphoryl group is then transferred to a conserved aspartate residue in the receiver domain.…										0.883
		AHP1	Histidine-containing phosphotransfer protein 1; Functions as two-component phosphorelay mediators between cytokinin sensor histidine kinases and response regulators (B-type ARRs). Plays an important role in propagating cytokinin signal transduction through the multistep His-to-Asp phosphorelay.										0.809
	TaGLK140	AHP5	Histidine-containing phosphotransfer protein 5; Functions as two-component phosphorelay mediators between cytokinin sensor histidine kinases and response regulators (B-type ARRs). Plays an important role in propagating cytokinin signal transduction through the multistep His-to-Asp phosphorelay.										0.928
	Two-component response regulator ARR12; Transcriptional activator that binds specifically to the DNA sequence 5'-[AG]GATT-3'. Functions as a response regulator involved in His-to-Asp phosphorelay signal transduction system. Phosphorylation of the Asp residue in the receiver domain activates the ability of the protein to promote the transcription of target genes. Could directly activate some type-…	AHP3	Histidine-containing phosphotransfer protein 3; Functions as two-component phosphorelay mediators between cytokinin sensor histidine kinases and response regulators (B-type ARRs). Plays an important role in propagating cytokinin signal transduction through the multistep His-to-Asp phosphorelay.										0.928
	Identifier: P62598, ARR12	AHP6	Pseudo histidine-containing phosphotransfer protein 6; Functions as two-component phosphorelay mediators between cytokinin sensor histidine kinases and response regulators (B-type ARRs). Plays an important role in propagating cytokinin signal transduction.										0.924
		AHP4	Histidine-containing phosphotransfer protein 4; Functions as two-component phosphorelay mediators between cytokinin sensor histidine kinases and response regulators (B-type ARRs). Plays an important role in propagating cytokinin signal transduction through the multistep His-to-Asp phosphorelay.										0.922
		AHK3	Histidine kinase 3; Cytokinins (CK) receptor related to bacterial two-component regulators. Functions as a histidine kinase and transmits the stress signal to a downstream MAPK cascade. This protein undergoes an ATP- dependent autophosphorylation at a conserved histidine residue in the kinase core, and a phosphoryl group is then transferred to a conserved aspartate residue in the receiver domain.…										0.899
		AHK4	Histidine kinase 4; Cytokinins (CK) receptor related to bacterial two-component regulators. Binds also the synthetic urea-type cytokinin thiadiazuron, a potent defoliant and herbicide. Functions as a histidine kinase and transmits the stress signal to a downstream MAPK cascade. This protein undergoes an ATP-dependent autophosphorylation at a conserved histidine residue in the kinase core, and a p…										0.898
		AHK2	Histidine kinase 2; Cytokinins (CK) receptor related to bacterial two-component regulators. Functions as a histidine kinase and transmits the stress signal to a downstream MAPK cascade. This protein undergoes an ATP- dependent autophosphorylation at a conserved histidine residue in the kinase core, and a phosphoryl group is then transferred to a conserved aspartate residue in the receiver domain.…										0.896
		CRF6	Ethylene-responsive transcription factor CRF6; Component of the cytokinin signaling pathway involved in cotyledons, leaves, and embryos development. Probably acts as a transcriptional activator. Binds to the GCC-box pathogenesis-related promoter element. May be involved in the regulation of gene expression by stress factors and by components of stress signal transduction pathways (By similarity);…										0.844
		CRF2	Ethylene-responsive transcription factor CRF2; Component of the cytokinin signaling pathway involved in cotyledons, leaves, and embryos development. Probably acts as a transcriptional activator. Binds to the GCC-box pathogenesis-related promoter element. May be involved in the regulation of gene expression by stress factors and by components of stress signal transduction pathways (By similarity);…										0.806
		IAA3	Auxin-responsive protein IAA3; Aux/IAA proteins are short-lived transcriptional factors that function as repressors of early auxin response genes at low auxin concentrations. Repression is thought to result from the interaction with auxin response factors (ARFs), proteins that bind to the auxin- responsive promoter element (AuxRE). Plays a central role in auxin regulation of root growth, in gravi…										0.795
	TaGLK141	AHP5	Histidine-containing phosphotransfer protein 5; Functions as two-component phosphorelay mediators between cytokinin sensor histidine kinases and response regulators (B-type ARRs). Plays an important role in propagating cytokinin signal transduction through the multistep His-to-Asp phosphorelay.										0.928
	Two-component response regulator ARR12; Transcriptional activator that binds specifically to the DNA sequence 5'-[AG]GATT-3'. Functions as a response regulator involved in His-to-Asp phosphorelay signal transduction system. Phosphorylation of the Asp residue in the receiver domain activates the ability of the protein to promote the transcription of target genes. Could directly activate some type-…	AHP3	Histidine-containing phosphotransfer protein 3; Functions as two-component phosphorelay mediators between cytokinin sensor histidine kinases and response regulators (B-type ARRs). Plays an important role in propagating cytokinin signal transduction through the multistep His-to-Asp phosphorelay.										0.928
	Identifier: P62598, ARR12	AHP6	Pseudo histidine-containing phosphotransfer protein 6; Functions as two-component phosphorelay mediators between cytokinin sensor histidine kinases and response regulators (B-type ARRs). Plays an important role in propagating cytokinin signal transduction.										0.924
		AHP4	Histidine-containing phosphotransfer protein 4; Functions as two-component phosphorelay mediators between cytokinin sensor histidine kinases and response regulators (B-type ARRs). Plays an important role in propagating cytokinin signal transduction through the multistep His-to-Asp phosphorelay.										0.922
		AHK3	Histidine kinase 3; Cytokinins (CK) receptor related to bacterial two-component regulators. Functions as a histidine kinase and transmits the stress signal to a downstream MAPK cascade. This protein undergoes an ATP- dependent autophosphorylation at a conserved histidine residue in the kinase core, and a phosphoryl group is then transferred to a conserved aspartate residue in the receiver domain.…										0.899
		AHK4	Histidine kinase 4; Cytokinins (CK) receptor related to bacterial two-component regulators. Binds also the synthetic urea-type cytokinin thiadiazuron, a potent defoliant and herbicide. Functions as a histidine kinase and transmits the stress signal to a downstream MAPK cascade. This protein undergoes an ATP-dependent autophosphorylation at a conserved histidine residue in the kinase core, and a p…										0.898
		AHK2	Histidine kinase 2; Cytokinins (CK) receptor related to bacterial two-component regulators. Functions as a histidine kinase and transmits the stress signal to a downstream MAPK cascade. This protein undergoes an ATP- dependent autophosphorylation at a conserved histidine residue in the kinase core, and a phosphoryl group is then transferred to a conserved aspartate residue in the receiver domain.…										0.896
		CRF6	Ethylene-responsive transcription factor CRF6; Component of the cytokinin signaling pathway involved in cotyledons, leaves, and embryos development. Probably acts as a transcriptional activator. Binds to the GCC-box pathogenesis-related promoter element. May be involved in the regulation of gene expression by stress factors and by components of stress signal transduction pathways (By similarity);…										0.844
		CRF2	Ethylene-responsive transcription factor CRF2; Component of the cytokinin signaling pathway involved in cotyledons, leaves, and embryos development. Probably acts as a transcriptional activator. Binds to the GCC-box pathogenesis-related promoter element. May be involved in the regulation of gene expression by stress factors and by components of stress signal transduction pathways (By similarity);…										0.806
		IAA3	Auxin-responsive protein IAA3; Aux/IAA proteins are short-lived transcriptional factors that function as repressors of early auxin response genes at low auxin concentrations. Repression is thought to result from the interaction with auxin response factors (ARFs), proteins that bind to the auxin- responsive promoter element (AuxRE). Plays a central role in auxin regulation of root growth, in gravi…										0.795
	TaGLK152	AHP5	Histidine-containing phosphotransfer protein 5; Functions as two-component phosphorelay mediators between cytokinin sensor histidine kinases and response regulators (B-type ARRs). Plays an important role in propagating cytokinin signal transduction through the multistep His-to-Asp phosphorelay.										0.928
	Two-component response regulator ARR12; Transcriptional activator that binds specifically to the DNA sequence 5'-[AG]GATT-3'. Functions as a response regulator involved in His-to-Asp phosphorelay signal transduction system. Phosphorylation of the Asp residue in the receiver domain activates the ability of the protein to promote the transcription of target genes. Could directly activate some type-…	AHP3	Histidine-containing phosphotransfer protein 3; Functions as two-component phosphorelay mediators between cytokinin sensor histidine kinases and response regulators (B-type ARRs). Plays an important role in propagating cytokinin signal transduction through the multistep His-to-Asp phosphorelay.										0.928
	Identifier: P62598, ARR12	AHP6	Pseudo histidine-containing phosphotransfer protein 6; Functions as two-component phosphorelay mediators between cytokinin sensor histidine kinases and response regulators (B-type ARRs). Plays an important role in propagating cytokinin signal transduction.										0.924
		AHP4	Histidine-containing phosphotransfer protein 4; Functions as two-component phosphorelay mediators between cytokinin sensor histidine kinases and response regulators (B-type ARRs). Plays an important role in propagating cytokinin signal transduction through the multistep His-to-Asp phosphorelay.										0.922
		AHK3	Histidine kinase 3; Cytokinins (CK) receptor related to bacterial two-component regulators. Functions as a histidine kinase and transmits the stress signal to a downstream MAPK cascade. This protein undergoes an ATP- dependent autophosphorylation at a conserved histidine residue in the kinase core, and a phosphoryl group is then transferred to a conserved aspartate residue in the receiver domain.…										0.899
		AHK4	Histidine kinase 4; Cytokinins (CK) receptor related to bacterial two-component regulators. Binds also the synthetic urea-type cytokinin thiadiazuron, a potent defoliant and herbicide. Functions as a histidine kinase and transmits the stress signal to a downstream MAPK cascade. This protein undergoes an ATP-dependent autophosphorylation at a conserved histidine residue in the kinase core, and a p…										0.898
		AHK2	Histidine kinase 2; Cytokinins (CK) receptor related to bacterial two-component regulators. Functions as a histidine kinase and transmits the stress signal to a downstream MAPK cascade. This protein undergoes an ATP- dependent autophosphorylation at a conserved histidine residue in the kinase core, and a phosphoryl group is then transferred to a conserved aspartate residue in the receiver domain.…										0.896
		CRF6	Ethylene-responsive transcription factor CRF6; Component of the cytokinin signaling pathway involved in cotyledons, leaves, and embryos development. Probably acts as a transcriptional activator. Binds to the GCC-box pathogenesis-related promoter element. May be involved in the regulation of gene expression by stress factors and by components of stress signal transduction pathways (By similarity);…										0.844
		CRF2	Ethylene-responsive transcription factor CRF2; Component of the cytokinin signaling pathway involved in cotyledons, leaves, and embryos development. Probably acts as a transcriptional activator. Binds to the GCC-box pathogenesis-related promoter element. May be involved in the regulation of gene expression by stress factors and by components of stress signal transduction pathways (By similarity);…										0.806
		IAA3	Auxin-responsive protein IAA3; Aux/IAA proteins are short-lived transcriptional factors that function as repressors of early auxin response genes at low auxin concentrations. Repression is thought to result from the interaction with auxin response factors (ARFs), proteins that bind to the auxin- responsive promoter element (AuxRE). Plays a central role in auxin regulation of root growth, in gravi…										0.795
	TaGLK153	AHP3	Histidine-containing phosphotransfer protein 3; Functions as two-component phosphorelay mediators between cytokinin sensor histidine kinases and response regulators (B-type ARRs). Plays an important role in propagating cytokinin signal transduction through the multistep His-to-Asp phosphorelay.										0.939
	Two-component response regulator ARR10; Transcriptional activator that binds specifically to the DNA sequence 5'-[AG]GATT-3'. Functions as a response regulator involved in His-to-Asp phosphorelay signal transduction system. Phosphorylation of the Asp residue in the receiver domain activates the ability of the protein to promote the transcription of target genes. Could directly activate some type-…	CRF6	Ethylene-responsive transcription factor CRF6; Component of the cytokinin signaling pathway involved in cotyledons, leaves, and embryos development. Probably acts as a transcriptional activator. Binds to the GCC-box pathogenesis-related promoter element. May be involved in the regulation of gene expression by stress factors and by components of stress signal transduction pathways (By similarity);…										0.936
	Identifier: O49397, ARR10	AHP5	Histidine-containing phosphotransfer protein 5; Functions as two-component phosphorelay mediators between cytokinin sensor histidine kinases and response regulators (B-type ARRs). Plays an important role in propagating cytokinin signal transduction through the multistep His-to-Asp phosphorelay.										0.93
		AHP6	Pseudo histidine-containing phosphotransfer protein 6; Functions as two-component phosphorelay mediators between cytokinin sensor histidine kinases and response regulators (B-type ARRs). Plays an important role in propagating cytokinin signal transduction.										0.923
		AHP2	Histidine-containing phosphotransfer protein 2; Functions as two-component phosphorelay mediators between cytokinin sensor histidine kinases and response regulators (B-type ARRs). Plays an important role in propagating cytokinin signal transduction through the multistep His-to-Asp phosphorelay.										0.911
		AHP4	Histidine-containing phosphotransfer protein 4; Functions as two-component phosphorelay mediators between cytokinin sensor histidine kinases and response regulators (B-type ARRs). Plays an important role in propagating cytokinin signal transduction through the multistep His-to-Asp phosphorelay.										0.91
		AHK4	Histidine kinase 4; Cytokinins (CK) receptor related to bacterial two-component regulators. Binds also the synthetic urea-type cytokinin thiadiazuron, a potent defoliant and herbicide. Functions as a histidine kinase and transmits the stress signal to a downstream MAPK cascade. This protein undergoes an ATP-dependent autophosphorylation at a conserved histidine residue in the kinase core, and a p…										0.898
		AHK2	Histidine kinase 2; Cytokinins (CK) receptor related to bacterial two-component regulators. Functions as a histidine kinase and transmits the stress signal to a downstream MAPK cascade. This protein undergoes an ATP- dependent autophosphorylation at a conserved histidine residue in the kinase core, and a phosphoryl group is then transferred to a conserved aspartate residue in the receiver domain.…										0.893
		AHK3	Histidine kinase 3; Cytokinins (CK) receptor related to bacterial two-component regulators. Functions as a histidine kinase and transmits the stress signal to a downstream MAPK cascade. This protein undergoes an ATP- dependent autophosphorylation at a conserved histidine residue in the kinase core, and a phosphoryl group is then transferred to a conserved aspartate residue in the receiver domain.…										0.883
		AHP1	Histidine-containing phosphotransfer protein 1; Functions as two-component phosphorelay mediators between cytokinin sensor histidine kinases and response regulators (B-type ARRs). Plays an important role in propagating cytokinin signal transduction through the multistep His-to-Asp phosphorelay.										0.809
	TaGLK154	AHP5	Histidine-containing phosphotransfer protein 5; Functions as two-component phosphorelay mediators between cytokinin sensor histidine kinases and response regulators (B-type ARRs). Plays an important role in propagating cytokinin signal transduction through the multistep His-to-Asp phosphorelay.										0.928
	Two-component response regulator ARR12; Transcriptional activator that binds specifically to the DNA sequence 5'-[AG]GATT-3'. Functions as a response regulator involved in His-to-Asp phosphorelay signal transduction system. Phosphorylation of the Asp residue in the receiver domain activates the ability of the protein to promote the transcription of target genes. Could directly activate some type-…	AHP3	Histidine-containing phosphotransfer protein 3; Functions as two-component phosphorelay mediators between cytokinin sensor histidine kinases and response regulators (B-type ARRs). Plays an important role in propagating cytokinin signal transduction through the multistep His-to-Asp phosphorelay.										0.928
	Identifier: P62598, ARR12	AHP6	Pseudo histidine-containing phosphotransfer protein 6; Functions as two-component phosphorelay mediators between cytokinin sensor histidine kinases and response regulators (B-type ARRs). Plays an important role in propagating cytokinin signal transduction.										0.924
		AHP4	Histidine-containing phosphotransfer protein 4; Functions as two-component phosphorelay mediators between cytokinin sensor histidine kinases and response regulators (B-type ARRs). Plays an important role in propagating cytokinin signal transduction through the multistep His-to-Asp phosphorelay.										0.922
		AHK3	Histidine kinase 3; Cytokinins (CK) receptor related to bacterial two-component regulators. Functions as a histidine kinase and transmits the stress signal to a downstream MAPK cascade. This protein undergoes an ATP- dependent autophosphorylation at a conserved histidine residue in the kinase core, and a phosphoryl group is then transferred to a conserved aspartate residue in the receiver domain.…										0.899
		AHK4	Histidine kinase 4; Cytokinins (CK) receptor related to bacterial two-component regulators. Binds also the synthetic urea-type cytokinin thiadiazuron, a potent defoliant and herbicide. Functions as a histidine kinase and transmits the stress signal to a downstream MAPK cascade. This protein undergoes an ATP-dependent autophosphorylation at a conserved histidine residue in the kinase core, and a p…										0.898
		AHK2	Histidine kinase 2; Cytokinins (CK) receptor related to bacterial two-component regulators. Functions as a histidine kinase and transmits the stress signal to a downstream MAPK cascade. This protein undergoes an ATP- dependent autophosphorylation at a conserved histidine residue in the kinase core, and a phosphoryl group is then transferred to a conserved aspartate residue in the receiver domain.…										0.896
		CRF6	Ethylene-responsive transcription factor CRF6; Component of the cytokinin signaling pathway involved in cotyledons, leaves, and embryos development. Probably acts as a transcriptional activator. Binds to the GCC-box pathogenesis-related promoter element. May be involved in the regulation of gene expression by stress factors and by components of stress signal transduction pathways (By similarity);…										0.844
		CRF2	Ethylene-responsive transcription factor CRF2; Component of the cytokinin signaling pathway involved in cotyledons, leaves, and embryos development. Probably acts as a transcriptional activator. Binds to the GCC-box pathogenesis-related promoter element. May be involved in the regulation of gene expression by stress factors and by components of stress signal transduction pathways (By similarity);…										0.806
		IAA3	Auxin-responsive protein IAA3; Aux/IAA proteins are short-lived transcriptional factors that function as repressors of early auxin response genes at low auxin concentrations. Repression is thought to result from the interaction with auxin response factors (ARFs), proteins that bind to the auxin- responsive promoter element (AuxRE). Plays a central role in auxin regulation of root growth, in gravi…										0.795
	TaGLK155	AHP3	Histidine-containing phosphotransfer protein 3; Functions as two-component phosphorelay mediators between cytokinin sensor histidine kinases and response regulators (B-type ARRs). Plays an important role in propagating cytokinin signal transduction through the multistep His-to-Asp phosphorelay.										0.939
	Two-component response regulator ARR10; Transcriptional activator that binds specifically to the DNA sequence 5'-[AG]GATT-3'. Functions as a response regulator involved in His-to-Asp phosphorelay signal transduction system. Phosphorylation of the Asp residue in the receiver domain activates the ability of the protein to promote the transcription of target genes. Could directly activate some type-…	CRF6	Ethylene-responsive transcription factor CRF6; Component of the cytokinin signaling pathway involved in cotyledons, leaves, and embryos development. Probably acts as a transcriptional activator. Binds to the GCC-box pathogenesis-related promoter element. May be involved in the regulation of gene expression by stress factors and by components of stress signal transduction pathways (By similarity);…										0.936
	Identifier: O49397, ARR10	AHP5	Histidine-containing phosphotransfer protein 5; Functions as two-component phosphorelay mediators between cytokinin sensor histidine kinases and response regulators (B-type ARRs). Plays an important role in propagating cytokinin signal transduction through the multistep His-to-Asp phosphorelay.										0.93
		AHP6	Pseudo histidine-containing phosphotransfer protein 6; Functions as two-component phosphorelay mediators between cytokinin sensor histidine kinases and response regulators (B-type ARRs). Plays an important role in propagating cytokinin signal transduction.										0.923
		AHP2	Histidine-containing phosphotransfer protein 2; Functions as two-component phosphorelay mediators between cytokinin sensor histidine kinases and response regulators (B-type ARRs). Plays an important role in propagating cytokinin signal transduction through the multistep His-to-Asp phosphorelay.										0.911
		AHP4	Histidine-containing phosphotransfer protein 4; Functions as two-component phosphorelay mediators between cytokinin sensor histidine kinases and response regulators (B-type ARRs). Plays an important role in propagating cytokinin signal transduction through the multistep His-to-Asp phosphorelay.										0.91
		AHK4	Histidine kinase 4; Cytokinins (CK) receptor related to bacterial two-component regulators. Binds also the synthetic urea-type cytokinin thiadiazuron, a potent defoliant and herbicide. Functions as a histidine kinase and transmits the stress signal to a downstream MAPK cascade. This protein undergoes an ATP-dependent autophosphorylation at a conserved histidine residue in the kinase core, and a p…										0.898
		AHK2	Histidine kinase 2; Cytokinins (CK) receptor related to bacterial two-component regulators. Functions as a histidine kinase and transmits the stress signal to a downstream MAPK cascade. This protein undergoes an ATP- dependent autophosphorylation at a conserved histidine residue in the kinase core, and a phosphoryl group is then transferred to a conserved aspartate residue in the receiver domain.…										0.893
		AHK3	Histidine kinase 3; Cytokinins (CK) receptor related to bacterial two-component regulators. Functions as a histidine kinase and transmits the stress signal to a downstream MAPK cascade. This protein undergoes an ATP- dependent autophosphorylation at a conserved histidine residue in the kinase core, and a phosphoryl group is then transferred to a conserved aspartate residue in the receiver domain.…										0.883
		AHP1	Histidine-containing phosphotransfer protein 1; Functions as two-component phosphorelay mediators between cytokinin sensor histidine kinases and response regulators (B-type ARRs). Plays an important role in propagating cytokinin signal transduction through the multistep His-to-Asp phosphorelay.										0.809
	TaGLK156	AHP5	Histidine-containing phosphotransfer protein 5; Functions as two-component phosphorelay mediators between cytokinin sensor histidine kinases and response regulators (B-type ARRs). Plays an important role in propagating cytokinin signal transduction through the multistep His-to-Asp phosphorelay.										0.928
	Two-component response regulator ARR12; Transcriptional activator that binds specifically to the DNA sequence 5'-[AG]GATT-3'. Functions as a response regulator involved in His-to-Asp phosphorelay signal transduction system. Phosphorylation of the Asp residue in the receiver domain activates the ability of the protein to promote the transcription of target genes. Could directly activate some type-…	AHP3	Histidine-containing phosphotransfer protein 3; Functions as two-component phosphorelay mediators between cytokinin sensor histidine kinases and response regulators (B-type ARRs). Plays an important role in propagating cytokinin signal transduction through the multistep His-to-Asp phosphorelay.										0.928
	Identifier: P62598, ARR12	AHP6	Pseudo histidine-containing phosphotransfer protein 6; Functions as two-component phosphorelay mediators between cytokinin sensor histidine kinases and response regulators (B-type ARRs). Plays an important role in propagating cytokinin signal transduction.										0.924
		AHP4	Histidine-containing phosphotransfer protein 4; Functions as two-component phosphorelay mediators between cytokinin sensor histidine kinases and response regulators (B-type ARRs). Plays an important role in propagating cytokinin signal transduction through the multistep His-to-Asp phosphorelay.										0.922
		AHK3	Histidine kinase 3; Cytokinins (CK) receptor related to bacterial two-component regulators. Functions as a histidine kinase and transmits the stress signal to a downstream MAPK cascade. This protein undergoes an ATP- dependent autophosphorylation at a conserved histidine residue in the kinase core, and a phosphoryl group is then transferred to a conserved aspartate residue in the receiver domain.…										0.899
		AHK4	Histidine kinase 4; Cytokinins (CK) receptor related to bacterial two-component regulators. Binds also the synthetic urea-type cytokinin thiadiazuron, a potent defoliant and herbicide. Functions as a histidine kinase and transmits the stress signal to a downstream MAPK cascade. This protein undergoes an ATP-dependent autophosphorylation at a conserved histidine residue in the kinase core, and a p…										0.898
		AHK2	Histidine kinase 2; Cytokinins (CK) receptor related to bacterial two-component regulators. Functions as a histidine kinase and transmits the stress signal to a downstream MAPK cascade. This protein undergoes an ATP- dependent autophosphorylation at a conserved histidine residue in the kinase core, and a phosphoryl group is then transferred to a conserved aspartate residue in the receiver domain.…										0.896
		CRF6	Ethylene-responsive transcription factor CRF6; Component of the cytokinin signaling pathway involved in cotyledons, leaves, and embryos development. Probably acts as a transcriptional activator. Binds to the GCC-box pathogenesis-related promoter element. May be involved in the regulation of gene expression by stress factors and by components of stress signal transduction pathways (By similarity);…										0.844
		CRF2	Ethylene-responsive transcription factor CRF2; Component of the cytokinin signaling pathway involved in cotyledons, leaves, and embryos development. Probably acts as a transcriptional activator. Binds to the GCC-box pathogenesis-related promoter element. May be involved in the regulation of gene expression by stress factors and by components of stress signal transduction pathways (By similarity);…										0.806
		IAA3	Auxin-responsive protein IAA3; Aux/IAA proteins are short-lived transcriptional factors that function as repressors of early auxin response genes at low auxin concentrations. Repression is thought to result from the interaction with auxin response factors (ARFs), proteins that bind to the auxin- responsive promoter element (AuxRE). Plays a central role in auxin regulation of root growth, in gravi…										0.795
	TaGLK157	AHP5	Histidine-containing phosphotransfer protein 5; Functions as two-component phosphorelay mediators between cytokinin sensor histidine kinases and response regulators (B-type ARRs). Plays an important role in propagating cytokinin signal transduction through the multistep His-to-Asp phosphorelay.										0.928
	Two-component response regulator ARR12; Transcriptional activator that binds specifically to the DNA sequence 5'-[AG]GATT-3'. Functions as a response regulator involved in His-to-Asp phosphorelay signal transduction system. Phosphorylation of the Asp residue in the receiver domain activates the ability of the protein to promote the transcription of target genes. Could directly activate some type-…	AHP3	Histidine-containing phosphotransfer protein 3; Functions as two-component phosphorelay mediators between cytokinin sensor histidine kinases and response regulators (B-type ARRs). Plays an important role in propagating cytokinin signal transduction through the multistep His-to-Asp phosphorelay.										0.928
	Identifier: P62598, ARR12	AHP6	Pseudo histidine-containing phosphotransfer protein 6; Functions as two-component phosphorelay mediators between cytokinin sensor histidine kinases and response regulators (B-type ARRs). Plays an important role in propagating cytokinin signal transduction.										0.924
		AHP4	Histidine-containing phosphotransfer protein 4; Functions as two-component phosphorelay mediators between cytokinin sensor histidine kinases and response regulators (B-type ARRs). Plays an important role in propagating cytokinin signal transduction through the multistep His-to-Asp phosphorelay.										0.922
		AHK3	Histidine kinase 3; Cytokinins (CK) receptor related to bacterial two-component regulators. Functions as a histidine kinase and transmits the stress signal to a downstream MAPK cascade. This protein undergoes an ATP- dependent autophosphorylation at a conserved histidine residue in the kinase core, and a phosphoryl group is then transferred to a conserved aspartate residue in the receiver domain.…										0.899
		AHK4	Histidine kinase 4; Cytokinins (CK) receptor related to bacterial two-component regulators. Binds also the synthetic urea-type cytokinin thiadiazuron, a potent defoliant and herbicide. Functions as a histidine kinase and transmits the stress signal to a downstream MAPK cascade. This protein undergoes an ATP-dependent autophosphorylation at a conserved histidine residue in the kinase core, and a p…										0.898
		AHK2	Histidine kinase 2; Cytokinins (CK) receptor related to bacterial two-component regulators. Functions as a histidine kinase and transmits the stress signal to a downstream MAPK cascade. This protein undergoes an ATP- dependent autophosphorylation at a conserved histidine residue in the kinase core, and a phosphoryl group is then transferred to a conserved aspartate residue in the receiver domain.…										0.896
		CRF6	Ethylene-responsive transcription factor CRF6; Component of the cytokinin signaling pathway involved in cotyledons, leaves, and embryos development. Probably acts as a transcriptional activator. Binds to the GCC-box pathogenesis-related promoter element. May be involved in the regulation of gene expression by stress factors and by components of stress signal transduction pathways (By similarity);…										0.844
		CRF2	Ethylene-responsive transcription factor CRF2; Component of the cytokinin signaling pathway involved in cotyledons, leaves, and embryos development. Probably acts as a transcriptional activator. Binds to the GCC-box pathogenesis-related promoter element. May be involved in the regulation of gene expression by stress factors and by components of stress signal transduction pathways (By similarity);…										0.806
		IAA3	Auxin-responsive protein IAA3; Aux/IAA proteins are short-lived transcriptional factors that function as repressors of early auxin response genes at low auxin concentrations. Repression is thought to result from the interaction with auxin response factors (ARFs), proteins that bind to the auxin- responsive promoter element (AuxRE). Plays a central role in auxin regulation of root growth, in gravi…										0.795
	TaGLK168	AHP5	Histidine-containing phosphotransfer protein 5; Functions as two-component phosphorelay mediators between cytokinin sensor histidine kinases and response regulators (B-type ARRs). Plays an important role in propagating cytokinin signal transduction through the multistep His-to-Asp phosphorelay.										0.928
	Two-component response regulator ARR12; Transcriptional activator that binds specifically to the DNA sequence 5'-[AG]GATT-3'. Functions as a response regulator involved in His-to-Asp phosphorelay signal transduction system. Phosphorylation of the Asp residue in the receiver domain activates the ability of the protein to promote the transcription of target genes. Could directly activate some type-…	AHP3	Histidine-containing phosphotransfer protein 3; Functions as two-component phosphorelay mediators between cytokinin sensor histidine kinases and response regulators (B-type ARRs). Plays an important role in propagating cytokinin signal transduction through the multistep His-to-Asp phosphorelay.										0.928
	Identifier: P62598, ARR12	AHP6	Pseudo histidine-containing phosphotransfer protein 6; Functions as two-component phosphorelay mediators between cytokinin sensor histidine kinases and response regulators (B-type ARRs). Plays an important role in propagating cytokinin signal transduction.										0.924
		AHP4	Histidine-containing phosphotransfer protein 4; Functions as two-component phosphorelay mediators between cytokinin sensor histidine kinases and response regulators (B-type ARRs). Plays an important role in propagating cytokinin signal transduction through the multistep His-to-Asp phosphorelay.										0.922
		AHK3	Histidine kinase 3; Cytokinins (CK) receptor related to bacterial two-component regulators. Functions as a histidine kinase and transmits the stress signal to a downstream MAPK cascade. This protein undergoes an ATP- dependent autophosphorylation at a conserved histidine residue in the kinase core, and a phosphoryl group is then transferred to a conserved aspartate residue in the receiver domain.…										0.899
		AHK4	Histidine kinase 4; Cytokinins (CK) receptor related to bacterial two-component regulators. Binds also the synthetic urea-type cytokinin thiadiazuron, a potent defoliant and herbicide. Functions as a histidine kinase and transmits the stress signal to a downstream MAPK cascade. This protein undergoes an ATP-dependent autophosphorylation at a conserved histidine residue in the kinase core, and a p…										0.898
		AHK2	Histidine kinase 2; Cytokinins (CK) receptor related to bacterial two-component regulators. Functions as a histidine kinase and transmits the stress signal to a downstream MAPK cascade. This protein undergoes an ATP- dependent autophosphorylation at a conserved histidine residue in the kinase core, and a phosphoryl group is then transferred to a conserved aspartate residue in the receiver domain.…										0.896
		CRF6	Ethylene-responsive transcription factor CRF6; Component of the cytokinin signaling pathway involved in cotyledons, leaves, and embryos development. Probably acts as a transcriptional activator. Binds to the GCC-box pathogenesis-related promoter element. May be involved in the regulation of gene expression by stress factors and by components of stress signal transduction pathways (By similarity);…										0.844
		CRF2	Ethylene-responsive transcription factor CRF2; Component of the cytokinin signaling pathway involved in cotyledons, leaves, and embryos development. Probably acts as a transcriptional activator. Binds to the GCC-box pathogenesis-related promoter element. May be involved in the regulation of gene expression by stress factors and by components of stress signal transduction pathways (By similarity);…										0.806
		IAA3	Auxin-responsive protein IAA3; Aux/IAA proteins are short-lived transcriptional factors that function as repressors of early auxin response genes at low auxin concentrations. Repression is thought to result from the interaction with auxin response factors (ARFs), proteins that bind to the auxin- responsive promoter element (AuxRE). Plays a central role in auxin regulation of root growth, in gravi…										0.795
	TaGLK169	AHP3	Histidine-containing phosphotransfer protein 3; Functions as two-component phosphorelay mediators between cytokinin sensor histidine kinases and response regulators (B-type ARRs). Plays an important role in propagating cytokinin signal transduction through the multistep His-to-Asp phosphorelay.										0.939
	Two-component response regulator ARR10; Transcriptional activator that binds specifically to the DNA sequence 5'-[AG]GATT-3'. Functions as a response regulator involved in His-to-Asp phosphorelay signal transduction system. Phosphorylation of the Asp residue in the receiver domain activates the ability of the protein to promote the transcription of target genes. Could directly activate some type-…	CRF6	Ethylene-responsive transcription factor CRF6; Component of the cytokinin signaling pathway involved in cotyledons, leaves, and embryos development. Probably acts as a transcriptional activator. Binds to the GCC-box pathogenesis-related promoter element. May be involved in the regulation of gene expression by stress factors and by components of stress signal transduction pathways (By similarity);…										0.936
	Identifier: O49397, ARR10	AHP5	Histidine-containing phosphotransfer protein 5; Functions as two-component phosphorelay mediators between cytokinin sensor histidine kinases and response regulators (B-type ARRs). Plays an important role in propagating cytokinin signal transduction through the multistep His-to-Asp phosphorelay.										0.93
		AHP6	Pseudo histidine-containing phosphotransfer protein 6; Functions as two-component phosphorelay mediators between cytokinin sensor histidine kinases and response regulators (B-type ARRs). Plays an important role in propagating cytokinin signal transduction.										0.923
		AHP2	Histidine-containing phosphotransfer protein 2; Functions as two-component phosphorelay mediators between cytokinin sensor histidine kinases and response regulators (B-type ARRs). Plays an important role in propagating cytokinin signal transduction through the multistep His-to-Asp phosphorelay.										0.911
		AHP4	Histidine-containing phosphotransfer protein 4; Functions as two-component phosphorelay mediators between cytokinin sensor histidine kinases and response regulators (B-type ARRs). Plays an important role in propagating cytokinin signal transduction through the multistep His-to-Asp phosphorelay.										0.91
		AHK4	Histidine kinase 4; Cytokinins (CK) receptor related to bacterial two-component regulators. Binds also the synthetic urea-type cytokinin thiadiazuron, a potent defoliant and herbicide. Functions as a histidine kinase and transmits the stress signal to a downstream MAPK cascade. This protein undergoes an ATP-dependent autophosphorylation at a conserved histidine residue in the kinase core, and a p…										0.898
		AHK2	Histidine kinase 2; Cytokinins (CK) receptor related to bacterial two-component regulators. Functions as a histidine kinase and transmits the stress signal to a downstream MAPK cascade. This protein undergoes an ATP- dependent autophosphorylation at a conserved histidine residue in the kinase core, and a phosphoryl group is then transferred to a conserved aspartate residue in the receiver domain.…										0.893
		AHK3	Histidine kinase 3; Cytokinins (CK) receptor related to bacterial two-component regulators. Functions as a histidine kinase and transmits the stress signal to a downstream MAPK cascade. This protein undergoes an ATP- dependent autophosphorylation at a conserved histidine residue in the kinase core, and a phosphoryl group is then transferred to a conserved aspartate residue in the receiver domain.…										0.883
		AHP1	Histidine-containing phosphotransfer protein 1; Functions as two-component phosphorelay mediators between cytokinin sensor histidine kinases and response regulators (B-type ARRs). Plays an important role in propagating cytokinin signal transduction through the multistep His-to-Asp phosphorelay.										0.809
	TaGLK170	AHP3	Histidine-containing phosphotransfer protein 3; Functions as two-component phosphorelay mediators between cytokinin sensor histidine kinases and response regulators (B-type ARRs). Plays an important role in propagating cytokinin signal transduction through the multistep His-to-Asp phosphorelay.										0.939
	Two-component response regulator ARR10; Transcriptional activator that binds specifically to the DNA sequence 5'-[AG]GATT-3'. Functions as a response regulator involved in His-to-Asp phosphorelay signal transduction system. Phosphorylation of the Asp residue in the receiver domain activates the ability of the protein to promote the transcription of target genes. Could directly activate some type-…	CRF6	Ethylene-responsive transcription factor CRF6; Component of the cytokinin signaling pathway involved in cotyledons, leaves, and embryos development. Probably acts as a transcriptional activator. Binds to the GCC-box pathogenesis-related promoter element. May be involved in the regulation of gene expression by stress factors and by components of stress signal transduction pathways (By similarity);…										0.936
	Identifier: O49397, ARR10	AHP5	Histidine-containing phosphotransfer protein 5; Functions as two-component phosphorelay mediators between cytokinin sensor histidine kinases and response regulators (B-type ARRs). Plays an important role in propagating cytokinin signal transduction through the multistep His-to-Asp phosphorelay.										0.93
		AHP6	Pseudo histidine-containing phosphotransfer protein 6; Functions as two-component phosphorelay mediators between cytokinin sensor histidine kinases and response regulators (B-type ARRs). Plays an important role in propagating cytokinin signal transduction.										0.923
		AHP2	Histidine-containing phosphotransfer protein 2; Functions as two-component phosphorelay mediators between cytokinin sensor histidine kinases and response regulators (B-type ARRs). Plays an important role in propagating cytokinin signal transduction through the multistep His-to-Asp phosphorelay.										0.911
		AHP4	Histidine-containing phosphotransfer protein 4; Functions as two-component phosphorelay mediators between cytokinin sensor histidine kinases and response regulators (B-type ARRs). Plays an important role in propagating cytokinin signal transduction through the multistep His-to-Asp phosphorelay.										0.91
		AHK4	Histidine kinase 4; Cytokinins (CK) receptor related to bacterial two-component regulators. Binds also the synthetic urea-type cytokinin thiadiazuron, a potent defoliant and herbicide. Functions as a histidine kinase and transmits the stress signal to a downstream MAPK cascade. This protein undergoes an ATP-dependent autophosphorylation at a conserved histidine residue in the kinase core, and a p…										0.898
		AHK2	Histidine kinase 2; Cytokinins (CK) receptor related to bacterial two-component regulators. Functions as a histidine kinase and transmits the stress signal to a downstream MAPK cascade. This protein undergoes an ATP- dependent autophosphorylation at a conserved histidine residue in the kinase core, and a phosphoryl group is then transferred to a conserved aspartate residue in the receiver domain.…										0.893
		AHK3	Histidine kinase 3; Cytokinins (CK) receptor related to bacterial two-component regulators. Functions as a histidine kinase and transmits the stress signal to a downstream MAPK cascade. This protein undergoes an ATP- dependent autophosphorylation at a conserved histidine residue in the kinase core, and a phosphoryl group is then transferred to a conserved aspartate residue in the receiver domain.…										0.883
		AHP1	Histidine-containing phosphotransfer protein 1; Functions as two-component phosphorelay mediators between cytokinin sensor histidine kinases and response regulators (B-type ARRs). Plays an important role in propagating cytokinin signal transduction through the multistep His-to-Asp phosphorelay.										0.809
	TaGLK171	AHP3	Histidine-containing phosphotransfer protein 3; Functions as two-component phosphorelay mediators between cytokinin sensor histidine kinases and response regulators (B-type ARRs). Plays an important role in propagating cytokinin signal transduction through the multistep His-to-Asp phosphorelay.										0.939
	Two-component response regulator ARR10; Transcriptional activator that binds specifically to the DNA sequence 5'-[AG]GATT-3'. Functions as a response regulator involved in His-to-Asp phosphorelay signal transduction system. Phosphorylation of the Asp residue in the receiver domain activates the ability of the protein to promote the transcription of target genes. Could directly activate some type-…	CRF6	Ethylene-responsive transcription factor CRF6; Component of the cytokinin signaling pathway involved in cotyledons, leaves, and embryos development. Probably acts as a transcriptional activator. Binds to the GCC-box pathogenesis-related promoter element. May be involved in the regulation of gene expression by stress factors and by components of stress signal transduction pathways (By similarity);…										0.936
	Identifier: O49397, ARR10	AHP5	Histidine-containing phosphotransfer protein 5; Functions as two-component phosphorelay mediators between cytokinin sensor histidine kinases and response regulators (B-type ARRs). Plays an important role in propagating cytokinin signal transduction through the multistep His-to-Asp phosphorelay.										0.93
		AHP6	Pseudo histidine-containing phosphotransfer protein 6; Functions as two-component phosphorelay mediators between cytokinin sensor histidine kinases and response regulators (B-type ARRs). Plays an important role in propagating cytokinin signal transduction.										0.923
		AHP2	Histidine-containing phosphotransfer protein 2; Functions as two-component phosphorelay mediators between cytokinin sensor histidine kinases and response regulators (B-type ARRs). Plays an important role in propagating cytokinin signal transduction through the multistep His-to-Asp phosphorelay.										0.911
		AHP4	Histidine-containing phosphotransfer protein 4; Functions as two-component phosphorelay mediators between cytokinin sensor histidine kinases and response regulators (B-type ARRs). Plays an important role in propagating cytokinin signal transduction through the multistep His-to-Asp phosphorelay.										0.91
		AHK4	Histidine kinase 4; Cytokinins (CK) receptor related to bacterial two-component regulators. Binds also the synthetic urea-type cytokinin thiadiazuron, a potent defoliant and herbicide. Functions as a histidine kinase and transmits the stress signal to a downstream MAPK cascade. This protein undergoes an ATP-dependent autophosphorylation at a conserved histidine residue in the kinase core, and a p…										0.898
		AHK2	Histidine kinase 2; Cytokinins (CK) receptor related to bacterial two-component regulators. Functions as a histidine kinase and transmits the stress signal to a downstream MAPK cascade. This protein undergoes an ATP- dependent autophosphorylation at a conserved histidine residue in the kinase core, and a phosphoryl group is then transferred to a conserved aspartate residue in the receiver domain.…										0.893
		AHK3	Histidine kinase 3; Cytokinins (CK) receptor related to bacterial two-component regulators. Functions as a histidine kinase and transmits the stress signal to a downstream MAPK cascade. This protein undergoes an ATP- dependent autophosphorylation at a conserved histidine residue in the kinase core, and a phosphoryl group is then transferred to a conserved aspartate residue in the receiver domain.…										0.883
		AHP1	Histidine-containing phosphotransfer protein 1; Functions as two-component phosphorelay mediators between cytokinin sensor histidine kinases and response regulators (B-type ARRs). Plays an important role in propagating cytokinin signal transduction through the multistep His-to-Asp phosphorelay.										0.809
	TaGLK172	AHP3	Histidine-containing phosphotransfer protein 3; Functions as two-component phosphorelay mediators between cytokinin sensor histidine kinases and response regulators (B-type ARRs). Plays an important role in propagating cytokinin signal transduction through the multistep His-to-Asp phosphorelay.										0.939
	Two-component response regulator ARR10; Transcriptional activator that binds specifically to the DNA sequence 5'-[AG]GATT-3'. Functions as a response regulator involved in His-to-Asp phosphorelay signal transduction system. Phosphorylation of the Asp residue in the receiver domain activates the ability of the protein to promote the transcription of target genes. Could directly activate some type-…	CRF6	Ethylene-responsive transcription factor CRF6; Component of the cytokinin signaling pathway involved in cotyledons, leaves, and embryos development. Probably acts as a transcriptional activator. Binds to the GCC-box pathogenesis-related promoter element. May be involved in the regulation of gene expression by stress factors and by components of stress signal transduction pathways (By similarity);…										0.936
	Identifier: O49397, ARR10	AHP5	Histidine-containing phosphotransfer protein 5; Functions as two-component phosphorelay mediators between cytokinin sensor histidine kinases and response regulators (B-type ARRs). Plays an important role in propagating cytokinin signal transduction through the multistep His-to-Asp phosphorelay.										0.93
		AHP6	Pseudo histidine-containing phosphotransfer protein 6; Functions as two-component phosphorelay mediators between cytokinin sensor histidine kinases and response regulators (B-type ARRs). Plays an important role in propagating cytokinin signal transduction.										0.923
		AHP2	Histidine-containing phosphotransfer protein 2; Functions as two-component phosphorelay mediators between cytokinin sensor histidine kinases and response regulators (B-type ARRs). Plays an important role in propagating cytokinin signal transduction through the multistep His-to-Asp phosphorelay.										0.911
		AHP4	Histidine-containing phosphotransfer protein 4; Functions as two-component phosphorelay mediators between cytokinin sensor histidine kinases and response regulators (B-type ARRs). Plays an important role in propagating cytokinin signal transduction through the multistep His-to-Asp phosphorelay.										0.91
		AHK4	Histidine kinase 4; Cytokinins (CK) receptor related to bacterial two-component regulators. Binds also the synthetic urea-type cytokinin thiadiazuron, a potent defoliant and herbicide. Functions as a histidine kinase and transmits the stress signal to a downstream MAPK cascade. This protein undergoes an ATP-dependent autophosphorylation at a conserved histidine residue in the kinase core, and a p…										0.898
		AHK2	Histidine kinase 2; Cytokinins (CK) receptor related to bacterial two-component regulators. Functions as a histidine kinase and transmits the stress signal to a downstream MAPK cascade. This protein undergoes an ATP- dependent autophosphorylation at a conserved histidine residue in the kinase core, and a phosphoryl group is then transferred to a conserved aspartate residue in the receiver domain.…										0.893
		AHK3	Histidine kinase 3; Cytokinins (CK) receptor related to bacterial two-component regulators. Functions as a histidine kinase and transmits the stress signal to a downstream MAPK cascade. This protein undergoes an ATP- dependent autophosphorylation at a conserved histidine residue in the kinase core, and a phosphoryl group is then transferred to a conserved aspartate residue in the receiver domain.…										0.883
		AHP1	Histidine-containing phosphotransfer protein 1; Functions as two-component phosphorelay mediators between cytokinin sensor histidine kinases and response regulators (B-type ARRs). Plays an important role in propagating cytokinin signal transduction through the multistep His-to-Asp phosphorelay.										0.809
	TaGLK173	AHP5	Histidine-containing phosphotransfer protein 5; Functions as two-component phosphorelay mediators between cytokinin sensor histidine kinases and response regulators (B-type ARRs). Plays an important role in propagating cytokinin signal transduction through the multistep His-to-Asp phosphorelay.										0.928
	Two-component response regulator ARR12; Transcriptional activator that binds specifically to the DNA sequence 5'-[AG]GATT-3'. Functions as a response regulator involved in His-to-Asp phosphorelay signal transduction system. Phosphorylation of the Asp residue in the receiver domain activates the ability of the protein to promote the transcription of target genes. Could directly activate some type-…	AHP3	Histidine-containing phosphotransfer protein 3; Functions as two-component phosphorelay mediators between cytokinin sensor histidine kinases and response regulators (B-type ARRs). Plays an important role in propagating cytokinin signal transduction through the multistep His-to-Asp phosphorelay.										0.928
	Identifier: P62598, ARR12	AHP6	Pseudo histidine-containing phosphotransfer protein 6; Functions as two-component phosphorelay mediators between cytokinin sensor histidine kinases and response regulators (B-type ARRs). Plays an important role in propagating cytokinin signal transduction.										0.924
		AHP4	Histidine-containing phosphotransfer protein 4; Functions as two-component phosphorelay mediators between cytokinin sensor histidine kinases and response regulators (B-type ARRs). Plays an important role in propagating cytokinin signal transduction through the multistep His-to-Asp phosphorelay.										0.922
		AHK3	Histidine kinase 3; Cytokinins (CK) receptor related to bacterial two-component regulators. Functions as a histidine kinase and transmits the stress signal to a downstream MAPK cascade. This protein undergoes an ATP- dependent autophosphorylation at a conserved histidine residue in the kinase core, and a phosphoryl group is then transferred to a conserved aspartate residue in the receiver domain.…										0.899
		AHK4	Histidine kinase 4; Cytokinins (CK) receptor related to bacterial two-component regulators. Binds also the synthetic urea-type cytokinin thiadiazuron, a potent defoliant and herbicide. Functions as a histidine kinase and transmits the stress signal to a downstream MAPK cascade. This protein undergoes an ATP-dependent autophosphorylation at a conserved histidine residue in the kinase core, and a p…										0.898
		AHK2	Histidine kinase 2; Cytokinins (CK) receptor related to bacterial two-component regulators. Functions as a histidine kinase and transmits the stress signal to a downstream MAPK cascade. This protein undergoes an ATP- dependent autophosphorylation at a conserved histidine residue in the kinase core, and a phosphoryl group is then transferred to a conserved aspartate residue in the receiver domain.…										0.896
		CRF6	Ethylene-responsive transcription factor CRF6; Component of the cytokinin signaling pathway involved in cotyledons, leaves, and embryos development. Probably acts as a transcriptional activator. Binds to the GCC-box pathogenesis-related promoter element. May be involved in the regulation of gene expression by stress factors and by components of stress signal transduction pathways (By similarity);…										0.844
		CRF2	Ethylene-responsive transcription factor CRF2; Component of the cytokinin signaling pathway involved in cotyledons, leaves, and embryos development. Probably acts as a transcriptional activator. Binds to the GCC-box pathogenesis-related promoter element. May be involved in the regulation of gene expression by stress factors and by components of stress signal transduction pathways (By similarity);…										0.806
		IAA3	Auxin-responsive protein IAA3; Aux/IAA proteins are short-lived transcriptional factors that function as repressors of early auxin response genes at low auxin concentrations. Repression is thought to result from the interaction with auxin response factors (ARFs), proteins that bind to the auxin- responsive promoter element (AuxRE). Plays a central role in auxin regulation of root growth, in gravi…										0.795
Ⅷ	TaGLK3	B3LF89_ARATH	Pectate lyase.										0.753
	Myb-related protein 1; Transcription factor that may act on the GAL1 promoter. Acts redundantly with MYR2 as a repressor of flowering and organ elongation under decreased light intensity. Represses gibberellic acid (GA)-dependent responses and affects levels of bioactive GA. Belongs to the MYB-CC family. (402 aa)	TGG1	Myrosinase 1; Degradation of glucosinolates (glucose residue linked by a thioglucoside bound to an amino acid derivative) to glucose, sulfate and any of the products: thiocyanates, isothiocyanates, nitriles, epithionitriles or oxazolidine-2-thiones. These toxic degradation products can deter insect herbivores. Seems to function in abscisic acid (ABA) and methyl jasmonate (MeJA) signaling in guard…										0.718
		GDU3	Protein GLUTAMINE DUMPER 3; Probable subunit of an amino acid transporter involved in the regulation of the amino acid metabolism. Stimulates amino acid export by activating nonselective amino acid facilitators. Acts upstream genes involved in the salicylic acid (SA) pathway and in the geminivirus-host interaction; Belongs to the GLUTAMINE DUMPER 1 (TC 9.B.60) family.										0.718
		UGT85A4	UDP-glycosyltransferase 85A4.										0.659
		TGG5	Myrosinase 5; Hydrolyzes sinigrin and, with lower efficiency, p-nitrophenyl beta-D-glucoside; Belongs to the glycosyl hydrolase 1 family.										0.633
		MUJ8.14	Probable pectate lyase 9.										0.593
		SRM1	Transcription factor SRM1; Transcription activator that coordinates abscisic acid (ABA) biosynthesis and signaling-related genes via binding to the specific promoter motif 5'-(A/T)AACCAT-3'. Represses ABA-mediated salt (e.g. NaCl and KCl) stress tolerance. Regulates leaf shape and promotes vegetative growth.										0.577
		TGG4	Myrosinase 4; Hydrolyzes sinigrin and, with lower efficiency, p-nitrophenyl beta-D-glucoside.										0.575
		ESP	Epithiospecifier protein; Converts glucosinolates both to epithionitriles and to simple nitriles in the presence of myrosinase. Promotes the formation of epithionitriles after hydrolysis of alkenylglucosinolates containing a terminal double bond. Mediates indol-3-acetonitrile (IACN) production from indol-3-ylmethyl glucosinolate. Acts as a negative regulator of senescence.										0.571
		T22N4.10	Probable pectate lyase 7.										0.568
	TaGLK4	B3LF89_ARATH	Pectate lyase.										0.804
	Myb family transcription factor PHL7; Belongs to the MYB-CC family.	MUJ8.14	Probable pectate lyase 9.										0.764
		T22N4.10	Probable pectate lyase 7.										0.752
		F12A21.12	Probable pectate lyase 5.										0.75
		F2G14.230	Probable pectate lyase 19.										0.733
		T20F6.14	Probable pectate lyase 6.										0.732
		SCPL35	Serine carboxypeptidase-like 35; Probable carboxypeptidase.										0.728
		SPX1	SPX domain-containing protein 1; Plays a positive role in plant adaptation to phosphate starvation. Inhibits PHR1 DNA-binding activity in a Pi-dependent manner.										0.694
		ERF12	Ethylene-responsive transcription factor 12; Involved in the regulation of gene expression by stress factors and by components of stress signal transduction pathways. Transcription factor that binds to the GCC-box pathogenesis-related promoter element. Acts as a transcriptional inhibitor and may regulate other AtERFs (By similarity).										0.664
		AT59	Probable pectate lyase 3; Belongs to the polysaccharide lyase 1 family.										0.656
	TaGLK7	B3LF89_ARATH	Pectate lyase.										0.753
	Myb-related protein 1; Transcription factor that may act on the GAL1 promoter. Acts redundantly with MYR2 as a repressor of flowering and organ elongation under decreased light intensity. Represses gibberellic acid (GA)-dependent responses and affects levels of bioactive GA. Belongs to the MYB-CC family.	TGG1	Myrosinase 1; Degradation of glucosinolates (glucose residue linked by a thioglucoside bound to an amino acid derivative) to glucose, sulfate and any of the products: thiocyanates, isothiocyanates, nitriles, epithionitriles or oxazolidine-2-thiones. These toxic degradation products can deter insect herbivores. Seems to function in abscisic acid (ABA) and methyl jasmonate (MeJA) signaling in guard…										0.718
	Identifier: Q9FK47, MYR1	GDU3	Protein GLUTAMINE DUMPER 3; Probable subunit of an amino acid transporter involved in the regulation of the amino acid metabolism. Stimulates amino acid export by activating nonselective amino acid facilitators. Acts upstream genes involved in the salicylic acid (SA) pathway and in the geminivirus-host interaction; Belongs to the GLUTAMINE DUMPER 1 (TC 9.B.60) family.										0.718
		UGT85A4	UDP-glycosyltransferase 85A4.										0.659
		TGG5	Myrosinase 5; Hydrolyzes sinigrin and, with lower efficiency, p-nitrophenyl beta-D-glucoside; Belongs to the glycosyl hydrolase 1 family.										0.633
		MUJ8.14	Probable pectate lyase 9.										0.593
		SRM1	Transcription factor SRM1; Transcription activator that coordinates abscisic acid (ABA) biosynthesis and signaling-related genes via binding to the specific promoter motif 5'-(A/T)AACCAT-3'. Represses ABA-mediated salt (e.g. NaCl and KCl) stress tolerance. Regulates leaf shape and promotes vegetative growth.										0.577
		TGG4	Myrosinase 4; Hydrolyzes sinigrin and, with lower efficiency, p-nitrophenyl beta-D-glucoside.										0.575
		ESP	Epithiospecifier protein; Converts glucosinolates both to epithionitriles and to simple nitriles in the presence of myrosinase. Promotes the formation of epithionitriles after hydrolysis of alkenylglucosinolates containing a terminal double bond. Mediates indol-3-acetonitrile (IACN) production from indol-3-ylmethyl glucosinolate. Acts as a negative regulator of senescence.										0.571
		T22N4.10	Probable pectate lyase 7.										0.568
	TaGLK8	B3LF89_ARATH	Pectate lyase.										0.804
	Myb family transcription factor PHL7; Belongs to the MYB-CC family.	MUJ8.14	Probable pectate lyase 9.										0.764
	Identifier: Q9SJW0, PHL7	T22N4.10	Probable pectate lyase 7.										0.752
		F12A21.12	Probable pectate lyase 5.										0.75
		F2G14.230	Probable pectate lyase 19.										0.733
		T20F6.14	Probable pectate lyase 6.										0.732
		SCPL35	Serine carboxypeptidase-like 35; Probable carboxypeptidase.										0.728
		SPX1	SPX domain-containing protein 1; Plays a positive role in plant adaptation to phosphate starvation. Inhibits PHR1 DNA-binding activity in a Pi-dependent manner.										0.694
		ERF12	Ethylene-responsive transcription factor 12; Involved in the regulation of gene expression by stress factors and by components of stress signal transduction pathways. Transcription factor that binds to the GCC-box pathogenesis-related promoter element. Acts as a transcriptional inhibitor and may regulate other AtERFs (By similarity).										0.664
		AT59	Probable pectate lyase 3; Belongs to the polysaccharide lyase 1 family.										0.656
		RAY1	Beta-arabinofuranosyltransferase RAY1; Beta-arabinofuranosyltransferase that transfers specifically an arabinosyl residue from UDP-arabinofuranose to the monosaccharide galactose or beta-methyl-galactoside in vitro. Catalyzes the addition of a beta-arabinofuranose residue onto a beta-galactosyl residue of an Yariv-precipitable wall polymer in vivo.										0.737
	TaGLK12	B3LF89_ARATH	Pectate lyase.										0.753
	Myb-related protein 1; Transcription factor that may act on the GAL1 promoter. Acts redundantly with MYR2 as a repressor of flowering and organ elongation under decreased light intensity. Represses gibberellic acid (GA)-dependent responses and affects levels of bioactive GA. Belongs to the MYB-CC family.	TGG1	Myrosinase 1; Degradation of glucosinolates (glucose residue linked by a thioglucoside bound to an amino acid derivative) to glucose, sulfate and any of the products: thiocyanates, isothiocyanates, nitriles, epithionitriles or oxazolidine-2-thiones. These toxic degradation products can deter insect herbivores. Seems to function in abscisic acid (ABA) and methyl jasmonate (MeJA) signaling in guard…										0.718
	Identifier: Q9FK47, MYR1	GDU3	Protein GLUTAMINE DUMPER 3; Probable subunit of an amino acid transporter involved in the regulation of the amino acid metabolism. Stimulates amino acid export by activating nonselective amino acid facilitators. Acts upstream genes involved in the salicylic acid (SA) pathway and in the geminivirus-host interaction; Belongs to the GLUTAMINE DUMPER 1 (TC 9.B.60) family.										0.718
		UGT85A4	UDP-glycosyltransferase 85A4.										0.659
		TGG5	Myrosinase 5; Hydrolyzes sinigrin and, with lower efficiency, p-nitrophenyl beta-D-glucoside; Belongs to the glycosyl hydrolase 1 family.										0.633
		MUJ8.14	Probable pectate lyase 9.										0.593
		SRM1	Transcription factor SRM1; Transcription activator that coordinates abscisic acid (ABA) biosynthesis and signaling-related genes via binding to the specific promoter motif 5'-(A/T)AACCAT-3'. Represses ABA-mediated salt (e.g. NaCl and KCl) stress tolerance. Regulates leaf shape and promotes vegetative growth.										0.577
		TGG4	Myrosinase 4; Hydrolyzes sinigrin and, with lower efficiency, p-nitrophenyl beta-D-glucoside.										0.575
		ESP	Epithiospecifier protein; Converts glucosinolates both to epithionitriles and to simple nitriles in the presence of myrosinase. Promotes the formation of epithionitriles after hydrolysis of alkenylglucosinolates containing a terminal double bond. Mediates indol-3-acetonitrile (IACN) production from indol-3-ylmethyl glucosinolate. Acts as a negative regulator of senescence.										0.571
		T22N4.10	Probable pectate lyase 7.										0.568
	TaGLK13	B3LF89_ARATH	Pectate lyase.										0.804
	Myb family transcription factor PHL7; Belongs to the MYB-CC family.	MUJ8.14	Probable pectate lyase 9.										0.764
	Identifier: Q9SJW0, PHL7	T22N4.10	Probable pectate lyase 7.										0.752
		F12A21.12	Probable pectate lyase 5.										0.75
		F2G14.230	Probable pectate lyase 19.										0.733
		T20F6.14	Probable pectate lyase 6.										0.732
		SCPL35	Serine carboxypeptidase-like 35; Probable carboxypeptidase.										0.728
		SPX1	SPX domain-containing protein 1; Plays a positive role in plant adaptation to phosphate starvation. Inhibits PHR1 DNA-binding activity in a Pi-dependent manner.										0.694
		ERF12	Ethylene-responsive transcription factor 12; Involved in the regulation of gene expression by stress factors and by components of stress signal transduction pathways. Transcription factor that binds to the GCC-box pathogenesis-related promoter element. Acts as a transcriptional inhibitor and may regulate other AtERFs (By similarity).										0.664
		AT59	Probable pectate lyase 3; Belongs to the polysaccharide lyase 1 family.										0.656
	TaGLK14	F7J8.180	Duplicated homeodomain-like superfamily protein.										0.769
	Myb-related protein 2; Transcriptional activator that may activate the transcription of specific genes involved in nitrogen uptake or assimilation. Acts redundantly with MYR1 as a repressor of flowering and organ elongation under decreased light intensity. Represses gibberellic acid (GA)-dependent responses and affects levels of bioactive GA. Belongs to the MYB-CC family.	NUCL1	Nucleolin 1; Involved in pre-rRNA processing and ribosome assembly. Is associated with intranucleolar chromatin and pre-ribosomal particles and plays a role in controlling activation and repression of a specific subset of rRNA genes located in distinctive nucleolar organizer regions. Binds specifically rDNA chromatin and may be required to maintain rDNA chromatin structure, but is probably not re…										0.717
	Identifier: Q9SQQ9, MYR2	ET2	Protein EFFECTOR OF TRANSCRIPTION 2; Transcriptional regulator involved in the regulation of cell differentiation in meristems. Probably regulates the expression of various KNAT genes involved in the maintenance of the cells in an undifferentiated, merismastic state. Plays a role in the regulation of gibberellin 20 oxidase and the gibberellin-regulated protein GASA4. Localizes in the nucleus duri…										0.715
		GATA7	GATA transcription factor 7; Transcriptional activator that specifically binds 5'-GATA-3' or 5'-GAT-3' motifs within gene promoters. May be involved in the regulation of some light-responsive genes (By similarity). Belongs to the type IV zinc-finger family. Class A subfamily.										0.696
		K17E12.4	Kelch repeat-containing protein At3g27220.										0.696
		DOF3.6	Dof zinc finger protein DOF3.6; Transcription factor that binds specifically to a 5'-AA[AG]G- 3' consensus core sequence. Enhances the DNA binding of OBF transcription factors to OCS elements.										0.671
		F9E10.31	Putative MYB family transcription factor; 86049-87165.										0.66
		RLP54	Receptor-like protein 54.										0.657
		TRB3	Telomere repeat-binding factor 3; Binds preferentially double-stranded telomeric repeats, but it can also bind to the single G-rich telomeric strand. Belongs to the histone H1/H5 family. SMH subfamily.										0.642
		DOF4.6	Dof zinc finger protein DOF4.6; Transcription factor that binds specifically to a 5'-AA[AG]G- 3' consensus core sequence.										0.599
	TaGLK18	MAD2	Mitotic spindle checkpoint protein MAD2; Required for the execution of the mitotic checkpoint which monitors the process of kinetochore-spindle attachment and delays the onset of anaphase when this process is not complete. It inhibits the activity of the anaphase promoting complex by sequestering CDC20 until all chromosomes are aligned at the metaphase plate.										0.932
	Myb family transcription factor PHL11; Belongs to the MYB-CC family.	APC6	Anaphase-promoting complex subunit 6; Component of the anaphase promoting complex/cyclosome (APC/C), a cell cycle-regulated E3 ubiquitin-protein ligase complex that controls progression through mitosis and the G1 phase of the cell cycle. The APC/C complex controls several key steps in the cell cycle by mediating ubiquitination and subsequent degradation of target proteins such as cyclins. The APC…										0.906
	Identifier: C0SVS4, PHL11	T13E11.5	Uncharacterized protein.										0.898
		APC4	Anaphase-promoting complex subunit 4; Component of the anaphase promoting complex/cyclosome (APC/C), a cell cycle-regulated E3 ubiquitin-protein ligase complex that controls progression through mitosis and the G1 phase of the cell cycle. The APC/C complex controls several key steps in the cell cycle by mediating ubiquitination and subsequent degradation of target proteins such as cyclins. The APC…										0.896
		MAD1	Mitotic spindle checkpoint protein MAD1; Required for the execution of the mitotic checkpoint which monitors the process of kinetochore-spindle attachment and delays the onset of anaphase when this process is not complete. It inhibits the activity of the anaphase promoting complex by sequestering CDC20 until all chromosomes are aligned at the metaphase plate. Required for anchoring MAD2 to the nu…										0.894
		APC8	Anaphase-promoting complex subunit 8; Component of the anaphase promoting complex/cyclosome (APC/C), a cell cycle-regulated E3 ubiquitin-protein ligase complex that controls progression through mitosis and the G1 phase of the cell cycle. The APC/C complex controls several key steps in the cell cycle by mediating ubiquitination and subsequent degradation of target proteins such as cyclins. The APC…										0.893
		APC1	Anaphase-promoting complex subunit 1; Component of the anaphase promoting complex/cyclosome (APC/C), a cell cycle-regulated E3 ubiquitin-protein ligase complex that controls progression through mitosis and the G1 phase of the cell cycle. The APC/C complex controls several key steps in the cell cycle by mediating ubiquitination and subsequent degradation of target proteins such as cyclins. The APC…										0.892
		APC2	Anaphase-promoting complex subunit 2; Component of the anaphase promoting complex/cyclosome (APC/C), a cell cycle-regulated E3 ubiquitin-protein ligase complex that controls progression through mitosis and the G1 phase of the cell cycle. The APC/C complex controls several key steps in the cell cycle by mediating ubiquitination and subsequent degradation of target proteins such as cyclins. The APC…										0.884
		APC10	Anaphase-promoting complex subunit 10; Component of the anaphase promoting complex/cyclosome (APC/C), a cell cycle-regulated E3 ubiquitin-protein ligase complex that controls progression through mitosis and the G1 phase of the cell cycle. The APC/C complex controls several key steps in the cell cycle by mediating the ubiquitination and subsequent degradation of target proteins such as cyclins. Th…										0.88
		APC5	Anaphase-promoting complex subunit 5; Component of the anaphase promoting complex/cyclosome (APC/C), a cell cycle-regulated E3 ubiquitin-protein ligase complex that controls progression through mitosis and the G1 phase of the cell cycle. The APC/C complex controls several key steps in the cell cycle by mediating ubiquitination and subsequent degradation of target proteins such as cyclins. The APC…										0.875
	TaGLK19	MJJ3.20	Duplicated homeodomain-like superfamily protein.										0.809
	Myb family transcription factor PHL5; Belongs to the MYB-CC family.	BHLH114	Transcription factor bHLH114.										0.745
	Identifier: Q0WVU3, PHL5	ZFN1	Zinc finger CCCH domain-containing protein 33.										0.694
		K19M22.10	Similarity to Myb-related transcription factor.										0.674
		PVA13	Vesicle-associated protein 1-3, N-terminally processed; May play a role in vesicle trafficking; Belongs to the VAMP-associated protein (VAP) (TC 9.B.17) family.										0.645
		COBL9	COBRA-like protein 9; Belongs to the COBRA family.										0.609
		BZIP18	bZIP transcription factor 18; Transcription factor that may participate with bZIP34 in the gametophytic control of pollen development.										0.576
		AHL5	AT-hook motif nuclear-localized protein 5; Transcription factor that specifically binds AT-rich DNA sequences related to the nuclear matrix attachment regions (MARs).										0.572
		BHLH82	Transcription factor bHLH82.										0.566
		SAP5	Zinc finger A20 and AN1 domain-containing stress-associated protein 5; May be involved in environmental stress response.										0.562
	TaGLK20	F7J8.180	Duplicated homeodomain-like superfamily protein.										0.769
	Myb-related protein 2; Transcriptional activator that may activate the transcription of specific genes involved in nitrogen uptake or assimilation. Acts redundantly with MYR1 as a repressor of flowering and organ elongation under decreased light intensity. Represses gibberellic acid (GA)-dependent responses and affects levels of bioactive GA. Belongs to the MYB-CC family.	NUCL1	Nucleolin 1; Involved in pre-rRNA processing and ribosome assembly. Is associated with intranucleolar chromatin and pre-ribosomal particles and plays a role in controlling activation and repression of a specific subset of rRNA genes located in distinctive nucleolar organizer regions. Binds specifically rDNA chromatin and may be required to maintain rDNA chromatin structure, but is probably not re…										0.717
	Identifier: Q9SQQ9, MYR2	ET2	Protein EFFECTOR OF TRANSCRIPTION 2; Transcriptional regulator involved in the regulation of cell differentiation in meristems. Probably regulates the expression of various KNAT genes involved in the maintenance of the cells in an undifferentiated, merismastic state. Plays a role in the regulation of gibberellin 20 oxidase and the gibberellin-regulated protein GASA4. Localizes in the nucleus duri…										0.715
		GATA7	GATA transcription factor 7; Transcriptional activator that specifically binds 5'-GATA-3' or 5'-GAT-3' motifs within gene promoters. May be involved in the regulation of some light-responsive genes (By similarity). Belongs to the type IV zinc-finger family. Class A subfamily.										0.696
		K17E12.4	Kelch repeat-containing protein At3g27220.										0.696
		DOF3.6	Dof zinc finger protein DOF3.6; Transcription factor that binds specifically to a 5'-AA[AG]G- 3' consensus core sequence. Enhances the DNA binding of OBF transcription factors to OCS elements.										0.671
		F9E10.31	Putative MYB family transcription factor; 86049-87165.										0.66
		RLP54	Receptor-like protein 54.										0.657
		TRB3	Telomere repeat-binding factor 3; Binds preferentially double-stranded telomeric repeats, but it can also bind to the single G-rich telomeric strand. Belongs to the histone H1/H5 family. SMH subfamily.										0.642
		DOF4.6	Dof zinc finger protein DOF4.6; Transcription factor that binds specifically to a 5'-AA[AG]G- 3' consensus core sequence.										0.599
	TaGLK24	MAD2	Mitotic spindle checkpoint protein MAD2; Required for the execution of the mitotic checkpoint which monitors the process of kinetochore-spindle attachment and delays the onset of anaphase when this process is not complete. It inhibits the activity of the anaphase promoting complex by sequestering CDC20 until all chromosomes are aligned at the metaphase plate.										0.932
	Myb family transcription factor PHL11; Belongs to the MYB-CC family.	APC6	Anaphase-promoting complex subunit 6; Component of the anaphase promoting complex/cyclosome (APC/C), a cell cycle-regulated E3 ubiquitin-protein ligase complex that controls progression through mitosis and the G1 phase of the cell cycle. The APC/C complex controls several key steps in the cell cycle by mediating ubiquitination and subsequent degradation of target proteins such as cyclins. The APC…										0.906
	Identifier: C0SVS4, PHL11	T13E11.5	Uncharacterized protein.										0.898
		APC4	Anaphase-promoting complex subunit 4; Component of the anaphase promoting complex/cyclosome (APC/C), a cell cycle-regulated E3 ubiquitin-protein ligase complex that controls progression through mitosis and the G1 phase of the cell cycle. The APC/C complex controls several key steps in the cell cycle by mediating ubiquitination and subsequent degradation of target proteins such as cyclins. The APC…										0.896
		MAD1	Mitotic spindle checkpoint protein MAD1; Required for the execution of the mitotic checkpoint which monitors the process of kinetochore-spindle attachment and delays the onset of anaphase when this process is not complete. It inhibits the activity of the anaphase promoting complex by sequestering CDC20 until all chromosomes are aligned at the metaphase plate. Required for anchoring MAD2 to the nu…										0.894
		APC8	Anaphase-promoting complex subunit 8; Component of the anaphase promoting complex/cyclosome (APC/C), a cell cycle-regulated E3 ubiquitin-protein ligase complex that controls progression through mitosis and the G1 phase of the cell cycle. The APC/C complex controls several key steps in the cell cycle by mediating ubiquitination and subsequent degradation of target proteins such as cyclins. The APC…										0.893
		APC1	Anaphase-promoting complex subunit 1; Component of the anaphase promoting complex/cyclosome (APC/C), a cell cycle-regulated E3 ubiquitin-protein ligase complex that controls progression through mitosis and the G1 phase of the cell cycle. The APC/C complex controls several key steps in the cell cycle by mediating ubiquitination and subsequent degradation of target proteins such as cyclins. The APC…										0.892
		APC2	Anaphase-promoting complex subunit 2; Component of the anaphase promoting complex/cyclosome (APC/C), a cell cycle-regulated E3 ubiquitin-protein ligase complex that controls progression through mitosis and the G1 phase of the cell cycle. The APC/C complex controls several key steps in the cell cycle by mediating ubiquitination and subsequent degradation of target proteins such as cyclins. The APC…										0.884
		APC10	Anaphase-promoting complex subunit 10; Component of the anaphase promoting complex/cyclosome (APC/C), a cell cycle-regulated E3 ubiquitin-protein ligase complex that controls progression through mitosis and the G1 phase of the cell cycle. The APC/C complex controls several key steps in the cell cycle by mediating the ubiquitination and subsequent degradation of target proteins such as cyclins. Th…										0.88
		APC5	Anaphase-promoting complex subunit 5; Component of the anaphase promoting complex/cyclosome (APC/C), a cell cycle-regulated E3 ubiquitin-protein ligase complex that controls progression through mitosis and the G1 phase of the cell cycle. The APC/C complex controls several key steps in the cell cycle by mediating ubiquitination and subsequent degradation of target proteins such as cyclins. The APC…										0.875
	TaGLK25	MJJ3.20	Duplicated homeodomain-like superfamily protein.										0.809
	Myb family transcription factor PHL5; Belongs to the MYB-CC family.	BHLH114	Transcription factor bHLH114.										0.745
	Identifier: Q0WVU3, PHL5	ZFN1	Zinc finger CCCH domain-containing protein 33.										0.694
		K19M22.10	Similarity to Myb-related transcription factor.										0.674
		PVA13	Vesicle-associated protein 1-3, N-terminally processed; May play a role in vesicle trafficking; Belongs to the VAMP-associated protein (VAP) (TC 9.B.17) family.										0.645
		COBL9	COBRA-like protein 9; Belongs to the COBRA family.										0.609
		BZIP18	bZIP transcription factor 18; Transcription factor that may participate with bZIP34 in the gametophytic control of pollen development.										0.576
		AHL5	AT-hook motif nuclear-localized protein 5; Transcription factor that specifically binds AT-rich DNA sequences related to the nuclear matrix attachment regions (MARs).										0.572
		BHLH82	Transcription factor bHLH82.										0.566
		SAP5	Zinc finger A20 and AN1 domain-containing stress-associated protein 5; May be involved in environmental stress response.										0.562
	TaGLK26	F7J8.180	Duplicated homeodomain-like superfamily protein.										0.769
	Myb-related protein 2; Transcriptional activator that may activate the transcription of specific genes involved in nitrogen uptake or assimilation. Acts redundantly with MYR1 as a repressor of flowering and organ elongation under decreased light intensity. Represses gibberellic acid (GA)-dependent responses and affects levels of bioactive GA. Belongs to the MYB-CC family.	NUCL1	Nucleolin 1; Involved in pre-rRNA processing and ribosome assembly. Is associated with intranucleolar chromatin and pre-ribosomal particles and plays a role in controlling activation and repression of a specific subset of rRNA genes located in distinctive nucleolar organizer regions. Binds specifically rDNA chromatin and may be required to maintain rDNA chromatin structure, but is probably not re…										0.717
[truncated: 377 more rows]
