# Supplementary material for: Genome-wide identification of the GLK gene family in wheat (Triticum aestivum L.) and analysis of expression responses in different environments
Source: BMC Genomics. 2026 Jan 20;27:78. doi: 10.1186/s12864-025-12456-2 (PMC12829200; doi:10.1186/s12864-025-12456-2)
Supplement: Supplementary file 9 — Supplementary Material 9. [file 12864_2025_12456_MOESM9_ESM.xlsx]

## Sheet: Sheet1
Table S8 The cis-regulatory elements of 173 TaGLK gene promoters predicted by PlantCARE online tool.
Gene ID	Name	Sequence	Start	End	Cis-acting regulatory element
TraesCS1A02G202500.1	LTR	CCGAAA	47	93	cis-acting element involved in low-temperature responsiveness
TraesCS1A02G202500.1	RY-element	CATGCATG	1083	1131	cis-acting regulatory element involved in seed-specific regulation
TraesCS1A02G202500.1	CGTCA-motif	CGTCA	614	659	cis-acting regulatory element involved in the MeJA-responsiveness
TraesCS1A02G202500.1	TGACG-motif	TGACG	614	659	cis-acting regulatory element involved in the MeJA-responsiveness
TraesCS1A02G202500.1	MYB	TAACTG	645	691	DNA-binding protein
TraesCS1A02G202500.1	MYB	CAACCA	874	920	DNA-binding protein
TraesCS1A02G202500.1	MYB	CAACAG	1363	1409	DNA-binding protein
TraesCS1A02G202500.1	MYB	TAACCA	1786	1832	DNA-binding protein
TraesCS1A02G202500.1	P-box	CCTTTTG	919	966	gibberellin-responsive element
TraesCS1A02G202500.1	GT1-motif	GGTTAAT	1193	1240	light responsive element
TraesCS1A02G202500.1	Sp1	GGGCGG	941	987	light responsive element
TraesCS1A02G202500.1	Sp1	GGGCGG	966	1012	light responsive element
TraesCS1A02G258400.1	ABRE	ACGTG	882	927	cis-acting element involved in the abscisic acid responsiveness
TraesCS1A02G258400.1	G-box	CACGAC	27	73	cis-acting regulatory element involved in light responsiveness
TraesCS1A02G258400.1	G-box	TACGTG	882	928	cis-acting regulatory element involved in light responsiveness
TraesCS1A02G258400.1	CAT-box	GCCACT	519	565	cis-acting regulatory element related to meristem expression
TraesCS1A02G258400.1	MYB	CAACAG	14	60	DNA-binding protein
TraesCS1A02G258400.1	MYB	CAACCA	796	842	DNA-binding protein
TraesCS1A02G258400.1	MYB	CAACCA	977	1023	DNA-binding protein
TraesCS1A02G258400.1	GT1-motif	GGTTAA	767	813	light responsive element
TraesCS1A02G258400.1	Sp1	GGGCGG	1560	1606	light responsive element
TraesCS1A02G258400.1	Box 4	ATTAAT	253	299	part of a conserved DNA module involved in light responsiveness
TraesCS1A02G258400.1	TCCC-motif	TCTCCCT	1662	1709	part of a light responsive element
TraesCS1A02G258400.1	TCT-motif	TCTTAC	272	318	part of a light responsive element
TraesCS1A02G305500.2	ABRE	CGTACGTGCA	25	74	cis-acting element involved in the abscisic acid responsiveness
TraesCS1A02G305500.2	ABRE	ACGTG	28	73	cis-acting element involved in the abscisic acid responsiveness
TraesCS1A02G305500.2	ABRE	ACGTG	1865	1910	cis-acting element involved in the abscisic acid responsiveness
TraesCS1A02G305500.2	G-box	TACGTG	27	73	cis-acting regulatory element involved in light responsiveness
TraesCS1A02G305500.2	CAT-box	GCCACT	408	454	cis-acting regulatory element related to meristem expression
TraesCS1A02G305500.2	MYB	TAACCA	831	877	DNA-binding protein
TraesCS1A02G305500.2	MYB	TAACCA	1627	1673	DNA-binding protein
TraesCS1A02G305500.2	MYB	TAACTG	1646	1692	DNA-binding protein
TraesCS1A02G305500.2	MYB	CAACAG	1788	1834	DNA-binding protein
TraesCS1A02G305500.2	MYB	CAACAG	1870	1916	DNA-binding protein
TraesCS1A02G305500.2	MYB	TAACCA	1914	1960	DNA-binding protein
TraesCS1A02G305500.2	MYB	CAACAG	1942	1988	DNA-binding protein
TraesCS1A02G305500.2	P-box	CCTTTTG	1777	1824	gibberellin-responsive element
TraesCS1A02G305500.2	GT1-motif	GGTTAA	1675	1721	light responsive element
TraesCS1A02G305500.2	MBS	CAACTG	1450	1496	MYB binding site involved in drought-inducibility
TraesCS1A02G305500.2	MBS	CAACTG	1450	1496	MYB binding site involved in drought-inducibility
TraesCS1A02G305500.2	MBS	CAACTG	1669	1715	MYB binding site involved in drought-inducibility
TraesCS1A02G305500.2	MBS	CAACTG	1669	1715	MYB binding site involved in drought-inducibility
TraesCS1A02G305500.2	Box 4	ATTAAT	1269	1315	part of a conserved DNA module involved in light responsiveness
TraesCS1A02G305500.2	GATA-motif	AAGGATAAGG	519	568	part of a light responsive element
TraesCS1A02G305500.2	TCCC-motif	TCTCCCT	166	213	part of a light responsive element
TraesCS1A02G305500.2	TCT-motif	TCTTAC	1158	1204	part of a light responsive element
TraesCS1A02G305500.2	TCT-motif	TCTTAC	1905	1951	part of a light responsive element
TraesCS1A02G309200.2	TCA-element	CCATCTTTTT	210	259	cis-acting element involved in low-temperature responsiveness
TraesCS1A02G309200.2	ABRE	GCCGCGTGGC	50	99	cis-acting element involved in the abscisic acid responsiveness
TraesCS1A02G309200.2	ABRE	GCCGCGTGGC	298	347	cis-acting element involved in the abscisic acid responsiveness
TraesCS1A02G309200.2	ABRE	ACGTG	1098	1143	cis-acting element involved in the abscisic acid responsiveness
TraesCS1A02G309200.2	CGTCA-motif	CGTCA	1123	1168	cis-acting regulatory element involved in the MeJA-responsiveness
TraesCS1A02G309200.2	CGTCA-motif	CGTCA	1888	1933	cis-acting regulatory element involved in the MeJA-responsiveness
TraesCS1A02G309200.2	TGACG-motif	TGACG	1123	1168	cis-acting regulatory element involved in the MeJA-responsiveness
TraesCS1A02G309200.2	TGACG-motif	TGACG	1888	1933	cis-acting regulatory element involved in the MeJA-responsiveness
TraesCS1A02G309200.2	MYB	TAACCA	84	130	DNA-binding protein
TraesCS1A02G309200.2	MYB	CAACCA	88	134	DNA-binding protein
TraesCS1A02G309200.2	MYB	CAACAG	844	890	DNA-binding protein
TraesCS1A02G309200.2	GT1-motif	GGTTAA	1	47	light responsive element
TraesCS1A02G309200.2	GT1-motif	GGTTAA	81	127	light responsive element
TraesCS1A02G309200.2	GT1-motif	GGTTAA	83	129	light responsive element
TraesCS1A02G309200.2	GT1-motif	GGTTAA	1575	1621	light responsive element
TraesCS1A02G309200.2	Sp1	GGGCGG	546	592	light responsive element
TraesCS1A02G309200.2	Sp1	GGGCGG	863	909	light responsive element
TraesCS1A02G309200.2	MBS	CAACTG	1469	1515	MYB binding site involved in drought-inducibility
TraesCS1A02G309200.2	MBS	CAACTG	1469	1515	MYB binding site involved in drought-inducibility
TraesCS1A02G309200.2	TCCC-motif	TCTCCCT	662	709	part of a light responsive element
TraesCS1A02G309200.2	TCT-motif	TCTTAC	976	1022	part of a light responsive element
TraesCS1B02G216600.1	TGA-element	AACGAC	267	313	auxin-responsive element
TraesCS1B02G216600.1	ABRE	ACGTG	63	108	cis-acting element involved in the abscisic acid responsiveness
TraesCS1B02G216600.1	G-box	CACGTC	63	109	cis-acting regulatory element involved in light responsiveness
TraesCS1B02G216600.1	CGTCA-motif	CGTCA	65	110	cis-acting regulatory element involved in the MeJA-responsiveness
TraesCS1B02G216600.1	CGTCA-motif	CGTCA	148	193	cis-acting regulatory element involved in the MeJA-responsiveness
TraesCS1B02G216600.1	CGTCA-motif	CGTCA	286	331	cis-acting regulatory element involved in the MeJA-responsiveness
TraesCS1B02G216600.1	CGTCA-motif	CGTCA	422	467	cis-acting regulatory element involved in the MeJA-responsiveness
TraesCS1B02G216600.1	TGACG-motif	TGACG	65	110	cis-acting regulatory element involved in the MeJA-responsiveness
TraesCS1B02G216600.1	TGACG-motif	TGACG	148	193	cis-acting regulatory element involved in the MeJA-responsiveness
TraesCS1B02G216600.1	TGACG-motif	TGACG	286	331	cis-acting regulatory element involved in the MeJA-responsiveness
TraesCS1B02G216600.1	TGACG-motif	TGACG	422	467	cis-acting regulatory element involved in the MeJA-responsiveness
TraesCS1B02G216600.1	MYB	TAACTG	415	461	DNA-binding protein
TraesCS1B02G216600.1	MYB	CAACCA	640	686	DNA-binding protein
TraesCS1B02G216600.1	MYB	CAACCA	712	758	DNA-binding protein
TraesCS1B02G216600.1	MYB	CAACAG	1110	1156	DNA-binding protein
TraesCS1B02G216600.1	MYB	TAACCA	1786	1832	DNA-binding protein
TraesCS1B02G216600.1	P-box	CCTTTTG	685	732	gibberellin-responsive element
TraesCS1B02G216600.1	P-box	CCTTTTG	1675	1722	gibberellin-responsive element
TraesCS1B02G216600.1	GT1-motif	GGTTAAT	945	992	light responsive element
TraesCS1B02G216600.1	GT1-motif	GGTTAA	958	1004	light responsive element
TraesCS1B02G216600.1	Sp1	GGGCGG	707	753	light responsive element
TraesCS1B02G216600.1	GATA-motif	GATAGGA	1910	1957	part of a light responsive element
TraesCS1B02G216600.1	TCCC-motif	TCTCCCT	1720	1767	part of a light responsive element
TraesCS1B02G268900.1	ABRE	ACGTG	1354	1399	cis-acting element involved in the abscisic acid responsiveness
TraesCS1B02G268900.1	G-box	TACGTG	1353	1399	cis-acting regulatory element involved in light responsiveness
TraesCS1B02G268900.1	MYB	CAACCA	625	671	DNA-binding protein
TraesCS1B02G268900.1	MYB	CAACCA	1522	1568	DNA-binding protein
TraesCS1B02G268900.1	GT1-motif	GGTTAA	596	642	light responsive element
TraesCS1B02G268900.1	Sp1	GGGCGG	1577	1623	light responsive element
TraesCS1B02G268900.1	Sp1	GGGCGG	1692	1738	light responsive element
TraesCS1B02G268900.1	Box 4	ATTAAT	572	618	part of a conserved DNA module involved in light responsiveness
TraesCS1B02G268900.1	GATA-motif	GATAGGG	1723	1770	part of a light responsive element
TraesCS1B02G268900.1	I-box	gGATAAGGTG	1696	1745	part of a light responsive element
TraesCS1B02G268900.1	AE-box	AGAAACAA	172	220	part of a module for light response
TraesCS1B02G316200.2	ABRE		1151	1200	cis-acting element involved in the abscisic acid responsiveness
TraesCS1B02G316200.2	ABRE		1153	1198	cis-acting element involved in the abscisic acid responsiveness
TraesCS1B02G316200.2	ABRE		1865	1910	cis-acting element involved in the abscisic acid responsiveness
TraesCS1B02G316200.2	G-box		1153	1199	cis-acting regulatory element involved in light responsiveness
TraesCS1B02G316200.2	MYB	TAACTG	829	875	DNA-binding protein
TraesCS1B02G316200.2	MYB	TAACTG	930	976	DNA-binding protein
TraesCS1B02G316200.2	MYB	TAACTG	1448	1494	DNA-binding protein
TraesCS1B02G316200.2	MYB	TAACTG	1448	1494	DNA-binding protein
TraesCS1B02G316200.2	MYB	TAACTG	1627	1673	DNA-binding protein
TraesCS1B02G316200.2	MYB	TAACTG	1669	1715	DNA-binding protein
TraesCS1B02G316200.2	MYB	TAACTG	1669	1715	DNA-binding protein
TraesCS1B02G316200.2	MYB	TAACTG	1788	1834	DNA-binding protein
TraesCS1B02G316200.2	MYB	TAACTG	1870	1916	DNA-binding protein
TraesCS1B02G316200.2	MYB	TAACTG	1942	1988	DNA-binding protein
TraesCS1B02G316200.2	P-box		1777	1824	gibberellin-responsive element
TraesCS1B02G316200.2	GT1-motif		1675	1721	light responsive element
TraesCS1B02G316200.2	GATA-motif		519	568	part of a light responsive element
TraesCS1B02G316200.2	TCCC-motif		5	52	part of a light responsive element
TraesCS1B02G316200.2	TCCC-motif		47	94	part of a light responsive element
TraesCS1B02G316200.2	TCT-motif		1156	1202	part of a light responsive element
TraesCS1B02G316200.2	TCT-motif		1905	1951	part of a light responsive element
TraesCS1B02G320000.2	ABRE	CACGTG	0	46	cis-acting element involved in the abscisic acid responsiveness
TraesCS1B02G320000.2	ABRE	ACGTG	1	46	cis-acting element involved in the abscisic acid responsiveness
TraesCS1B02G320000.2	ABRE	ACGTG	78	123	cis-acting element involved in the abscisic acid responsiveness
TraesCS1B02G320000.2	ABRE	GCCGCGTGGC	314	363	cis-acting element involved in the abscisic acid responsiveness
TraesCS1B02G320000.2	ABRE	GCCGCGTGGC	697	746	cis-acting element involved in the abscisic acid responsiveness
TraesCS1B02G320000.2	ABRE	ACGTG	1092	1137	cis-acting element involved in the abscisic acid responsiveness
TraesCS1B02G320000.2	ABRE	AACCCGG	1247	1294	cis-acting element involved in the abscisic acid responsiveness
TraesCS1B02G320000.2	G-box	CACGTG	0	46	cis-acting regulatory element involved in light responsiveness
TraesCS1B02G320000.2	G-box	CACGTC	77	123	cis-acting regulatory element involved in light responsiveness
TraesCS1B02G320000.2	CGTCA-motif	CGTCA	1117	1162	cis-acting regulatory element involved in the MeJA-responsiveness
TraesCS1B02G320000.2	CGTCA-motif	CGTCA	1888	1933	cis-acting regulatory element involved in the MeJA-responsiveness
TraesCS1B02G320000.2	TGACG-motif	TGACG	1117	1162	cis-acting regulatory element involved in the MeJA-responsiveness
TraesCS1B02G320000.2	TGACG-motif	TGACG	1888	1933	cis-acting regulatory element involved in the MeJA-responsiveness
TraesCS1B02G320000.2	CAT-box	GCCACT	949	995	cis-acting regulatory element related to meristem expression
TraesCS1B02G320000.2	MYB	TAACCA	109	155	DNA-binding protein
TraesCS1B02G320000.2	MYB	CAACAG	822	868	DNA-binding protein
TraesCS1B02G320000.2	MYB	CAACCA	1047	1093	DNA-binding protein
TraesCS1B02G320000.2	MYB	CAACCA	1363	1409	DNA-binding protein
TraesCS1B02G320000.2	MYB	CAACAG	1476	1522	DNA-binding protein
TraesCS1B02G320000.2	MYB	TAACCA	1666	1712	DNA-binding protein
TraesCS1B02G320000.2	MYB	CAACAG	1679	1725	DNA-binding protein
TraesCS1B02G320000.2	GT1-motif	GGTTAA	106	152	light responsive element
TraesCS1B02G320000.2	GT1-motif	GGTTAA	108	154	light responsive element
TraesCS1B02G320000.2	GT1-motif	GGTTAA	1565	1611	light responsive element
TraesCS1B02G320000.2	Sp1	GGGCGG	528	574	light responsive element
TraesCS1B02G320000.2	Sp1	GGGCGG	841	887	light responsive element
TraesCS1B02G320000.2	MBS	CAACTG	1462	1508	MYB binding site involved in drought-inducibility
TraesCS1B02G320000.2	MBS	CAACTG	1462	1508	MYB binding site involved in drought-inducibility
TraesCS1B02G320000.2	TCCC-motif	TCTCCCT	636	683	part of a light responsive element
TraesCS1B02G320000.2	TCCC-motif	TCTCCCT	1084	1131	part of a light responsive element
TraesCS1B02G320000.2	TCT-motif	TCTTAC	364	410	part of a light responsive element
TraesCS1B02G441800.1	ABRE	GCAACGTGTC	975	1024	cis-acting element involved in the abscisic acid responsiveness
TraesCS1B02G441800.1	ABRE	ACGTG	1418	1463	cis-acting element involved in the abscisic acid responsiveness
TraesCS1B02G441800.1	ABRE	ACGTG	1451	1496	cis-acting element involved in the abscisic acid responsiveness
TraesCS1B02G441800.1	ABRE	ACGTG	1469	1514	cis-acting element involved in the abscisic acid responsiveness
TraesCS1B02G441800.1	ABRE	ACGTG	1833	1878	cis-acting element involved in the abscisic acid responsiveness
TraesCS1B02G441800.1	ABRE	CGTACGTGCA	1943	1993	cis-acting element involved in the abscisic acid responsiveness
TraesCS1B02G441800.1	ABRE	ACGTG	1945	1990	cis-acting element involved in the abscisic acid responsiveness
TraesCS1B02G441800.1	G-box	CACGAC	442	488	cis-acting regulatory element involved in light responsiveness
TraesCS1B02G441800.1	G-box	CACGTC	1418	1464	cis-acting regulatory element involved in light responsiveness
TraesCS1B02G441800.1	G-box	CAGACGTGGCA	1448	1498	cis-acting regulatory element involved in light responsiveness
TraesCS1B02G441800.1	G-box	CACGTC	1451	1497	cis-acting regulatory element involved in light responsiveness
TraesCS1B02G441800.1	G-box	TACGTG	1468	1514	cis-acting regulatory element involved in light responsiveness
TraesCS1B02G441800.1	G-box	TACGTG	1833	1879	cis-acting regulatory element involved in light responsiveness
TraesCS1B02G441800.1	G-box	TACGTG	1945	1991	cis-acting regulatory element involved in light responsiveness
TraesCS1B02G441800.1	CGTCA-motif	CGTCA	1333	1378	cis-acting regulatory element involved in the MeJA-responsiveness
TraesCS1B02G441800.1	CGTCA-motif	CGTCA	1503	1548	cis-acting regulatory element involved in the MeJA-responsiveness
TraesCS1B02G441800.1	CGTCA-motif	CGTCA	1514	1559	cis-acting regulatory element involved in the MeJA-responsiveness
TraesCS1B02G441800.1	CGTCA-motif	CGTCA	1517	1562	cis-acting regulatory element involved in the MeJA-responsiveness
TraesCS1B02G441800.1	TGACG-motif	TGACG	1333	1378	cis-acting regulatory element involved in the MeJA-responsiveness
TraesCS1B02G441800.1	TGACG-motif	TGACG	1503	1548	cis-acting regulatory element involved in the MeJA-responsiveness
TraesCS1B02G441800.1	TGACG-motif	TGACG	1514	1559	cis-acting regulatory element involved in the MeJA-responsiveness
TraesCS1B02G441800.1	TGACG-motif	TGACG	1517	1562	cis-acting regulatory element involved in the MeJA-responsiveness
TraesCS1B02G441800.1	CAT-box	GCCACT	1208	1254	cis-acting regulatory element related to meristem expression
TraesCS1B02G441800.1	CAT-box	GCCACT	1597	1643	cis-acting regulatory element related to meristem expression
TraesCS1B02G441800.1	MYB	CAACCA	419	465	DNA-binding protein
TraesCS1B02G441800.1	MYB	CAACCA	1028	1074	DNA-binding protein
TraesCS1B02G441800.1	MYB	CAACCA	1252	1298	DNA-binding protein
TraesCS1B02G441800.1	P-box	CCTTTTG	183	230	gibberellin-responsive element
TraesCS1B02G441800.1	GT1-motif	GGTTAA	1295	1341	light responsive element
TraesCS1B02G441800.1	Sp1	GGGCGG	368	414	light responsive element
TraesCS1B02G441800.1	Sp1	GGGCGG	659	705	light responsive element
TraesCS1B02G441800.1	Sp1	GGGCGG	779	825	light responsive element
TraesCS1B02G441800.1	Sp1	GGGCGG	802	848	light responsive element
TraesCS1B02G441800.1	MBS	CAACTG	197	243	MYB binding site involved in drought-inducibility
TraesCS1B02G441800.1	MBS	CAACTG	197	243	MYB binding site involved in drought-inducibility
TraesCS1B02G441800.1	Box 4	ATTAAT	4	50	part of a conserved DNA module involved in light responsiveness
TraesCS1B02G441800.1	Box 4	ATTAAT	1157	1203	part of a conserved DNA module involved in light responsiveness
TraesCS1B02G441800.1	TCT-motif	TCTTAC	101	147	part of a light responsive element
TraesCS1B02G441800.1	TCT-motif	TCTTAC	843	889	part of a light responsive element
TraesCS1D02G205800.1	ABRE	ACGTG	666	711	cis-acting element involved in the abscisic acid responsiveness
TraesCS1D02G205800.1	ABRE	ACGTG	726	771	cis-acting element involved in the abscisic acid responsiveness
TraesCS1D02G205800.1	ABRE	ACGTG	1152	1197	cis-acting element involved in the abscisic acid responsiveness
TraesCS1D02G205800.1	G-box	CACGAC	11	57	cis-acting regulatory element involved in light responsiveness
TraesCS1D02G205800.1	G-box	CACGAC	651	697	cis-acting regulatory element involved in light responsiveness
TraesCS1D02G205800.1	G-box	CACGTC	666	712	cis-acting regulatory element involved in light responsiveness
TraesCS1D02G205800.1	G-box	CACGTC	1151	1197	cis-acting regulatory element involved in light responsiveness
TraesCS1D02G205800.1	CGTCA-motif	CGTCA	555	600	cis-acting regulatory element involved in the MeJA-responsiveness
TraesCS1D02G205800.1	CGTCA-motif	CGTCA	663	708	cis-acting regulatory element involved in the MeJA-responsiveness
TraesCS1D02G205800.1	CGTCA-motif	CGTCA	977	1022	cis-acting regulatory element involved in the MeJA-responsiveness
TraesCS1D02G205800.1	CGTCA-motif	CGTCA	990	1035	cis-acting regulatory element involved in the MeJA-responsiveness
TraesCS1D02G205800.1	TGACG-motif	TGACG	555	600	cis-acting regulatory element involved in the MeJA-responsiveness
TraesCS1D02G205800.1	TGACG-motif	TGACG	663	708	cis-acting regulatory element involved in the MeJA-responsiveness
TraesCS1D02G205800.1	TGACG-motif	TGACG	977	1022	cis-acting regulatory element involved in the MeJA-responsiveness
TraesCS1D02G205800.1	TGACG-motif	TGACG	990	1035	cis-acting regulatory element involved in the MeJA-responsiveness
TraesCS1D02G205800.1	CAT-box	GCCACT	704	750	cis-acting regulatory element related to meristem expression
TraesCS1D02G205800.1	CAT-box	GCCACT	1191	1237	cis-acting regulatory element related to meristem expression
TraesCS1D02G205800.1	MYB	CAACCA	856	902	DNA-binding protein
TraesCS1D02G205800.1	MYB	CAACAG	1579	1625	DNA-binding protein
TraesCS1D02G205800.1	MYB	TAACCA	1798	1844	DNA-binding protein
TraesCS1D02G205800.1	P-box	CCTTTTG	1690	1737	gibberellin-responsive element
TraesCS1D02G205800.1	GT1-motif	GGTTAAT	1404	1451	light responsive element
TraesCS1D02G205800.1	Sp1	GGGCGG	219	265	light responsive element
TraesCS1D02G205800.1	Sp1	GGGCGG	576	622	light responsive element
TraesCS1D02G205800.1	MBS	CAACTG	508	554	MYB binding site involved in drought-inducibility
TraesCS1D02G205800.1	MBS	CAACTG	508	554	MYB binding site involved in drought-inducibility
TraesCS1D02G205800.1	GATA-motif	GATAGGA	629	676	part of a light responsive element
TraesCS1D02G205800.1	I-box	cGATAAGGCG	1064	1113	part of a light responsive element
TraesCS1D02G257700.1	ABRE	CGTACGTGCA	929	978	cis-acting element involved in the abscisic acid responsiveness
TraesCS1D02G257700.1	ABRE	ACGTG	931	976	cis-acting element involved in the abscisic acid responsiveness
TraesCS1D02G257700.1	G-box	TACGTG	931	977	cis-acting regulatory element involved in light responsiveness
TraesCS1D02G257700.1	MYB	TAACCA	159	205	DNA-binding protein
TraesCS1D02G257700.1	MYB	TAACCA	174	220	DNA-binding protein
TraesCS1D02G257700.1	MYB	CAACCA	851	897	DNA-binding protein
TraesCS1D02G257700.1	MYB	CAACCA	1468	1514	DNA-binding protein
TraesCS1D02G257700.1	GT1-motif	GGTTAA	158	204	light responsive element
TraesCS1D02G257700.1	GT1-motif	GGTTAA	822	868	light responsive element
TraesCS1D02G257700.1	Sp1	GGGCGG	1523	1569	light responsive element
TraesCS1D02G257700.1	Sp1	GGGCGG	1958	2004	light responsive element
TraesCS1D02G257700.1	GATA-motif	AAGGATAAGG	1332	1381	part of a light responsive element
TraesCS1D02G257700.1	I-box	gGATAAGGTG	1644	1693	part of a light responsive element
TraesCS1D02G257700.1	TCT-motif	TCTTAC	503	549	part of a light responsive element
TraesCS1D02G305200.2	ABRE	ACGTG	1242	1287	cis-acting element involved in the abscisic acid responsiveness
TraesCS1D02G305200.2	ABRE	ACGTG	1865	1910	cis-acting element involved in the abscisic acid responsiveness
TraesCS1D02G305200.2	G-box	CACGAC	864	910	cis-acting regulatory element involved in light responsiveness
TraesCS1D02G305200.2	G-box	TACGTG	1242	1288	cis-acting regulatory element involved in light responsiveness
TraesCS1D02G305200.2	MYB	TAACCA	799	845	DNA-binding protein
TraesCS1D02G305200.2	MYB	CAACAG	900	946	DNA-binding protein
TraesCS1D02G305200.2	MYB	TAACCA	1627	1673	DNA-binding protein
TraesCS1D02G305200.2	MYB	CAACAG	1788	1834	DNA-binding protein
TraesCS1D02G305200.2	MYB	CAACAG	1870	1916	DNA-binding protein
TraesCS1D02G305200.2	MYB	TAACCA	1914	1960	DNA-binding protein
TraesCS1D02G305200.2	MYB	CAACAG	1942	1988	DNA-binding protein
TraesCS1D02G305200.2	P-box	CCTTTTG	1777	1824	gibberellin-responsive element
TraesCS1D02G305200.2	GT1-motif	GGTTAA	1675	1721	light responsive element
TraesCS1D02G305200.2	MBS	CAACTG	825	871	MYB binding site involved in drought-inducibility
TraesCS1D02G305200.2	MBS	CAACTG	825	871	MYB binding site involved in drought-inducibility
TraesCS1D02G305200.2	MBS	CAACTG	1412	1458	MYB binding site involved in drought-inducibility
TraesCS1D02G305200.2	MBS	CAACTG	1412	1458	MYB binding site involved in drought-inducibility
TraesCS1D02G305200.2	MBS	CAACTG	1448	1494	MYB binding site involved in drought-inducibility
TraesCS1D02G305200.2	MBS	CAACTG	1448	1494	MYB binding site involved in drought-inducibility
TraesCS1D02G305200.2	MBS	CAACTG	1669	1715	MYB binding site involved in drought-inducibility
TraesCS1D02G305200.2	MBS	CAACTG	1669	1715	MYB binding site involved in drought-inducibility
TraesCS1D02G305200.2	Box 4	ATTAAT	1236	1282	part of a conserved DNA module involved in light responsiveness
TraesCS1D02G305200.2	GATA-motif	AAGGATAAGG	488	538	part of a light responsive element
TraesCS1D02G305200.2	I-box	ccttatcct	488	537	part of a light responsive element
TraesCS1D02G305200.2	TCT-motif	TCTTAC	1432	1478	part of a light responsive element
TraesCS1D02G305200.2	TCT-motif	TCTTAC	1905	1951	part of a light responsive element
TraesCS1D02G308600.1	LTR	CCGAAA	1199	1245	cis-acting element involved in low-temperature responsiveness
TraesCS1D02G308600.1	ABRE	CACGTG	54	100	cis-acting element involved in the abscisic acid responsiveness
TraesCS1D02G308600.1	ABRE	ACGTG	55	100	cis-acting element involved in the abscisic acid responsiveness
TraesCS1D02G308600.1	ABRE	CACGTG	99	145	cis-acting element involved in the abscisic acid responsiveness
TraesCS1D02G308600.1	ABRE	ACGTG	100	145	cis-acting element involved in the abscisic acid responsiveness
TraesCS1D02G308600.1	ABRE	GCCGCGTGGC	174	223	cis-acting element involved in the abscisic acid responsiveness
TraesCS1D02G308600.1	ABRE	CGTACGTGCA	665	714	cis-acting element involved in the abscisic acid responsiveness
TraesCS1D02G308600.1	ABRE	ACGTG	1139	1184	cis-acting element involved in the abscisic acid responsiveness
TraesCS1D02G308600.1	G-box	CACGTG	54	100	cis-acting regulatory element involved in light responsiveness
TraesCS1D02G308600.1	G-box	CACGTG	99	145	cis-acting regulatory element involved in light responsiveness
TraesCS1D02G308600.1	CGTCA-motif	CGTCA	30	75	cis-acting regulatory element involved in the MeJA-responsiveness
TraesCS1D02G308600.1	CGTCA-motif	CGTCA	915	960	cis-acting regulatory element involved in the MeJA-responsiveness
TraesCS1D02G308600.1	CGTCA-motif	CGTCA	1164	1209	cis-acting regulatory element involved in the MeJA-responsiveness
TraesCS1D02G308600.1	CGTCA-motif	CGTCA	1888	1933	cis-acting regulatory element involved in the MeJA-responsiveness
TraesCS1D02G308600.1	TGACG-motif	TGACG	30	75	cis-acting regulatory element involved in the MeJA-responsiveness
TraesCS1D02G308600.1	TGACG-motif	TGACG	915	960	cis-acting regulatory element involved in the MeJA-responsiveness
TraesCS1D02G308600.1	TGACG-motif	TGACG	1164	1209	cis-acting regulatory element involved in the MeJA-responsiveness
TraesCS1D02G308600.1	TGACG-motif	TGACG	1888	1933	cis-acting regulatory element involved in the MeJA-responsiveness
TraesCS1D02G308600.1	CAT-box	GCCACT	87	133	cis-acting regulatory element related to meristem expression
TraesCS1D02G308600.1	CAT-box	GCCACT	332	378	cis-acting regulatory element related to meristem expression
TraesCS1D02G308600.1	CAT-box	GCCACT	987	1033	cis-acting regulatory element related to meristem expression
TraesCS1D02G308600.1	MYB	CAACAG	1469	1515	DNA-binding protein
TraesCS1D02G308600.1	MYB	TAACTG	1515	1561	DNA-binding protein
TraesCS1D02G308600.1	MYB	TAACCA	1608	1654	DNA-binding protein
TraesCS1D02G308600.1	MYB	TAACCA	1666	1712	DNA-binding protein
TraesCS1D02G308600.1	MYB	CAACAG	1679	1725	DNA-binding protein
TraesCS1D02G308600.1	P-box	CCTTTTG	1880	1927	gibberellin-responsive element
TraesCS1D02G308600.1	Sp1	GGGCGG	583	629	light responsive element
TraesCS1D02G308600.1	Sp1	GGGCGG	594	640	light responsive element
TraesCS1D02G308600.1	Sp1	GGGCGG	883	929	light responsive element
TraesCS1D02G308600.1	MBS	CAACTG	1455	1501	MYB binding site involved in drought-inducibility
TraesCS1D02G308600.1	MBS	CAACTG	1455	1501	MYB binding site involved in drought-inducibility
TraesCS1D02G308600.1	TCCC-motif	TCTCCCT	1131	1178	part of a light responsive element
TraesCS2A02G100600.1	LTR	CCGAAA	1488	1534	cis-acting element involved in low-temperature responsiveness
TraesCS2A02G100600.1	ABRE	CGTACGTGCA	374	423	cis-acting element involved in the abscisic acid responsiveness
TraesCS2A02G100600.1	ABRE	CGTACGTGCA	378	427	cis-acting element involved in the abscisic acid responsiveness
TraesCS2A02G100600.1	ABRE	ACGTG	380	425	cis-acting element involved in the abscisic acid responsiveness
TraesCS2A02G100600.1	ABRE	ACGTG	435	480	cis-acting element involved in the abscisic acid responsiveness
TraesCS2A02G100600.1	ABRE	ACGTG	546	591	cis-acting element involved in the abscisic acid responsiveness
TraesCS2A02G100600.1	ABRE	GACACGTACGT	1521	1571	cis-acting element involved in the abscisic acid responsiveness
TraesCS2A02G100600.1	ABRE	ACGTG	1523	1568	cis-acting element involved in the abscisic acid responsiveness
TraesCS2A02G100600.1	G-box	TACGTG	380	426	cis-acting regulatory element involved in light responsiveness
TraesCS2A02G100600.1	G-box	CACGTC	434	480	cis-acting regulatory element involved in light responsiveness
TraesCS2A02G100600.1	G-box	CCACGTAA	545	593	cis-acting regulatory element involved in light responsiveness
TraesCS2A02G100600.1	G-box	TACGTG	546	592	cis-acting regulatory element involved in light responsiveness
TraesCS2A02G100600.1	G-box	TACGTG	1523	1569	cis-acting regulatory element involved in light responsiveness
TraesCS2A02G100600.1	CGTCA-motif	CGTCA	1961	2006	cis-acting regulatory element involved in the MeJA-responsiveness
TraesCS2A02G100600.1	TGACG-motif	TGACG	1961	2006	cis-acting regulatory element involved in the MeJA-responsiveness
TraesCS2A02G100600.1	MYB	TAACTG	395	441	DNA-binding protein
TraesCS2A02G100600.1	MYB	CAACCA	766	812	DNA-binding protein
TraesCS2A02G100600.1	MYB	CAACCA	831	877	DNA-binding protein
TraesCS2A02G100600.1	MYB	TAACCA	1228	1274	DNA-binding protein
TraesCS2A02G100600.1	MYB	CAACAG	1370	1416	DNA-binding protein
TraesCS2A02G100600.1	MYB	CAACCA	1837	1883	DNA-binding protein
TraesCS2A02G100600.1	MYB	TAACCA	1909	1955	DNA-binding protein
TraesCS2A02G100600.1	P-box	CCTTTTG	1464	1511	gibberellin-responsive element
TraesCS2A02G100600.1	Sp1	GGGCGG	1078	1124	light responsive element
TraesCS2A02G100600.1	Sp1	GGGCGG	1971	2017	light responsive element
TraesCS2A02G100600.1	TCCC-motif	TCTCCCT	1394	1441	part of a light responsive element
TraesCS2A02G100600.1	TCCC-motif	TCTCCCT	1612	1659	part of a light responsive element
TraesCS2A02G116100.1	TGA-element	AACGAC	875	921	auxin-responsive element
TraesCS2A02G116100.1	TCA-element	CCATCTTTTT	356	405	cis-acting element involved in low-temperature responsiveness
TraesCS2A02G116100.1	ABRE	ACGTG	90	135	cis-acting element involved in the abscisic acid responsiveness
TraesCS2A02G116100.1	ABRE	TACGGTC	562	609	cis-acting element involved in the abscisic acid responsiveness
TraesCS2A02G116100.1	ABRE	ACGTG	1372	1417	cis-acting element involved in the abscisic acid responsiveness
TraesCS2A02G116100.1	ABRE	GACACGTGGC	1662	1711	cis-acting element involved in the abscisic acid responsiveness
TraesCS2A02G116100.1	G-box	CACGTC	90	136	cis-acting regulatory element involved in light responsiveness
TraesCS2A02G116100.1	G-box	CACGAC	1141	1187	cis-acting regulatory element involved in light responsiveness
TraesCS2A02G116100.1	CGTCA-motif	CGTCA	92	137	cis-acting regulatory element involved in the MeJA-responsiveness
TraesCS2A02G116100.1	TGACG-motif	TGACG	92	137	cis-acting regulatory element involved in the MeJA-responsiveness
TraesCS2A02G116100.1	MYB	CAACCA	332	378	DNA-binding protein
TraesCS2A02G116100.1	MYB	TAACTG	500	546	DNA-binding protein
TraesCS2A02G116100.1	MYB	TAACCA	551	597	DNA-binding protein
TraesCS2A02G116100.1	MYB	CAACCA	778	824	DNA-binding protein
TraesCS2A02G116100.1	MYB	TAACCA	1064	1110	DNA-binding protein
TraesCS2A02G116100.1	MYB	TAACCA	1365	1411	DNA-binding protein
TraesCS2A02G116100.1	P-box	CCTTTTG	146	193	gibberellin-responsive element
TraesCS2A02G116100.1	GT1-motif	GGTTAA	552	598	light responsive element
TraesCS2A02G116100.1	Sp1	GGGCGG	1644	1690	light responsive element
TraesCS2A02G116100.1	Sp1	GGGCGG	1700	1746	light responsive element
TraesCS2A02G116100.1	Sp1	GGGCGG	1745	1791	light responsive element
TraesCS2A02G116100.1	GATA-motif	AAGGATAAGG	1870	1919	part of a light responsive element
TraesCS2A02G116100.1	I-box	TGATAATGT	25	74	part of a light responsive element
TraesCS2A02G116100.1	I-box	GTATAAGGCC	699	748	part of a light responsive element
TraesCS2A02G116100.1	I-box	GTATAAGGCC	1690	1739	part of a light responsive element
TraesCS2A02G116100.1	AE-box	AGAAACAA	362	410	part of a module for light response
TraesCS2A02G264800.1	ABRE	ACGTG	144	189	cis-acting element involved in the abscisic acid responsiveness
TraesCS2A02G264800.1	ABRE	ACGTG	1484	1529	cis-acting element involved in the abscisic acid responsiveness
TraesCS2A02G264800.1	ABRE	ACGTG	1784	1829	cis-acting element involved in the abscisic acid responsiveness
TraesCS2A02G264800.1	G-box	TACGTG	143	189	cis-acting regulatory element involved in light responsiveness
TraesCS2A02G264800.1	G-box	TACGTG	1484	1530	cis-acting regulatory element involved in light responsiveness
TraesCS2A02G264800.1	G-box	CACGTC	1783	1829	cis-acting regulatory element involved in light responsiveness
TraesCS2A02G264800.1	CGTCA-motif	CGTCA	1756	1801	cis-acting regulatory element involved in the MeJA-responsiveness
TraesCS2A02G264800.1	CGTCA-motif	CGTCA	1782	1827	cis-acting regulatory element involved in the MeJA-responsiveness
TraesCS2A02G264800.1	TGACG-motif	TGACG	1756	1801	cis-acting regulatory element involved in the MeJA-responsiveness
TraesCS2A02G264800.1	TGACG-motif	TGACG	1782	1827	cis-acting regulatory element involved in the MeJA-responsiveness
TraesCS2A02G264800.1	MYB	CAACAG	670	716	DNA-binding protein
TraesCS2A02G264800.1	MYB	CAACCA	991	1037	DNA-binding protein
TraesCS2A02G264800.1	MYB	TAACCA	1090	1136	DNA-binding protein
TraesCS2A02G264800.1	MYB	CAACCA	1277	1323	DNA-binding protein
TraesCS2A02G264800.1	MYB	CAACCA	1628	1674	DNA-binding protein
TraesCS2A02G264800.1	MRE	AACCTAA	834	881	MYB binding site involved in light responsiveness
TraesCS2A02G264800.1	Box 4	ATTAAT	1503	1549	part of a conserved DNA module involved in light responsiveness
TraesCS2A02G402700.1	TCA-element	CCATCTTTTT	16	65	cis-acting element involved in low-temperature responsiveness
TraesCS2A02G402700.1	ABRE	ACGTG	321	366	cis-acting element involved in the abscisic acid responsiveness
TraesCS2A02G402700.1	ABRE	ACGTG	371	416	cis-acting element involved in the abscisic acid responsiveness
TraesCS2A02G402700.1	ABRE	ACGTG	819	864	cis-acting element involved in the abscisic acid responsiveness
TraesCS2A02G402700.1	ABRE	ACGTG	916	961	cis-acting element involved in the abscisic acid responsiveness
TraesCS2A02G402700.1	ABRE	ACGTG	1825	1870	cis-acting element involved in the abscisic acid responsiveness
TraesCS2A02G402700.1	G-box	TACGTG	320	366	cis-acting regulatory element involved in light responsiveness
TraesCS2A02G402700.1	G-box	CACGTC	370	416	cis-acting regulatory element involved in light responsiveness
TraesCS2A02G402700.1	G-box	CACGTC	819	865	cis-acting regulatory element involved in light responsiveness
TraesCS2A02G402700.1	G-box	CACGTC	916	962	cis-acting regulatory element involved in light responsiveness
TraesCS2A02G402700.1	G-box	TACGTG	1825	1871	cis-acting regulatory element involved in light responsiveness
TraesCS2A02G402700.1	RY-element	CATGCATG	428	476	cis-acting regulatory element involved in seed-specific regulation
TraesCS2A02G402700.1	RY-element	CATGCATG	1322	1370	cis-acting regulatory element involved in seed-specific regulation
TraesCS2A02G402700.1	CGTCA-motif	CGTCA	120	165	cis-acting regulatory element involved in the MeJA-responsiveness
TraesCS2A02G402700.1	CGTCA-motif	CGTCA	907	952	cis-acting regulatory element involved in the MeJA-responsiveness
TraesCS2A02G402700.1	TGACG-motif	TGACG	120	165	cis-acting regulatory element involved in the MeJA-responsiveness
TraesCS2A02G402700.1	TGACG-motif	TGACG	907	952	cis-acting regulatory element involved in the MeJA-responsiveness
TraesCS2A02G402700.1	CAT-box	GCCACT	779	825	cis-acting regulatory element related to meristem expression
TraesCS2A02G402700.1	CAT-box	GCCACT	1584	1630	cis-acting regulatory element related to meristem expression
TraesCS2A02G402700.1	MYB	TAACTG	98	144	DNA-binding protein
TraesCS2A02G402700.1	MYB	CAACAG	860	906	DNA-binding protein
TraesCS2A02G402700.1	MYB	CAACAG	1171	1217	DNA-binding protein
TraesCS2A02G402700.1	MYB	CAACCA	1672	1718	DNA-binding protein
TraesCS2A02G402700.1	MYB	CAACCA	1810	1856	DNA-binding protein
TraesCS2A02G402700.1	GT1-motif	GTGTGTGAA	1202	1251	light responsive element
TraesCS2A02G402700.1	Sp1	GGGCGG	559	605	light responsive element
TraesCS2A02G402700.1	Sp1	GGGCGG	671	717	light responsive element
TraesCS2A02G402700.1	MBS	CAACTG	1257	1303	MYB binding site involved in drought-inducibility
TraesCS2A02G402700.1	MBS	CAACTG	1257	1303	MYB binding site involved in drought-inducibility
TraesCS2A02G402700.1	MBS	CAACTG	1509	1555	MYB binding site involved in drought-inducibility
TraesCS2A02G402700.1	MBS	CAACTG	1509	1555	MYB binding site involved in drought-inducibility
TraesCS2A02G402700.1	MRE	AACCTAA	419	466	MYB binding site involved in light responsiveness
TraesCS2A02G402700.1	Box 4	ATTAAT	347	393	part of a conserved DNA module involved in light responsiveness
TraesCS2A02G402700.1	TCCC-motif	TCTCCCT	1558	1605	part of a light responsive element
TraesCS2A02G402700.1	TCT-motif	TCTTAC	1282	1328	part of a light responsive element
TraesCS2A02G402700.1	AE-box	AGAAACAA	1252	1300	part of a module for light response
TraesCS2A02G402700.1	AE-box	AGAAACTT	1530	1578	part of a module for light response
TraesCS2A02G441300.1	LTR	CCGAAA	140	186	cis-acting element involved in low-temperature responsiveness
TraesCS2A02G441300.1	ABRE	ACGTG	229	274	cis-acting element involved in the abscisic acid responsiveness
TraesCS2A02G441300.1	ABRE	ACGTG	404	449	cis-acting element involved in the abscisic acid responsiveness
TraesCS2A02G441300.1	ABRE	CGCACGTGTC	518	567	cis-acting element involved in the abscisic acid responsiveness
TraesCS2A02G441300.1	ABRE	CACGTG	520	566	cis-acting element involved in the abscisic acid responsiveness
TraesCS2A02G441300.1	ABRE	ACGTG	521	566	cis-acting element involved in the abscisic acid responsiveness
TraesCS2A02G441300.1	ABRE	ACGTG	1180	1225	cis-acting element involved in the abscisic acid responsiveness
TraesCS2A02G441300.1	G-box	TACGTG	229	275	cis-acting regulatory element involved in light responsiveness
TraesCS2A02G441300.1	G-box	CACGTC	403	449	cis-acting regulatory element involved in light responsiveness
TraesCS2A02G441300.1	G-box	CACGTG	520	566	cis-acting regulatory element involved in light responsiveness
TraesCS2A02G441300.1	G-box	TACGTG	1179	1225	cis-acting regulatory element involved in light responsiveness
TraesCS2A02G441300.1	G-box	CACGAC	1289	1335	cis-acting regulatory element involved in light responsiveness
TraesCS2A02G441300.1	G-box	CACGAC	1569	1615	cis-acting regulatory element involved in light responsiveness
TraesCS2A02G441300.1	CGTCA-motif	CGTCA	309	354	cis-acting regulatory element involved in the MeJA-responsiveness
TraesCS2A02G441300.1	CGTCA-motif	CGTCA	663	708	cis-acting regulatory element involved in the MeJA-responsiveness
TraesCS2A02G441300.1	CGTCA-motif	CGTCA	696	741	cis-acting regulatory element involved in the MeJA-responsiveness
TraesCS2A02G441300.1	CGTCA-motif	CGTCA	738	783	cis-acting regulatory element involved in the MeJA-responsiveness
TraesCS2A02G441300.1	CGTCA-motif	CGTCA	837	882	cis-acting regulatory element involved in the MeJA-responsiveness
TraesCS2A02G441300.1	CGTCA-motif	CGTCA	872	917	cis-acting regulatory element involved in the MeJA-responsiveness
TraesCS2A02G441300.1	CGTCA-motif	CGTCA	968	1013	cis-acting regulatory element involved in the MeJA-responsiveness
TraesCS2A02G441300.1	CGTCA-motif	CGTCA	1130	1175	cis-acting regulatory element involved in the MeJA-responsiveness
TraesCS2A02G441300.1	CGTCA-motif	CGTCA	1513	1558	cis-acting regulatory element involved in the MeJA-responsiveness
TraesCS2A02G441300.1	CGTCA-motif	CGTCA	1585	1630	cis-acting regulatory element involved in the MeJA-responsiveness
TraesCS2A02G441300.1	TGACG-motif	TGACG	309	354	cis-acting regulatory element involved in the MeJA-responsiveness
TraesCS2A02G441300.1	TGACG-motif	TGACG	663	708	cis-acting regulatory element involved in the MeJA-responsiveness
TraesCS2A02G441300.1	TGACG-motif	TGACG	696	741	cis-acting regulatory element involved in the MeJA-responsiveness
TraesCS2A02G441300.1	TGACG-motif	TGACG	738	783	cis-acting regulatory element involved in the MeJA-responsiveness
TraesCS2A02G441300.1	TGACG-motif	TGACG	837	882	cis-acting regulatory element involved in the MeJA-responsiveness
TraesCS2A02G441300.1	TGACG-motif	TGACG	872	917	cis-acting regulatory element involved in the MeJA-responsiveness
TraesCS2A02G441300.1	TGACG-motif	TGACG	968	1013	cis-acting regulatory element involved in the MeJA-responsiveness
TraesCS2A02G441300.1	TGACG-motif	TGACG	1130	1175	cis-acting regulatory element involved in the MeJA-responsiveness
TraesCS2A02G441300.1	TGACG-motif	TGACG	1513	1558	cis-acting regulatory element involved in the MeJA-responsiveness
TraesCS2A02G441300.1	TGACG-motif	TGACG	1585	1630	cis-acting regulatory element involved in the MeJA-responsiveness
TraesCS2A02G441300.1	CAT-box	GCCACT	114	160	cis-acting regulatory element related to meristem expression
TraesCS2A02G441300.1	CAT-box	GCCACT	337	383	cis-acting regulatory element related to meristem expression
TraesCS2A02G441300.1	CAT-box	GCCACT	650	696	cis-acting regulatory element related to meristem expression
TraesCS2A02G441300.1	MYB	TAACCA	1348	1394	DNA-binding protein
TraesCS2A02G441300.1	MYB	TAACCA	1552	1598	DNA-binding protein
TraesCS2A02G441300.1	MYB	CAACCA	1594	1640	DNA-binding protein
TraesCS2A02G441300.1	Sp1	GGGCGG	628	674	light responsive element
TraesCS2A02G441300.1	MBS	CAACTG	1227	1273	MYB binding site involved in drought-inducibility
TraesCS2A02G441300.1	MBS	CAACTG	1227	1273	MYB binding site involved in drought-inducibility
TraesCS2A02G441300.1	MBS	CAACTG	1548	1594	MYB binding site involved in drought-inducibility
TraesCS2A02G441300.1	MBS	CAACTG	1548	1594	MYB binding site involved in drought-inducibility
TraesCS2A02G441300.1	MBS	CAACTG	1590	1636	MYB binding site involved in drought-inducibility
TraesCS2A02G441300.1	MBS	CAACTG	1590	1636	MYB binding site involved in drought-inducibility
TraesCS2A02G441300.1	GATA-motif	AAGGATAAGG	203	252	part of a light responsive element
TraesCS2A02G441300.1	GATA-motif	GATAGGG	624	671	part of a light responsive element
TraesCS2A02G441300.1	GATA-motif	GATAGGA	1418	1465	part of a light responsive element
TraesCS2A02G441300.1	AE-box	AGAAACAA	1655	1703	part of a module for light response
TraesCS2A02G488200.1	LTR	CCGAAA	1314	1360	cis-acting element involved in low-temperature responsiveness
TraesCS2A02G488200.1	ABRE	ACGTG	645	690	cis-acting element involved in the abscisic acid responsiveness
TraesCS2A02G488200.1	G-box	TACGTG	645	691	cis-acting regulatory element involved in light responsiveness
TraesCS2A02G488200.1	CAT-box	GCCACT	1612	1658	cis-acting regulatory element related to meristem expression
TraesCS2A02G488200.1	MYB	TAACCA	502	548	DNA-binding protein
TraesCS2A02G488200.1	MYB	TAACCA	590	636	DNA-binding protein
TraesCS2A02G488200.1	MYB	TAACCA	1971	2017	DNA-binding protein
TraesCS2A02G488200.1	GT1-motif	GGTTAA	503	549	light responsive element
TraesCS2A02G488200.1	GT1-motif	GGTTAA	589	635	light responsive element
TraesCS2A02G488200.1	Box 4	ATTAAT	98	144	part of a conserved DNA module involved in light responsiveness
TraesCS2A02G488200.1	Box 4	ATTAAT	123	169	part of a conserved DNA module involved in light responsiveness
TraesCS2A02G488200.1	Box 4	ATTAAT	837	883	part of a conserved DNA module involved in light responsiveness
TraesCS2A02G488200.1	Box 4	ATTAAT	955	1001	part of a conserved DNA module involved in light responsiveness
TraesCS2A02G488200.1	TCCC-motif	TCTCCCT	1667	1714	part of a light responsive element
TraesCS2A02G488200.1	TCT-motif	TCTTAC	1246	1292	part of a light responsive element
TraesCS2A02G488200.1	AE-box	AGAAACAA	1166	1214	part of a module for light response
TraesCS2B02G117800.1	TGA-element	AACGAC	1378	1424	auxin-responsive element
TraesCS2B02G117800.1	LTR	CCGAAA	1273	1319	cis-acting element involved in low-temperature responsiveness
TraesCS2B02G117800.1	LTR	CCGAAA	1490	1536	cis-acting element involved in low-temperature responsiveness
TraesCS2B02G117800.1	ABRE	CGTACGTGCA	369	418	cis-acting element involved in the abscisic acid responsiveness
TraesCS2B02G117800.1	ABRE	CGTACGTGCA	373	422	cis-acting element involved in the abscisic acid responsiveness
TraesCS2B02G117800.1	ABRE	ACGTG	375	420	cis-acting element involved in the abscisic acid responsiveness
TraesCS2B02G117800.1	ABRE	GACACGTGGC	435	484	cis-acting element involved in the abscisic acid responsiveness
TraesCS2B02G117800.1	ABRE	ACGTG	544	589	cis-acting element involved in the abscisic acid responsiveness
TraesCS2B02G117800.1	ABRE	ACGTG	1525	1570	cis-acting element involved in the abscisic acid responsiveness
TraesCS2B02G117800.1	G-box	TACGTG	375	421	cis-acting regulatory element involved in light responsiveness
TraesCS2B02G117800.1	G-box	GCCACGTGGA	542	591	cis-acting regulatory element involved in light responsiveness
TraesCS2B02G117800.1	G-box	TACGTG	544	590	cis-acting regulatory element involved in light responsiveness
TraesCS2B02G117800.1	G-box	CCACGTAA	1524	1572	cis-acting regulatory element involved in light responsiveness
TraesCS2B02G117800.1	G-box	TACGTG	1525	1571	cis-acting regulatory element involved in light responsiveness
TraesCS2B02G117800.1	CAT-box	GCCACT	487	533	cis-acting regulatory element related to meristem expression
TraesCS2B02G117800.1	MYB	CAACCA	712	758	DNA-binding protein
TraesCS2B02G117800.1	MYB	CAACCA	767	813	DNA-binding protein
TraesCS2B02G117800.1	MYB	CAACCA	832	878	DNA-binding protein
TraesCS2B02G117800.1	MYB	CAACCA	836	882	DNA-binding protein
TraesCS2B02G117800.1	MYB	CAACAG	840	886	DNA-binding protein
TraesCS2B02G117800.1	MYB	CAACCA	1229	1275	DNA-binding protein
TraesCS2B02G117800.1	MYB	TAACCA	1909	1955	DNA-binding protein
TraesCS2B02G117800.1	P-box	CCTTTTG	1466	1513	gibberellin-responsive element
TraesCS2B02G117800.1	Sp1	GGGCGG	1262	1308	light responsive element
TraesCS2B02G117800.1	MBS	CAACTG	1134	1180	MYB binding site involved in drought-inducibility
TraesCS2B02G117800.1	MBS	CAACTG	1134	1180	MYB binding site involved in drought-inducibility
TraesCS2B02G117800.1	GATA-motif	GATAGGG	1698	1745	part of a light responsive element
TraesCS2B02G117800.1	I-box	AGATAAGG	231	279	part of a light responsive element
TraesCS2B02G135600.1	TGA-element	AACGAC	740	786	auxin-responsive element
TraesCS2B02G135600.1	TGA-element	AACGAC	1326	1372	auxin-responsive element
TraesCS2B02G135600.1	LTR	CCGAAA	765	811	cis-acting element involved in low-temperature responsiveness
TraesCS2B02G135600.1	ABRE	GCAACGTGTC	129	178	cis-acting element involved in the abscisic acid responsiveness
TraesCS2B02G135600.1	ABRE	ACGTG	132	177	cis-acting element involved in the abscisic acid responsiveness
TraesCS2B02G135600.1	ABRE	TACGGTC	1044	1091	cis-acting element involved in the abscisic acid responsiveness
TraesCS2B02G135600.1	ABRE	ACGTG	1827	1872	cis-acting element involved in the abscisic acid responsiveness
TraesCS2B02G135600.1	ABRE	ACGTG	1962	2007	cis-acting element involved in the abscisic acid responsiveness
TraesCS2B02G135600.1	G-box	CACGAC	436	482	cis-acting regulatory element involved in light responsiveness
TraesCS2B02G135600.1	G-box	CACGAC	607	653	cis-acting regulatory element involved in light responsiveness
TraesCS2B02G135600.1	G-box	CACGTC	1827	1873	cis-acting regulatory element involved in light responsiveness
TraesCS2B02G135600.1	G-box	TACGTG	1961	2007	cis-acting regulatory element involved in light responsiveness
TraesCS2B02G135600.1	CGTCA-motif	CGTCA	619	664	cis-acting regulatory element involved in the MeJA-responsiveness
TraesCS2B02G135600.1	CGTCA-motif	CGTCA	1865	1910	cis-acting regulatory element involved in the MeJA-responsiveness
TraesCS2B02G135600.1	TGACG-motif	TGACG	619	664	cis-acting regulatory element involved in the MeJA-responsiveness
TraesCS2B02G135600.1	TGACG-motif	TGACG	1865	1910	cis-acting regulatory element involved in the MeJA-responsiveness
TraesCS2B02G135600.1	MYB	TAACTG	484	530	DNA-binding protein
TraesCS2B02G135600.1	MYB	CAACCA	730	776	DNA-binding protein
TraesCS2B02G135600.1	MYB	TAACCA	1006	1052	DNA-binding protein
TraesCS2B02G135600.1	MYB	CAACCA	1014	1060	DNA-binding protein
TraesCS2B02G135600.1	MYB	CAACCA	1108	1154	DNA-binding protein
TraesCS2B02G135600.1	Sp1	GGGCGG	1891	1937	light responsive element
TraesCS2B02G135600.1	MBS	CAACTG	579	625	MYB binding site involved in drought-inducibility
TraesCS2B02G135600.1	MBS	CAACTG	579	625	MYB binding site involved in drought-inducibility
TraesCS2B02G135600.1	GATA-motif	AAGGATAAGG	685	734	part of a light responsive element
TraesCS2B02G135600.1	GATA-motif	AAGGATAAGG	1446	1495	part of a light responsive element
TraesCS2B02G135600.1	GATA-motif	GATAGGG	1548	1595	part of a light responsive element
TraesCS2B02G135600.1	I-box	GTATAAGGCC	1444	1493	part of a light responsive element
TraesCS2B02G135600.1	I-box	ccttatcct	1446	1495	part of a light responsive element
TraesCS2B02G277300.1	TGA-element	AACGAC	120	166	auxin-responsive element
TraesCS2B02G277300.1	ABRE	ACGTG	963	1008	cis-acting element involved in the abscisic acid responsiveness
TraesCS2B02G277300.1	ABRE	ACGTG	1624	1669	cis-acting element involved in the abscisic acid responsiveness
TraesCS2B02G277300.1	ABRE	ACGTG	1923	1968	cis-acting element involved in the abscisic acid responsiveness
TraesCS2B02G277300.1	G-box	CACGTC	962	1008	cis-acting regulatory element involved in light responsiveness
TraesCS2B02G277300.1	G-box	TACGTG	1624	1670	cis-acting regulatory element involved in light responsiveness
TraesCS2B02G277300.1	G-box	CACGTC	1922	1968	cis-acting regulatory element involved in light responsiveness
TraesCS2B02G277300.1	CGTCA-motif	CGTCA	961	1006	cis-acting regulatory element involved in the MeJA-responsiveness
TraesCS2B02G277300.1	CGTCA-motif	CGTCA	1632	1677	cis-acting regulatory element involved in the MeJA-responsiveness
TraesCS2B02G277300.1	CGTCA-motif	CGTCA	1895	1940	cis-acting regulatory element involved in the MeJA-responsiveness
TraesCS2B02G277300.1	CGTCA-motif	CGTCA	1921	1966	cis-acting regulatory element involved in the MeJA-responsiveness
TraesCS2B02G277300.1	TGACG-motif	TGACG	961	1006	cis-acting regulatory element involved in the MeJA-responsiveness
TraesCS2B02G277300.1	TGACG-motif	TGACG	1632	1677	cis-acting regulatory element involved in the MeJA-responsiveness
TraesCS2B02G277300.1	TGACG-motif	TGACG	1895	1940	cis-acting regulatory element involved in the MeJA-responsiveness
TraesCS2B02G277300.1	TGACG-motif	TGACG	1921	1966	cis-acting regulatory element involved in the MeJA-responsiveness
TraesCS2B02G277300.1	CAT-box	GCCACT	822	868	cis-acting regulatory element related to meristem expression
TraesCS2B02G277300.1	MYB	CAACAG	923	969	DNA-binding protein
TraesCS2B02G277300.1	MYB	TAACTG	1067	1113	DNA-binding protein
TraesCS2B02G277300.1	MYB	CAACCA	1106	1152	DNA-binding protein
TraesCS2B02G277300.1	MYB	CAACCA	1139	1185	DNA-binding protein
TraesCS2B02G277300.1	MYB	CAACCA	1417	1463	DNA-binding protein
TraesCS2B02G277300.1	MYB	CAACCA	1767	1813	DNA-binding protein
TraesCS2B02G277300.1	Box 4	ATTAAT	344	390	part of a conserved DNA module involved in light responsiveness
TraesCS2B02G277300.1	Box 4	ATTAAT	1643	1689	part of a conserved DNA module involved in light responsiveness
TraesCS2B02G277300.1	Box 4	ATTAAT	1673	1719	part of a conserved DNA module involved in light responsiveness
TraesCS2B02G420900.1	TGA-element	AACGAC	458	504	auxin-responsive element
TraesCS2B02G420900.1	ABRE	ACGTG	162	207	cis-acting element involved in the abscisic acid responsiveness
TraesCS2B02G420900.1	ABRE	CGTACGTGCA	202	251	cis-acting element involved in the abscisic acid responsiveness
TraesCS2B02G420900.1	ABRE	ACGTG	205	250	cis-acting element involved in the abscisic acid responsiveness
TraesCS2B02G420900.1	ABRE	ACGTG	882	927	cis-acting element involved in the abscisic acid responsiveness
TraesCS2B02G420900.1	ABRE	ACGTG	970	1015	cis-acting element involved in the abscisic acid responsiveness
TraesCS2B02G420900.1	G-box	TACGTG	161	207	cis-acting regulatory element involved in light responsiveness
TraesCS2B02G420900.1	G-box	CACGTC	204	250	cis-acting regulatory element involved in light responsiveness
TraesCS2B02G420900.1	G-box	CACGTC	882	928	cis-acting regulatory element involved in light responsiveness
TraesCS2B02G420900.1	G-box	CACGTC	970	1016	cis-acting regulatory element involved in light responsiveness
TraesCS2B02G420900.1	RY-element	CATGCATG	1365	1413	cis-acting regulatory element involved in seed-specific regulation
TraesCS2B02G420900.1	CAT-box	GCCACT	843	889	cis-acting regulatory element related to meristem expression
TraesCS2B02G420900.1	CAT-box	GCCACT	1857	1903	cis-acting regulatory element related to meristem expression
TraesCS2B02G420900.1	MYB	CAACAG	922	968	DNA-binding protein
TraesCS2B02G420900.1	MYB	CAACAG	1261	1307	DNA-binding protein
TraesCS2B02G420900.1	MYB	CAACAG	1433	1479	DNA-binding protein
TraesCS2B02G420900.1	MYB	CAACCA	1765	1811	DNA-binding protein
TraesCS2B02G420900.1	Sp1	GGGCGG	83	129	light responsive element
TraesCS2B02G420900.1	MBS	CAACTG	1519	1565	MYB binding site involved in drought-inducibility
TraesCS2B02G420900.1	MBS	CAACTG	1519	1565	MYB binding site involved in drought-inducibility
TraesCS2B02G459800.2	TGA-element	AACGAC	829	875	auxin-responsive element
TraesCS2B02G459800.2	TGA-element	AACGAC	946	992	auxin-responsive element
TraesCS2B02G459800.2	LTR	CCGAAA	33	79	cis-acting element involved in low-temperature responsiveness
TraesCS2B02G459800.2	ABRE	ACGTG	424	469	cis-acting element involved in the abscisic acid responsiveness
TraesCS2B02G459800.2	ABRE	ACGTG	1274	1319	cis-acting element involved in the abscisic acid responsiveness
TraesCS2B02G459800.2	ABRE	GCAACGTGTC	1854	1903	cis-acting element involved in the abscisic acid responsiveness
TraesCS2B02G459800.2	G-box	CACGAC	1139	1185	cis-acting regulatory element involved in light responsiveness
TraesCS2B02G459800.2	G-box	CACGTC	1273	1319	cis-acting regulatory element involved in light responsiveness
TraesCS2B02G459800.2	G-box	CACGAC	1398	1444	cis-acting regulatory element involved in light responsiveness
TraesCS2B02G459800.2	G-box	CACGAC	1554	1600	cis-acting regulatory element involved in light responsiveness
TraesCS2B02G459800.2	G-box	CACGAC	1590	1636	cis-acting regulatory element involved in light responsiveness
TraesCS2B02G459800.2	CGTCA-motif	CGTCA	252	297	cis-acting regulatory element involved in the MeJA-responsiveness
TraesCS2B02G459800.2	CGTCA-motif	CGTCA	333	378	cis-acting regulatory element involved in the MeJA-responsiveness
TraesCS2B02G459800.2	CGTCA-motif	CGTCA	1483	1528	cis-acting regulatory element involved in the MeJA-responsiveness
TraesCS2B02G459800.2	CGTCA-motif	CGTCA	1570	1615	cis-acting regulatory element involved in the MeJA-responsiveness
TraesCS2B02G459800.2	TGACG-motif	TGACG	252	297	cis-acting regulatory element involved in the MeJA-responsiveness
TraesCS2B02G459800.2	TGACG-motif	TGACG	333	378	cis-acting regulatory element involved in the MeJA-responsiveness
TraesCS2B02G459800.2	TGACG-motif	TGACG	1483	1528	cis-acting regulatory element involved in the MeJA-responsiveness
TraesCS2B02G459800.2	TGACG-motif	TGACG	1570	1615	cis-acting regulatory element involved in the MeJA-responsiveness
TraesCS2B02G459800.2	CAT-box	GCCACT	143	189	cis-acting regulatory element related to meristem expression
TraesCS2B02G459800.2	MYB	CAACCA	1579	1625	DNA-binding protein
TraesCS2B02G459800.2	Sp1	GGGCGG	1159	1205	light responsive element
TraesCS2B02G459800.2	MBS	CAACTG	1575	1621	MYB binding site involved in drought-inducibility
TraesCS2B02G459800.2	MBS	CAACTG	1575	1621	MYB binding site involved in drought-inducibility
TraesCS2B02G459800.2	I-box	AGATAAGG	1380	1428	part of a light responsive element
TraesCS2B02G459800.2	AE-box	AGAAACTT	53	101	part of a module for light response
TraesCS2B02G459800.2	AE-box	AGAAACAA	1640	1688	part of a module for light response
TraesCS2B02G515800.1	LTR	CCGAAA	1306	1352	cis-acting element involved in low-temperature responsiveness
TraesCS2B02G515800.1	ABRE	ACGTG	539	584	cis-acting element involved in the abscisic acid responsiveness
TraesCS2B02G515800.1	ABRE	CGTACGTGCA	1387	1436	cis-acting element involved in the abscisic acid responsiveness
TraesCS2B02G515800.1	ABRE	ACGTG	1389	1434	cis-acting element involved in the abscisic acid responsiveness
TraesCS2B02G515800.1	G-box	TACGTG	539	585	cis-acting regulatory element involved in light responsiveness
TraesCS2B02G515800.1	G-box	TACGTG	1389	1435	cis-acting regulatory element involved in light responsiveness
TraesCS2B02G515800.1	CAT-box	GCCACT	1613	1659	cis-acting regulatory element related to meristem expression
TraesCS2B02G515800.1	MYB	TAACCA	276	322	DNA-binding protein
TraesCS2B02G515800.1	P-box	CCTTTTG	1575	1622	gibberellin-responsive element
TraesCS2B02G515800.1	MBS	CAACTG	462	508	MYB binding site involved in drought-inducibility
TraesCS2B02G515800.1	MBS	CAACTG	462	508	MYB binding site involved in drought-inducibility
TraesCS2B02G515800.1	Box 4	ATTAAT	18	64	part of a conserved DNA module involved in light responsiveness
TraesCS2B02G515800.1	TCCC-motif	TCTCCCT	1668	1715	part of a light responsive element
TraesCS2B02G515800.1	TCT-motif	TCTTAC	302	348	part of a light responsive element
TraesCS2B02G515800.1	TCT-motif	TCTTAC	1238	1284	part of a light responsive element
TraesCS2B02G515800.1	AE-box	AGAAACAA	1154	1202	part of a module for light response
TraesCS2D02G100100.1	TGA-element	AACGAC	1374	1420	auxin-responsive element
TraesCS2D02G100100.1	LTR	CCGAAA	1491	1537	cis-acting element involved in low-temperature responsiveness
TraesCS2D02G100100.1	ABRE	CGTACGTGCA	363	412	cis-acting element involved in the abscisic acid responsiveness
TraesCS2D02G100100.1	ABRE	CGTACGTGCA	367	416	cis-acting element involved in the abscisic acid responsiveness
TraesCS2D02G100100.1	ABRE	ACGTG	369	414	cis-acting element involved in the abscisic acid responsiveness
TraesCS2D02G100100.1	ABRE	ACGTG	424	469	cis-acting element involved in the abscisic acid responsiveness
TraesCS2D02G100100.1	ABRE	ACGTG	430	475	cis-acting element involved in the abscisic acid responsiveness
TraesCS2D02G100100.1	ABRE	GACACGTGGC	435	484	cis-acting element involved in the abscisic acid responsiveness
TraesCS2D02G100100.1	ABRE	ACGTG	543	588	cis-acting element involved in the abscisic acid responsiveness
TraesCS2D02G100100.1	ABRE	GACACGTACGT	1524	1574	cis-acting element involved in the abscisic acid responsiveness
TraesCS2D02G100100.1	ABRE	ACGTG	1526	1571	cis-acting element involved in the abscisic acid responsiveness
TraesCS2D02G100100.1	G-box	TACGTG	369	415	cis-acting regulatory element involved in light responsiveness
TraesCS2D02G100100.1	G-box	CACGTC	423	469	cis-acting regulatory element involved in light responsiveness
TraesCS2D02G100100.1	G-box	CACGTC	429	475	cis-acting regulatory element involved in light responsiveness
TraesCS2D02G100100.1	G-box	GCCACGTGGA	541	590	cis-acting regulatory element involved in light responsiveness
TraesCS2D02G100100.1	G-box	TACGTG	543	589	cis-acting regulatory element involved in light responsiveness
TraesCS2D02G100100.1	G-box	TACGTG	1526	1572	cis-acting regulatory element involved in light responsiveness
TraesCS2D02G100100.1	MYB	CAACAG	515	561	DNA-binding protein
TraesCS2D02G100100.1	MYB	CAACCA	723	769	DNA-binding protein
TraesCS2D02G100100.1	MYB	CAACCA	778	824	DNA-binding protein
TraesCS2D02G100100.1	MYB	CAACCA	845	891	DNA-binding protein
TraesCS2D02G100100.1	MYB	CAACAG	849	895	DNA-binding protein
TraesCS2D02G100100.1	MYB	CAACCA	1231	1277	DNA-binding protein
TraesCS2D02G100100.1	MYB	CAACCA	1235	1281	DNA-binding protein
TraesCS2D02G100100.1	MYB	TAACCA	1909	1955	DNA-binding protein
TraesCS2D02G100100.1	P-box	CCTTTTG	1467	1514	gibberellin-responsive element
TraesCS2D02G100100.1	Sp1	GGGCGG	1264	1310	light responsive element
TraesCS2D02G100100.1	MBS	CAACTG	1840	1886	MYB binding site involved in drought-inducibility
TraesCS2D02G100100.1	MBS	CAACTG	1840	1886	MYB binding site involved in drought-inducibility
TraesCS2D02G119100.1	TGA-element	AACGAC	176	222	auxin-responsive element
TraesCS2D02G119100.1	LTR	CCGAAA	744	790	cis-acting element involved in low-temperature responsiveness
TraesCS2D02G119100.1	LTR	CCGAAA	794	840	cis-acting element involved in low-temperature responsiveness
TraesCS2D02G119100.1	LTR	CCGAAA	1268	1314	cis-acting element involved in low-temperature responsiveness
TraesCS2D02G119100.1	G-box	CACGAC	1523	1569	cis-acting regulatory element involved in light responsiveness
TraesCS2D02G119100.1	CGTCA-motif	CGTCA	779	824	cis-acting regulatory element involved in the MeJA-responsiveness
TraesCS2D02G119100.1	TGACG-motif	TGACG	779	824	cis-acting regulatory element involved in the MeJA-responsiveness
TraesCS2D02G119100.1	MYB	TAACCA	270	316	DNA-binding protein
TraesCS2D02G119100.1	MYB	CAACCA	566	612	DNA-binding protein
TraesCS2D02G119100.1	MYB	CAACAG	1036	1082	DNA-binding protein
TraesCS2D02G119100.1	Sp1	GGGCGG	1693	1739	light responsive element
TraesCS2D02G119100.1	MBS	CAACTG	61	107	MYB binding site involved in drought-inducibility
TraesCS2D02G119100.1	MBS	CAACTG	61	107	MYB binding site involved in drought-inducibility
TraesCS2D02G119100.1	MBS	CAACTG	98	144	MYB binding site involved in drought-inducibility
TraesCS2D02G119100.1	MBS	CAACTG	1255	1301	MYB binding site involved in drought-inducibility
TraesCS2D02G119100.1	MBS	CAACTG	1255	1301	MYB binding site involved in drought-inducibility
TraesCS2D02G119100.1	MBS	CAACTG	98	144	MYB binding site involved in drought-inducibility
TraesCS2D02G119100.1	Box 4	ATTAAT	411	457	part of a conserved DNA module involved in light responsiveness
TraesCS2D02G119100.1	GATA-motif	GATAGGG	1742	1789	part of a light responsive element
TraesCS2D02G119100.1	I-box	GTATAAGGCC	1638	1687	part of a light responsive element
TraesCS2D02G259200.2	TGA-element	AACGAC	1478	1524	auxin-responsive element
TraesCS2D02G259200.2	TCA-element	TCAGAAGAGG	1494	1543	cis-acting element involved in low-temperature responsiveness
TraesCS2D02G259200.2	ABRE	ACGTG	536	581	cis-acting element involved in the abscisic acid responsiveness
TraesCS2D02G259200.2	ABRE	ACGTG	1783	1828	cis-acting element involved in the abscisic acid responsiveness
TraesCS2D02G259200.2	G-box	CACGTC	535	581	cis-acting regulatory element involved in light responsiveness
TraesCS2D02G259200.2	G-box	CACGTC	1782	1828	cis-acting regulatory element involved in light responsiveness
TraesCS2D02G259200.2	CGTCA-motif	CGTCA	1199	1244	cis-acting regulatory element involved in the MeJA-responsiveness
TraesCS2D02G259200.2	CGTCA-motif	CGTCA	1518	1563	cis-acting regulatory element involved in the MeJA-responsiveness
TraesCS2D02G259200.2	CGTCA-motif	CGTCA	1781	1826	cis-acting regulatory element involved in the MeJA-responsiveness
TraesCS2D02G259200.2	TGACG-motif	TGACG	1199	1244	cis-acting regulatory element involved in the MeJA-responsiveness
TraesCS2D02G259200.2	TGACG-motif	TGACG	1518	1563	cis-acting regulatory element involved in the MeJA-responsiveness
TraesCS2D02G259200.2	TGACG-motif	TGACG	1781	1826	cis-acting regulatory element involved in the MeJA-responsiveness
TraesCS2D02G259200.2	MYB	CAACAG	476	522	DNA-binding protein
TraesCS2D02G259200.2	MYB	CAACCA	714	760	DNA-binding protein
TraesCS2D02G259200.2	MYB	TAACCA	813	859	DNA-binding protein
TraesCS2D02G259200.2	MYB	CAACCA	985	1031	DNA-binding protein
TraesCS2D02G259200.2	MYB	TAACTG	1238	1284	DNA-binding protein
TraesCS2D02G259200.2	MYB	CAACCA	1332	1378	DNA-binding protein
TraesCS2D02G259200.2	Box 4	ATTAAT	254	300	part of a conserved DNA module involved in light responsiveness
TraesCS2D02G259200.2	Box 4	ATTAAT	1210	1256	part of a conserved DNA module involved in light responsiveness
TraesCS2D02G400100.2	ABRE		181	226	cis-acting element involved in the abscisic acid responsiveness
TraesCS2D02G400100.2	ABRE		224	269	cis-acting element involved in the abscisic acid responsiveness
TraesCS2D02G400100.2	ABRE		809	854	cis-acting element involved in the abscisic acid responsiveness
TraesCS2D02G400100.2	ABRE		823	873	cis-acting element involved in the abscisic acid responsiveness
TraesCS2D02G400100.2	ABRE		826	871	cis-acting element involved in the abscisic acid responsiveness
TraesCS2D02G400100.2	ABRE		900	945	cis-acting element involved in the abscisic acid responsiveness
TraesCS2D02G400100.2	G-box		180	226	cis-acting regulatory element involved in light responsiveness
TraesCS2D02G400100.2	G-box		223	269	cis-acting regulatory element involved in light responsiveness
TraesCS2D02G400100.2	G-box		809	855	cis-acting regulatory element involved in light responsiveness
TraesCS2D02G400100.2	G-box		825	871	cis-acting regulatory element involved in light responsiveness
TraesCS2D02G400100.2	G-box		900	946	cis-acting regulatory element involved in light responsiveness
TraesCS2D02G400100.2	CGTCA-motif		391	436	cis-acting regulatory element involved in the MeJA-responsiveness
TraesCS2D02G400100.2	TGACG-motif		391	436	cis-acting regulatory element involved in the MeJA-responsiveness
TraesCS2D02G400100.2	CAT-box		770	816	cis-acting regulatory element related to meristem expression
TraesCS2D02G400100.2	MYB	TAACTG	690	736	DNA-binding protein
TraesCS2D02G400100.2	MYB	TAACTG	1527	1573	DNA-binding protein
TraesCS2D02G400100.2	MYB	TAACTG	1527	1573	DNA-binding protein
TraesCS2D02G400100.2	MYB	TAACTG	1853	1899	DNA-binding protein
TraesCS2D02G400100.2	P-box		694	741	gibberellin-responsive element
TraesCS2D02G400100.2	Sp1		101	147	light responsive element
TraesCS2D02G400100.2	GATA-motif		1963	2012	part of a light responsive element
TraesCS2D02G400100.2	TCCC-motif		1576	1623	part of a light responsive element
TraesCS2D02G400100.2	AE-box		1548	1596	part of a module for light response
TraesCS2D02G437600.1	TGA-element	AACGAC	1129	1175	auxin-responsive element
TraesCS2D02G437600.1	TGA-element	AACGAC	1660	1706	auxin-responsive element
TraesCS2D02G437600.1	LTR	CCGAAA	102	148	cis-acting element involved in low-temperature responsiveness
TraesCS2D02G437600.1	ABRE	ACGTG	192	237	cis-acting element involved in the abscisic acid responsiveness
TraesCS2D02G437600.1	ABRE	GCCGCGTGGC	1005	1054	cis-acting element involved in the abscisic acid responsiveness
TraesCS2D02G437600.1	ABRE	GACACGTGGC	1115	1164	cis-acting element involved in the abscisic acid responsiveness
TraesCS2D02G437600.1	ABRE	CACGTG	1117	1163	cis-acting element involved in the abscisic acid responsiveness
TraesCS2D02G437600.1	ABRE	ACGTG	1118	1163	cis-acting element involved in the abscisic acid responsiveness
TraesCS2D02G437600.1	G-box	TACGTG	192	238	cis-acting regulatory element involved in light responsiveness
TraesCS2D02G437600.1	G-box	CACGAC	974	1020	cis-acting regulatory element involved in light responsiveness
TraesCS2D02G437600.1	G-box	ACACGTG(G/t)CACC	1112	1162.5	cis-acting regulatory element involved in light responsiveness
TraesCS2D02G437600.1	G-box	GCCACGTGGA	1115	1164	cis-acting regulatory element involved in light responsiveness
TraesCS2D02G437600.1	G-box	CACGTG	1117	1163	cis-acting regulatory element involved in light responsiveness
TraesCS2D02G437600.1	G-box	CACGAC	1580	1626	cis-acting regulatory element involved in light responsiveness
TraesCS2D02G437600.1	CGTCA-motif	CGTCA	272	317	cis-acting regulatory element involved in the MeJA-responsiveness
TraesCS2D02G437600.1	CGTCA-motif	CGTCA	813	858	cis-acting regulatory element involved in the MeJA-responsiveness
TraesCS2D02G437600.1	CGTCA-motif	CGTCA	844	889	cis-acting regulatory element involved in the MeJA-responsiveness
TraesCS2D02G437600.1	CGTCA-motif	CGTCA	1068	1113	cis-acting regulatory element involved in the MeJA-responsiveness
TraesCS2D02G437600.1	CGTCA-motif	CGTCA	1514	1559	cis-acting regulatory element involved in the MeJA-responsiveness
TraesCS2D02G437600.1	CGTCA-motif	CGTCA	1596	1641	cis-acting regulatory element involved in the MeJA-responsiveness
TraesCS2D02G437600.1	TGACG-motif	TGACG	272	317	cis-acting regulatory element involved in the MeJA-responsiveness
TraesCS2D02G437600.1	TGACG-motif	TGACG	813	858	cis-acting regulatory element involved in the MeJA-responsiveness
TraesCS2D02G437600.1	TGACG-motif	TGACG	844	889	cis-acting regulatory element involved in the MeJA-responsiveness
TraesCS2D02G437600.1	TGACG-motif	TGACG	1068	1113	cis-acting regulatory element involved in the MeJA-responsiveness
TraesCS2D02G437600.1	TGACG-motif	TGACG	1514	1559	cis-acting regulatory element involved in the MeJA-responsiveness
TraesCS2D02G437600.1	TGACG-motif	TGACG	1596	1641	cis-acting regulatory element involved in the MeJA-responsiveness
TraesCS2D02G437600.1	CAT-box	GCCACT	1909	1955	cis-acting regulatory element related to meristem expression
TraesCS2D02G437600.1	MYB	CAACCA	1605	1651	DNA-binding protein
TraesCS2D02G437600.1	MYB	TAACTG	1900	1946	DNA-binding protein
TraesCS2D02G437600.1	MYB	TAACTG	1916	1962	DNA-binding protein
TraesCS2D02G437600.1	Sp1	GGGCGG	544	590	light responsive element
TraesCS2D02G437600.1	MBS	CAACTG	1383	1429	MYB binding site involved in drought-inducibility
TraesCS2D02G437600.1	MBS	CAACTG	1383	1429	MYB binding site involved in drought-inducibility
TraesCS2D02G437600.1	MBS	CAACTG	1601	1647	MYB binding site involved in drought-inducibility
TraesCS2D02G437600.1	MBS	CAACTG	1601	1647	MYB binding site involved in drought-inducibility
TraesCS2D02G437600.1	GATA-motif	AAGGATAAGG	537	586	part of a light responsive element
TraesCS2D02G437600.1	GATA-motif	GATAGGG	540	587	part of a light responsive element
TraesCS2D02G437600.1	GATA-motif	GATAGGG	674	721	part of a light responsive element
TraesCS2D02G437600.1	GATA-motif	GATAGGG	750	797	part of a light responsive element
TraesCS2D02G437600.1	AE-box	AGAAACAA	1666	1714	part of a module for light response
TraesCS2D02G488500.1	LTR	CCGAAA	1325	1371	cis-acting element involved in low-temperature responsiveness
TraesCS2D02G488500.1	ABRE	ACGTG	251	296	cis-acting element involved in the abscisic acid responsiveness
TraesCS2D02G488500.1	G-box	CACGTC	251	297	cis-acting regulatory element involved in light responsiveness
TraesCS2D02G488500.1	CAT-box	GCCACT	1624	1670	cis-acting regulatory element related to meristem expression
TraesCS2D02G488500.1	MYB	TAACCA	420	466	DNA-binding protein
TraesCS2D02G488500.1	MYB	TAACCA	538	584	DNA-binding protein
TraesCS2D02G488500.1	P-box	CCTTTTG	1473	1520	gibberellin-responsive element
TraesCS2D02G488500.1	GT1-motif	GGTTAA	539	585	light responsive element
TraesCS2D02G488500.1	GT1-motif	GGTTAA	863	909	light responsive element
TraesCS2D02G488500.1	MBS	CAACTG	602	648	MYB binding site involved in drought-inducibility
TraesCS2D02G488500.1	MBS	CAACTG	602	648	MYB binding site involved in drought-inducibility
TraesCS2D02G488500.1	Box 4	ATTAAT	871	917	part of a conserved DNA module involved in light responsiveness
TraesCS2D02G488500.1	GATA-motif	GATAGGA	148	195	part of a light responsive element
TraesCS2D02G488500.1	TCCC-motif	TCTCCCT	1679	1726	part of a light responsive element
TraesCS2D02G488500.1	TCT-motif	TCTTAC	1274	1320	part of a light responsive element
TraesCS2D02G488500.1	AE-box	AGAAACAA	1194	1242	part of a module for light response
TraesCS3A02G123700.1	ABRE	ACGTG	919	964	cis-acting element involved in the abscisic acid responsiveness
TraesCS3A02G123700.1	ABRE	GCAACGTGTC	1100	1149	cis-acting element involved in the abscisic acid responsiveness
TraesCS3A02G123700.1	ABRE	CACGTG	1539	1585	cis-acting element involved in the abscisic acid responsiveness
TraesCS3A02G123700.1	ABRE	ACGTG	1540	1585	cis-acting element involved in the abscisic acid responsiveness
TraesCS3A02G123700.1	G-box	CACGTC	918	964	cis-acting regulatory element involved in light responsiveness
TraesCS3A02G123700.1	G-box	CACGTG	1539	1585	cis-acting regulatory element involved in light responsiveness
TraesCS3A02G123700.1	RY-element	CATGCATG	121	169	cis-acting regulatory element involved in seed-specific regulation
TraesCS3A02G123700.1	RY-element	CATGCATG	125	173	cis-acting regulatory element involved in seed-specific regulation
TraesCS3A02G123700.1	RY-element	CATGCATG	1396	1444	cis-acting regulatory element involved in seed-specific regulation
TraesCS3A02G123700.1	RY-element	CATGCATG	1400	1448	cis-acting regulatory element involved in seed-specific regulation
TraesCS3A02G123700.1	RY-element	CATGCATG	1637	1685	cis-acting regulatory element involved in seed-specific regulation
TraesCS3A02G123700.1	CAT-box	GCCACT	875	921	cis-acting regulatory element related to meristem expression
TraesCS3A02G123700.1	P-box	CCTTTTG	866	913	gibberellin-responsive element
TraesCS3A02G123700.1	P-box	CCTTTTG	956	1003	gibberellin-responsive element
TraesCS3A02G123700.1	GT1-motif	GTGTGTGAA	702	751	light responsive element
TraesCS3A02G123700.1	GT1-motif	GGTTAA	1264	1310	light responsive element
TraesCS3A02G123700.1	GT1-motif	GTGTGTGAA	1972	2021	light responsive element
TraesCS3A02G123700.1	MRE	AACCTAA	929	976	MYB binding site involved in light responsiveness
TraesCS3A02G123700.1	MRE	AACCTAA	1266	1313	MYB binding site involved in light responsiveness
TraesCS3A02G123700.1	Box 4	ATTAAT	39	85	part of a conserved DNA module involved in light responsiveness
TraesCS3A02G123700.1	Box 4	ATTAAT	827	873	part of a conserved DNA module involved in light responsiveness
TraesCS3A02G123700.1	TCCC-motif	TCTCCCT	1788	1835	part of a light responsive element
TraesCS3A02G123700.1	TCT-motif	TCTTAC	1515	1561	part of a light responsive element
TraesCS3A02G123700.1	AE-box	AGAAACAA	13	61	part of a module for light response
TraesCS3A02G123700.1	AE-box	AGAAACTT	1792	1840	part of a module for light response
TraesCS3A02G161000.1	TGA-element	AACGAC	634	680	auxin-responsive element
TraesCS3A02G161000.1	ABRE	ACGTG	330	375	cis-acting element involved in the abscisic acid responsiveness
TraesCS3A02G161000.1	G-box	CACGTC	329	375	cis-acting regulatory element involved in light responsiveness
TraesCS3A02G161000.1	RY-element	CATGCATG	1315	1363	cis-acting regulatory element involved in seed-specific regulation
TraesCS3A02G161000.1	CGTCA-motif	CGTCA	1875	1920	cis-acting regulatory element involved in the MeJA-responsiveness
TraesCS3A02G161000.1	TGACG-motif	TGACG	1875	1920	cis-acting regulatory element involved in the MeJA-responsiveness
TraesCS3A02G161000.1	MYB	TAACCA	420	466	DNA-binding protein
TraesCS3A02G161000.1	MYB	CAACAG	823	869	DNA-binding protein
TraesCS3A02G161000.1	MYB	TAACCA	1121	1167	DNA-binding protein
TraesCS3A02G161000.1	MYB	CAACAG	1339	1385	DNA-binding protein
TraesCS3A02G161000.1	GT1-motif	GGTTAA	307	353	light responsive element
TraesCS3A02G161000.1	GT1-motif	GGTTAA	421	467	light responsive element
TraesCS3A02G161000.1	GT1-motif	GGTTAA	1120	1166	light responsive element
TraesCS3A02G161000.1	MBS	CAACTG	1110	1156	MYB binding site involved in drought-inducibility
TraesCS3A02G161000.1	MBS	CAACTG	1110	1156	MYB binding site involved in drought-inducibility
TraesCS3A02G161000.1	Box 4	ATTAAT	552	598	part of a conserved DNA module involved in light responsiveness
TraesCS3A02G161000.1	GATA-motif	GATAGGA	324	371	part of a light responsive element
TraesCS3A02G161000.1	GATA-motif	GATAGGA	1715	1762	part of a light responsive element
TraesCS3A02G161000.1	I-box	gGATAAGGTG	461	510	part of a light responsive element
TraesCS3A02G161000.1	I-box	AGATAAGG	1384	1432	part of a light responsive element
TraesCS3A02G161000.1	TCCC-motif	TCTCCCT	1502	1549	part of a light responsive element
TraesCS3A02G361800.1	LTR	CCGAAA	468	514	cis-acting element involved in low-temperature responsiveness
TraesCS3A02G361800.1	LTR	CCGAAA	597	643	cis-acting element involved in low-temperature responsiveness
TraesCS3A02G361800.1	ABRE	ACGTG	1286	1331	cis-acting element involved in the abscisic acid responsiveness
TraesCS3A02G361800.1	ABRE	ACGTG	1294	1339	cis-acting element involved in the abscisic acid responsiveness
TraesCS3A02G361800.1	ABRE	ACGTG	1639	1684	cis-acting element involved in the abscisic acid responsiveness
TraesCS3A02G361800.1	ABRE	GACACGTGGC	1737	1786	cis-acting element involved in the abscisic acid responsiveness
TraesCS3A02G361800.1	ABRE	CGTACGTGCA	1779	1828	cis-acting element involved in the abscisic acid responsiveness
TraesCS3A02G361800.1	ABRE	ACGTG	1781	1826	cis-acting element involved in the abscisic acid responsiveness
TraesCS3A02G361800.1	ABRE	GACACGTACGT	1782	1832	cis-acting element involved in the abscisic acid responsiveness
TraesCS3A02G361800.1	ABRE	CGTACGTGCA	1783	1832	cis-acting element involved in the abscisic acid responsiveness
TraesCS3A02G361800.1	ABRE	ACGTG	1786	1831	cis-acting element involved in the abscisic acid responsiveness
TraesCS3A02G361800.1	ABRE	ACGTG	1855	1900	cis-acting element involved in the abscisic acid responsiveness
TraesCS3A02G361800.1	G-box	TACGTG	1285	1331	cis-acting regulatory element involved in light responsiveness
TraesCS3A02G361800.1	G-box	TACGTG	1293	1339	cis-acting regulatory element involved in light responsiveness
TraesCS3A02G361800.1	G-box	CACGAC	1744	1790	cis-acting regulatory element involved in light responsiveness
TraesCS3A02G361800.1	G-box	TACGTG	1781	1827	cis-acting regulatory element involved in light responsiveness
TraesCS3A02G361800.1	G-box	TACGTG	1785	1831	cis-acting regulatory element involved in light responsiveness
TraesCS3A02G361800.1	G-box	CACGTC	1855	1901	cis-acting regulatory element involved in light responsiveness
TraesCS3A02G361800.1	CGTCA-motif	CGTCA	1019	1064	cis-acting regulatory element involved in the MeJA-responsiveness
TraesCS3A02G361800.1	CGTCA-motif	CGTCA	1455	1500	cis-acting regulatory element involved in the MeJA-responsiveness
TraesCS3A02G361800.1	CGTCA-motif	CGTCA	1470	1515	cis-acting regulatory element involved in the MeJA-responsiveness
TraesCS3A02G361800.1	CGTCA-motif	CGTCA	1473	1518	cis-acting regulatory element involved in the MeJA-responsiveness
TraesCS3A02G361800.1	CGTCA-motif	CGTCA	1803	1848	cis-acting regulatory element involved in the MeJA-responsiveness
TraesCS3A02G361800.1	CGTCA-motif	CGTCA	1860	1905	cis-acting regulatory element involved in the MeJA-responsiveness
TraesCS3A02G361800.1	TGACG-motif	TGACG	1019	1064	cis-acting regulatory element involved in the MeJA-responsiveness
TraesCS3A02G361800.1	TGACG-motif	TGACG	1455	1500	cis-acting regulatory element involved in the MeJA-responsiveness
TraesCS3A02G361800.1	TGACG-motif	TGACG	1470	1515	cis-acting regulatory element involved in the MeJA-responsiveness
TraesCS3A02G361800.1	TGACG-motif	TGACG	1473	1518	cis-acting regulatory element involved in the MeJA-responsiveness
TraesCS3A02G361800.1	TGACG-motif	TGACG	1803	1848	cis-acting regulatory element involved in the MeJA-responsiveness
TraesCS3A02G361800.1	TGACG-motif	TGACG	1860	1905	cis-acting regulatory element involved in the MeJA-responsiveness
TraesCS3A02G361800.1	CAT-box	GCCACT	1737	1783	cis-acting regulatory element related to meristem expression
TraesCS3A02G361800.1	MYB	TAACCA	18	64	DNA-binding protein
TraesCS3A02G361800.1	MYB	TAACTG	168	214	DNA-binding protein
TraesCS3A02G361800.1	MYB	TAACCA	710	756	DNA-binding protein
TraesCS3A02G361800.1	MYB	CAACCA	719	765	DNA-binding protein
TraesCS3A02G361800.1	MYB	CAACAG	837	883	DNA-binding protein
TraesCS3A02G361800.1	Sp1	GGGCGG	1493	1539	light responsive element
TraesCS3A02G361800.1	Sp1	GGGCGG	1926	1972	light responsive element
TraesCS3A02G361800.1	Sp1	GGGCGG	1932	1978	light responsive element
TraesCS3A02G361800.1	Sp1	GGGCGG	1938	1984	light responsive element
TraesCS3A02G361800.1	MBS	CAACTG	376	422	MYB binding site involved in drought-inducibility
TraesCS3A02G361800.1	MBS	CAACTG	376	422	MYB binding site involved in drought-inducibility
TraesCS3A02G361800.1	I-box	cCATATCCAAT	1864	1914	part of a light responsive element
TraesCS3A02G361800.1	AE-box	AGAAACTT	53	101	part of a module for light response
TraesCS3A02G391600.1	G-box	CACGAC	853	899	cis-acting regulatory element involved in light responsiveness
TraesCS3A02G391600.1	RY-element	CATGCATG	429	477	cis-acting regulatory element involved in seed-specific regulation
TraesCS3A02G391600.1	CGTCA-motif	CGTCA	1341	1386	cis-acting regulatory element involved in the MeJA-responsiveness
TraesCS3A02G391600.1	TGACG-motif	TGACG	1341	1386	cis-acting regulatory element involved in the MeJA-responsiveness
TraesCS3A02G391600.1	MYB	TAACCA	60	106	DNA-binding protein
TraesCS3A02G391600.1	MYB	TAACCA	154	200	DNA-binding protein
TraesCS3A02G391600.1	MYB	CAACCA	362	408	DNA-binding protein
TraesCS3A02G391600.1	MYB	CAACCA	643	689	DNA-binding protein
TraesCS3A02G391600.1	MYB	CAACCA	816	862	DNA-binding protein
TraesCS3A02G391600.1	MYB	TAACCA	1073	1119	DNA-binding protein
TraesCS3A02G391600.1	MYB	TAACTG	1241	1287	DNA-binding protein
TraesCS3A02G391600.1	MYB	TAACCA	1779	1825	DNA-binding protein
TraesCS3A02G391600.1	P-box	CCTTTTG	220	267	gibberellin-responsive element
TraesCS3A02G391600.1	GT1-motif	GGTTAA	1074	1120	light responsive element
TraesCS3A02G391600.1	GT1-motif	GGTTAA	1780	1826	light responsive element
TraesCS3A02G391600.1	Sp1	GGGCGG	1883	1929	light responsive element
TraesCS3A02G391600.1	Sp1	GGGCGG	1887	1933	light responsive element
TraesCS3A02G391600.1	Sp1	GGGCGG	1924	1970	light responsive element
TraesCS3A02G391600.1	Box 4	ATTAAT	1233	1279	part of a conserved DNA module involved in light responsiveness
TraesCS3A02G391600.1	Box 4	ATTAAT	1808	1854	part of a conserved DNA module involved in light responsiveness
TraesCS3A02G391600.1	GATA-motif	GATAGGA	1550	1597	part of a light responsive element
TraesCS3A02G391600.1	I-box	AGATAAGG	1543	1591	part of a light responsive element
TraesCS3A02G391600.1	TCT-motif	TCTTAC	492	538	part of a light responsive element
TraesCS3A02G391600.1	TCT-motif	TCTTAC	1137	1183	part of a light responsive element
TraesCS3A02G473600.1	LTR	CCGAAA	875	921	cis-acting element involved in low-temperature responsiveness
TraesCS3A02G473600.1	LTR	CCGAAA	885	931	cis-acting element involved in low-temperature responsiveness
TraesCS3A02G473600.1	ABRE	ACGTG	1420	1465	cis-acting element involved in the abscisic acid responsiveness
TraesCS3A02G473600.1	CGTCA-motif	CGTCA	1450	1495	cis-acting regulatory element involved in the MeJA-responsiveness
TraesCS3A02G473600.1	TGACG-motif	TGACG	1450	1495	cis-acting regulatory element involved in the MeJA-responsiveness
TraesCS3A02G473600.1	MYB	CAACCA	306	352	DNA-binding protein
TraesCS3A02G473600.1	P-box	CCTTTTG	436	483	gibberellin-responsive element
TraesCS3A02G473600.1	P-box	CCTTTTG	606	653	gibberellin-responsive element
TraesCS3A02G473600.1	P-box	CCTTTTG	1514	1561	gibberellin-responsive element
TraesCS3A02G473600.1	MBS	CAACTG	30	76	MYB binding site involved in drought-inducibility
TraesCS3A02G473600.1	MBS	CAACTG	30	76	MYB binding site involved in drought-inducibility
TraesCS3A02G473600.1	MBS	CAACTG	1839	1885	MYB binding site involved in drought-inducibility
TraesCS3A02G473600.1	MBS	CAACTG	1839	1885	MYB binding site involved in drought-inducibility
TraesCS3A02G473600.1	Box 4	ATTAAT	369	415	part of a conserved DNA module involved in light responsiveness
TraesCS3A02G473600.1	Box 4	ATTAAT	918	964	part of a conserved DNA module involved in light responsiveness
TraesCS3A02G473600.1	TCCC-motif	TCTCCCT	1510	1557	part of a light responsive element
TraesCS3A02G526600.1	LTR	CCGAAA	659	705	cis-acting element involved in low-temperature responsiveness
TraesCS3A02G526600.1	TCA-element	CCATCTTTTT	729	778	cis-acting element involved in low-temperature responsiveness
TraesCS3A02G526600.1	ABRE	CACGTG	1699	1745	cis-acting element involved in the abscisic acid responsiveness
TraesCS3A02G526600.1	ABRE	ACGTG	1700	1745	cis-acting element involved in the abscisic acid responsiveness
TraesCS3A02G526600.1	G-box	GCCACGTGGA	1697	1747	cis-acting regulatory element involved in light responsiveness
TraesCS3A02G526600.1	G-box	CACGTG	1699	1745	cis-acting regulatory element involved in light responsiveness
TraesCS3A02G526600.1	CAT-box	GCCACT	773	819	cis-acting regulatory element related to meristem expression
TraesCS3A02G526600.1	MYB	CAACCA	29	75	DNA-binding protein
TraesCS3A02G526600.1	MYB	CAACAG	374	420	DNA-binding protein
TraesCS3A02G526600.1	MYB	CAACAG	595	641	DNA-binding protein
TraesCS3A02G526600.1	MYB	CAACCA	784	830	DNA-binding protein
TraesCS3A02G526600.1	P-box	CCTTTTG	277	324	gibberellin-responsive element
TraesCS3A02G526600.1	P-box	CCTTTTG	1429	1476	gibberellin-responsive element
TraesCS3A02G526600.1	GT1-motif	GGTTAAT	265	312	light responsive element
TraesCS3A02G526600.1	GT1-motif	GGTTAA	266	312	light responsive element
TraesCS3A02G526600.1	Sp1	GGGCGG	1516	1562	light responsive element
TraesCS3A02G526600.1	Sp1	GGGCGG	1753	1799	light responsive element
TraesCS3A02G526600.1	Sp1	GGGCGG	1778	1824	light responsive element
TraesCS3A02G526600.1	MBS	CAACTG	23	69	MYB binding site involved in drought-inducibility
TraesCS3A02G526600.1	MBS	CAACTG	23	69	MYB binding site involved in drought-inducibility
TraesCS3A02G526600.1	MRE	AACCTAA	991	1038	MYB binding site involved in light responsiveness
TraesCS3A02G526600.1	Box 4	ATTAAT	1086	1132	part of a conserved DNA module involved in light responsiveness
TraesCS3A02G526600.1	TCT-motif	TCTTAC	843	889	part of a light responsive element
TraesCS3A02G526600.1	TCT-motif	TCTTAC	972	1018	part of a light responsive element
TraesCS3A02G526600.1	TCT-motif	TCTTAC	1026	1072	part of a light responsive element
TraesCS3A02G526600.1	AE-box	AGAAACTT	226	274	part of a module for light response
TraesCS3B02G124100.1	TGA-element	AACGAC	191	237	auxin-responsive element
TraesCS3B02G124100.1	TGA-element	AACGAC	428	474	auxin-responsive element
TraesCS3B02G124100.1	TGA-element	AACGAC	492	538	auxin-responsive element
TraesCS3B02G124100.1	LTR	CCGAAA	1653	1699	cis-acting element involved in low-temperature responsiveness
TraesCS3B02G124100.1	ABRE	AACCCGG	1139	1186	cis-acting element involved in the abscisic acid responsiveness
TraesCS3B02G124100.1	ABRE	GCAACGTGTC	1176	1225	cis-acting element involved in the abscisic acid responsiveness
TraesCS3B02G124100.1	ABRE	ACGTG	1179	1224	cis-acting element involved in the abscisic acid responsiveness
TraesCS3B02G124100.1	ABRE	CACGTG	1968	2014	cis-acting element involved in the abscisic acid responsiveness
TraesCS3B02G124100.1	ABRE	ACGTG	1969	2014	cis-acting element involved in the abscisic acid responsiveness
TraesCS3B02G124100.1	G-box	CACGTC	1178	1224	cis-acting regulatory element involved in light responsiveness
TraesCS3B02G124100.1	G-box	CACGTG	1968	2014	cis-acting regulatory element involved in light responsiveness
TraesCS3B02G124100.1	CGTCA-motif	CGTCA	198	243	cis-acting regulatory element involved in the MeJA-responsiveness
TraesCS3B02G124100.1	CGTCA-motif	CGTCA	416	461	cis-acting regulatory element involved in the MeJA-responsiveness
TraesCS3B02G124100.1	CGTCA-motif	CGTCA	698	743	cis-acting regulatory element involved in the MeJA-responsiveness
TraesCS3B02G124100.1	CGTCA-motif	CGTCA	957	1002	cis-acting regulatory element involved in the MeJA-responsiveness
TraesCS3B02G124100.1	CGTCA-motif	CGTCA	967	1012	cis-acting regulatory element involved in the MeJA-responsiveness
TraesCS3B02G124100.1	CGTCA-motif	CGTCA	1328	1373	cis-acting regulatory element involved in the MeJA-responsiveness
TraesCS3B02G124100.1	CGTCA-motif	CGTCA	1331	1376	cis-acting regulatory element involved in the MeJA-responsiveness
TraesCS3B02G124100.1	CGTCA-motif	CGTCA	1596	1641	cis-acting regulatory element involved in the MeJA-responsiveness
TraesCS3B02G124100.1	CGTCA-motif	CGTCA	1876	1921	cis-acting regulatory element involved in the MeJA-responsiveness
TraesCS3B02G124100.1	TGACG-motif	TGACG	198	243	cis-acting regulatory element involved in the MeJA-responsiveness
TraesCS3B02G124100.1	TGACG-motif	TGACG	416	461	cis-acting regulatory element involved in the MeJA-responsiveness
TraesCS3B02G124100.1	TGACG-motif	TGACG	698	743	cis-acting regulatory element involved in the MeJA-responsiveness
TraesCS3B02G124100.1	TGACG-motif	TGACG	957	1002	cis-acting regulatory element involved in the MeJA-responsiveness
TraesCS3B02G124100.1	TGACG-motif	TGACG	967	1012	cis-acting regulatory element involved in the MeJA-responsiveness
TraesCS3B02G124100.1	TGACG-motif	TGACG	1328	1373	cis-acting regulatory element involved in the MeJA-responsiveness
TraesCS3B02G124100.1	TGACG-motif	TGACG	1331	1376	cis-acting regulatory element involved in the MeJA-responsiveness
TraesCS3B02G124100.1	TGACG-motif	TGACG	1596	1641	cis-acting regulatory element involved in the MeJA-responsiveness
TraesCS3B02G124100.1	TGACG-motif	TGACG	1876	1921	cis-acting regulatory element involved in the MeJA-responsiveness
TraesCS3B02G124100.1	CAT-box	GCCACT	577	623	cis-acting regulatory element related to meristem expression
TraesCS3B02G124100.1	MYB	CAACAG	342	388	DNA-binding protein
TraesCS3B02G124100.1	MYB	CAACAG	1051	1097	DNA-binding protein
TraesCS3B02G124100.1	MYB	TAACCA	1848	1894	DNA-binding protein
TraesCS3B02G124100.1	GT1-motif	GGTTAA	1849	1895	light responsive element
TraesCS3B02G124100.1	Sp1	GGGCGG	910	956	light responsive element
TraesCS3B02G124100.1	Sp1	GGGCGG	1673	1719	light responsive element
TraesCS3B02G124100.1	GATA-motif	AAGATAAGATT	1155	1205	part of a light responsive element
TraesCS3B02G124100.1	I-box	AAGATAAGGCT	1155	1205	part of a light responsive element
TraesCS3B02G124100.1	I-box	AGATAAGG	1156	1204	part of a light responsive element
TraesCS3B02G124100.1	TCCC-motif	TCTCCCT	1100	1147	part of a light responsive element
TraesCS3B02G124100.1	TCT-motif	TCTTAC	1150	1196	part of a light responsive element
TraesCS3B02G124100.1	AE-box	AGAAACAA	1832	1880	part of a module for light response
TraesCS3B02G144100.1	ABRE	ACGTG	782	827	cis-acting element involved in the abscisic acid responsiveness
TraesCS3B02G144100.1	ABRE	GCAACGTGTC	889	938	cis-acting element involved in the abscisic acid responsiveness
TraesCS3B02G144100.1	G-box	CACGAC	44	90	cis-acting regulatory element involved in light responsiveness
TraesCS3B02G144100.1	G-box	CACGTC	782	828	cis-acting regulatory element involved in light responsiveness
TraesCS3B02G144100.1	G-box	CACGAC	904	950	cis-acting regulatory element involved in light responsiveness
TraesCS3B02G144100.1	RY-element	CATGCATG	1644	1692	cis-acting regulatory element involved in seed-specific regulation
TraesCS3B02G144100.1	RY-element	CATGCATG	1648	1696	cis-acting regulatory element involved in seed-specific regulation
TraesCS3B02G144100.1	RY-element	CATGCATG	1652	1700	cis-acting regulatory element involved in seed-specific regulation
TraesCS3B02G144100.1	CGTCA-motif	CGTCA	124	169	cis-acting regulatory element involved in the MeJA-responsiveness
TraesCS3B02G144100.1	TGACG-motif	TGACG	124	169	cis-acting regulatory element involved in the MeJA-responsiveness
TraesCS3B02G144100.1	CAT-box	GCCACT	1265	1311	cis-acting regulatory element related to meristem expression
TraesCS3B02G144100.1	MYB	CAACAG	28	74	DNA-binding protein
TraesCS3B02G144100.1	MYB	CAACCA	353	399	DNA-binding protein
TraesCS3B02G144100.1	MYB	TAACCA	670	716	DNA-binding protein
TraesCS3B02G144100.1	GT1-motif	GTGTGTGAA	1972	2021	light responsive element
TraesCS3B02G144100.1	TCCC-motif	TCTCCCT	1793	1840	part of a light responsive element
TraesCS3B02G144100.1	AE-box	AGAAACTT	1797	1845	part of a module for light response
TraesCS3B02G191600.1	TCA-element	CCATCTTTTT	1055	1104	cis-acting element involved in low-temperature responsiveness
TraesCS3B02G191600.1	ABRE	ACGTG	182	227	cis-acting element involved in the abscisic acid responsiveness
TraesCS3B02G191600.1	ABRE	ACGTG	702	747	cis-acting element involved in the abscisic acid responsiveness
TraesCS3B02G191600.1	G-box	CACGTC	181	227	cis-acting regulatory element involved in light responsiveness
TraesCS3B02G191600.1	G-box	TACGTG	701	747	cis-acting regulatory element involved in light responsiveness
TraesCS3B02G191600.1	RY-element	CATGCATG	1329	1377	cis-acting regulatory element involved in seed-specific regulation
TraesCS3B02G191600.1	CGTCA-motif	CGTCA	1875	1920	cis-acting regulatory element involved in the MeJA-responsiveness
TraesCS3B02G191600.1	TGACG-motif	TGACG	1875	1920	cis-acting regulatory element involved in the MeJA-responsiveness
TraesCS3B02G191600.1	MYB	CAACAG	25	71	DNA-binding protein
TraesCS3B02G191600.1	MYB	TAACCA	272	318	DNA-binding protein
TraesCS3B02G191600.1	MYB	CAACAG	321	367	DNA-binding protein
TraesCS3B02G191600.1	MYB	TAACTG	1001	1047	DNA-binding protein
TraesCS3B02G191600.1	MYB	TAACTG	1129	1175	DNA-binding protein
TraesCS3B02G191600.1	MYB	CAACAG	1339	1385	DNA-binding protein
TraesCS3B02G191600.1	P-box	CCTTTTG	626	673	gibberellin-responsive element
TraesCS3B02G191600.1	GT1-motif	GGTTAA	159	205	light responsive element
TraesCS3B02G191600.1	GT1-motif	GGTTAA	273	319	light responsive element
TraesCS3B02G191600.1	Box 4	ATTAAT	397	443	part of a conserved DNA module involved in light responsiveness
TraesCS3B02G191600.1	GATA-motif	GATAGGA	176	223	part of a light responsive element
TraesCS3B02G191600.1	GATA-motif	GATAGGA	1712	1759	part of a light responsive element
TraesCS3B02G191600.1	I-box	AGATAAGG	1384	1432	part of a light responsive element
TraesCS3B02G394200.1	ABRE	ACGTG	1191	1236	cis-acting element involved in the abscisic acid responsiveness
TraesCS3B02G394200.1	ABRE	ACGTG	1362	1407	cis-acting element involved in the abscisic acid responsiveness
TraesCS3B02G394200.1	ABRE	GACACGTGGC	1701	1750	cis-acting element involved in the abscisic acid responsiveness
TraesCS3B02G394200.1	ABRE	CGTACGTGCA	1743	1792	cis-acting element involved in the abscisic acid responsiveness
TraesCS3B02G394200.1	ABRE	ACGTG	1745	1790	cis-acting element involved in the abscisic acid responsiveness
TraesCS3B02G394200.1	ABRE	GACACGTACGT	1746	1796	cis-acting element involved in the abscisic acid responsiveness
TraesCS3B02G394200.1	ABRE	CGTACGTGCA	1747	1796	cis-acting element involved in the abscisic acid responsiveness
TraesCS3B02G394200.1	ABRE	ACGTG	1750	1795	cis-acting element involved in the abscisic acid responsiveness
TraesCS3B02G394200.1	ABRE	ACGTG	1819	1864	cis-acting element involved in the abscisic acid responsiveness
TraesCS3B02G394200.1	G-box	CACGAC	1033	1079	cis-acting regulatory element involved in light responsiveness
TraesCS3B02G394200.1	G-box	TACGTG	1191	1237	cis-acting regulatory element involved in light responsiveness
TraesCS3B02G394200.1	G-box	CACGAC	1708	1754	cis-acting regulatory element involved in light responsiveness
TraesCS3B02G394200.1	G-box	TACGTG	1745	1791	cis-acting regulatory element involved in light responsiveness
TraesCS3B02G394200.1	G-box	TACGTG	1749	1795	cis-acting regulatory element involved in light responsiveness
TraesCS3B02G394200.1	G-box	CACGTC	1819	1865	cis-acting regulatory element involved in light responsiveness
TraesCS3B02G394200.1	CGTCA-motif	CGTCA	1203	1248	cis-acting regulatory element involved in the MeJA-responsiveness
TraesCS3B02G394200.1	CGTCA-motif	CGTCA	1335	1380	cis-acting regulatory element involved in the MeJA-responsiveness
TraesCS3B02G394200.1	CGTCA-motif	CGTCA	1767	1812	cis-acting regulatory element involved in the MeJA-responsiveness
TraesCS3B02G394200.1	TGACG-motif	TGACG	1203	1248	cis-acting regulatory element involved in the MeJA-responsiveness
TraesCS3B02G394200.1	TGACG-motif	TGACG	1335	1380	cis-acting regulatory element involved in the MeJA-responsiveness
TraesCS3B02G394200.1	TGACG-motif	TGACG	1767	1812	cis-acting regulatory element involved in the MeJA-responsiveness
TraesCS3B02G394200.1	CAT-box	GCCACT	1701	1747	cis-acting regulatory element related to meristem expression
TraesCS3B02G394200.1	MYB	CAACCA	13	59	DNA-binding protein
TraesCS3B02G394200.1	MYB	TAACCA	515	561	DNA-binding protein
TraesCS3B02G394200.1	MYB	CAACAG	1483	1529	DNA-binding protein
TraesCS3B02G394200.1	P-box	CCTTTTG	38	85	gibberellin-responsive element
TraesCS3B02G394200.1	Sp1	GGGCGG	1937	1983	light responsive element
TraesCS3B02G394200.1	Sp1	GGGCGG	1943	1989	light responsive element
TraesCS3B02G394200.1	MBS	CAACTG	92	138	MYB binding site involved in drought-inducibility
TraesCS3B02G394200.1	MBS	CAACTG	92	138	MYB binding site involved in drought-inducibility
TraesCS3B02G394200.1	MBS	CAACTG	684	730	MYB binding site involved in drought-inducibility
TraesCS3B02G394200.1	MBS	CAACTG	684	730	MYB binding site involved in drought-inducibility
TraesCS3B02G394200.1	MRE	AACCTAA	1263	1310	MYB binding site involved in light responsiveness
TraesCS3B02G394200.1	GATA-motif	GATAGGA	1873	1920	part of a light responsive element
TraesCS3B02G394200.1	I-box	GTATAAGGCC	258	307	part of a light responsive element
TraesCS3B02G394200.1	TCCC-motif	TCTCCCT	248	295	part of a light responsive element
TraesCS3B02G394200.1	TCT-motif	TCTTAC	623	669	part of a light responsive element
TraesCS3B02G423600.1	TGA-element	AACGAC	204	250	auxin-responsive element
TraesCS3B02G423600.1	TGA-element	AACGAC	321	367	auxin-responsive element
TraesCS3B02G423600.1	TGA-element	AACGAC	549	595	auxin-responsive element
TraesCS3B02G423600.1	LTR	CCGAAA	379	425	cis-acting element involved in low-temperature responsiveness
TraesCS3B02G423600.1	ABRE	ACGTG	1037	1082	cis-acting element involved in the abscisic acid responsiveness
TraesCS3B02G423600.1	G-box	CACGAC	296	342	cis-acting regulatory element involved in light responsiveness
TraesCS3B02G423600.1	G-box	CACGAC	932	978	cis-acting regulatory element involved in light responsiveness
TraesCS3B02G423600.1	G-box	TAAACGTG	1034	1082	cis-acting regulatory element involved in light responsiveness
TraesCS3B02G423600.1	G-box	GCCACGTGGA	1357	1406	cis-acting regulatory element involved in light responsiveness
TraesCS3B02G423600.1	CGTCA-motif	CGTCA	7	52	cis-acting regulatory element involved in the MeJA-responsiveness
TraesCS3B02G423600.1	CGTCA-motif	CGTCA	1343	1388	cis-acting regulatory element involved in the MeJA-responsiveness
TraesCS3B02G423600.1	TGACG-motif	TGACG	7	52	cis-acting regulatory element involved in the MeJA-responsiveness
TraesCS3B02G423600.1	TGACG-motif	TGACG	1343	1388	cis-acting regulatory element involved in the MeJA-responsiveness
TraesCS3B02G423600.1	CAT-box	GCCACT	652	698	cis-acting regulatory element related to meristem expression
TraesCS3B02G423600.1	MYB	CAACAG	195	241	DNA-binding protein
TraesCS3B02G423600.1	MYB	TAACCA	720	766	DNA-binding protein
TraesCS3B02G423600.1	MYB	TAACCA	1162	1208	DNA-binding protein
TraesCS3B02G423600.1	MYB	TAACCA	1787	1833	DNA-binding protein
TraesCS3B02G423600.1	GT1-motif	GGTTAA	1163	1209	light responsive element
TraesCS3B02G423600.1	GT1-motif	GGTTAA	1788	1834	light responsive element
TraesCS3B02G423600.1	Sp1	GGGCGG	339	385	light responsive element
TraesCS3B02G423600.1	Sp1	GGGCGG	1920	1966	light responsive element
TraesCS3B02G423600.1	Box 4	ATTAAT	1812	1858	part of a conserved DNA module involved in light responsiveness
TraesCS3B02G423600.1	GATA-motif	GATAGGA	1554	1601	part of a light responsive element
TraesCS3B02G423600.1	I-box	AGATAAGG	1547	1595	part of a light responsive element
TraesCS3B02G423600.1	TCCC-motif	TCTCCCT	1937	1984	part of a light responsive element
TraesCS3B02G517000.1	LTR	CCGAAA	859	905	cis-acting element involved in low-temperature responsiveness
TraesCS3B02G517000.1	TCA-element	TCAGAAGAGG	1276	1325	cis-acting element involved in low-temperature responsiveness
TraesCS3B02G517000.1	ABRE	GCCGCGTGGC	532	582	cis-acting element involved in the abscisic acid responsiveness
TraesCS3B02G517000.1	G-box	CACGAC	108	154	cis-acting regulatory element involved in light responsiveness
TraesCS3B02G517000.1	CGTCA-motif	CGTCA	1442	1487	cis-acting regulatory element involved in the MeJA-responsiveness
TraesCS3B02G517000.1	CGTCA-motif	CGTCA	1939	1984	cis-acting regulatory element involved in the MeJA-responsiveness
TraesCS3B02G517000.1	TGACG-motif	TGACG	1442	1487	cis-acting regulatory element involved in the MeJA-responsiveness
TraesCS3B02G517000.1	TGACG-motif	TGACG	1939	1984	cis-acting regulatory element involved in the MeJA-responsiveness
TraesCS3B02G517000.1	P-box	CCTTTTG	593	640	gibberellin-responsive element
TraesCS3B02G517000.1	Sp1	GGGCGG	138	184	light responsive element
TraesCS3B02G517000.1	Sp1	GGGCGG	401	447	light responsive element
TraesCS3B02G517000.1	Sp1	GGGCGG	464	510	light responsive element
TraesCS3B02G517000.1	Sp1	GGGCGG	524	570	light responsive element
TraesCS3B02G517000.1	MBS	CAACTG	1834	1880	MYB binding site involved in drought-inducibility
TraesCS3B02G517000.1	MBS	CAACTG	1834	1880	MYB binding site involved in drought-inducibility
TraesCS3B02G517000.1	Box 4	ATTAAT	902	948	part of a conserved DNA module involved in light responsiveness
TraesCS3B02G594300.1	TGA-element	AACGAC	651	697	auxin-responsive element
TraesCS3B02G594300.1	ABRE	ACGTG	248	293	cis-acting element involved in the abscisic acid responsiveness
TraesCS3B02G594300.1	ABRE	CACGTG	1321	1367	cis-acting element involved in the abscisic acid responsiveness
TraesCS3B02G594300.1	ABRE	ACGTG	1322	1367	cis-acting element involved in the abscisic acid responsiveness
TraesCS3B02G594300.1	ABRE	ACGTG	1522	1567	cis-acting element involved in the abscisic acid responsiveness
TraesCS3B02G594300.1	ABRE	ACGTG	1574	1619	cis-acting element involved in the abscisic acid responsiveness
TraesCS3B02G594300.1	ABRE	CACGTG	1674	1720	cis-acting element involved in the abscisic acid responsiveness
TraesCS3B02G594300.1	ABRE	ACGTG	1675	1720	cis-acting element involved in the abscisic acid responsiveness
TraesCS3B02G594300.1	MYB	CAACAG	644	690	DNA-binding protein
TraesCS3B02G594300.1	MYB	CAACCA	833	879	DNA-binding protein
TraesCS3B02G594300.1	MYB	CAACCA	1939	1985	DNA-binding protein
TraesCS3B02G594300.1	P-box	CCTTTTG	1350	1397	gibberellin-responsive element
TraesCS3B02G594300.1	Sp1	GGGCGG	1464	1510	light responsive element
TraesCS3B02G594300.1	Sp1	GGGCGG	1528	1574	light responsive element
TraesCS3B02G594300.1	Sp1	GGGCGG	1729	1775	light responsive element
TraesCS3B02G594300.1	Sp1	GGGCGG	1735	1781	light responsive element
TraesCS3B02G594300.1	GATA-motif	GATAGGG	403	450	part of a light responsive element
TraesCS3B02G594300.1	I-box	cCATATCCAAT	1133	1183	part of a light responsive element
TraesCS3B02G594300.1	TCT-motif	TCTTAC	985	1031	part of a light responsive element
TraesCS3D02G107800.3	TGA-element	AACGAC	437	483	auxin-responsive element
TraesCS3D02G107800.3	TGA-element	AACGAC	501	547	auxin-responsive element
TraesCS3D02G107800.3	TGA-element	AACGAC	523	569	auxin-responsive element
TraesCS3D02G107800.3	LTR	CCGAAA	1651	1697	cis-acting element involved in low-temperature responsiveness
TraesCS3D02G107800.3	ABRE	ACGTG	12	57	cis-acting element involved in the abscisic acid responsiveness
TraesCS3D02G107800.3	ABRE	AACCCGG	239	286	cis-acting element involved in the abscisic acid responsiveness
TraesCS3D02G107800.3	ABRE	AACCCGG	1147	1194	cis-acting element involved in the abscisic acid responsiveness
TraesCS3D02G107800.3	ABRE	GACACGTGGC	1204	1253	cis-acting element involved in the abscisic acid responsiveness
TraesCS3D02G107800.3	ABRE	CACGTG	1206	1252	cis-acting element involved in the abscisic acid responsiveness
TraesCS3D02G107800.3	ABRE	ACGTG	1207	1252	cis-acting element involved in the abscisic acid responsiveness
TraesCS3D02G107800.3	ABRE	CACGTG	1968	2014	cis-acting element involved in the abscisic acid responsiveness
TraesCS3D02G107800.3	ABRE	ACGTG	1969	2014	cis-acting element involved in the abscisic acid responsiveness
TraesCS3D02G107800.3	G-box	CACGTC	12	58	cis-acting regulatory element involved in light responsiveness
TraesCS3D02G107800.3	G-box	ACACGTGT	1205	1253	cis-acting regulatory element involved in light responsiveness
TraesCS3D02G107800.3	G-box	CACGTG	1206	1252	cis-acting regulatory element involved in light responsiveness
TraesCS3D02G107800.3	G-box	CACGTG	1968	2014	cis-acting regulatory element involved in light responsiveness
TraesCS3D02G107800.3	CGTCA-motif	CGTCA	14	59	cis-acting regulatory element involved in the MeJA-responsiveness
TraesCS3D02G107800.3	CGTCA-motif	CGTCA	489	534	cis-acting regulatory element involved in the MeJA-responsiveness
TraesCS3D02G107800.3	CGTCA-motif	CGTCA	659	704	cis-acting regulatory element involved in the MeJA-responsiveness
TraesCS3D02G107800.3	CGTCA-motif	CGTCA	705	750	cis-acting regulatory element involved in the MeJA-responsiveness
TraesCS3D02G107800.3	CGTCA-motif	CGTCA	974	1019	cis-acting regulatory element involved in the MeJA-responsiveness
TraesCS3D02G107800.3	CGTCA-motif	CGTCA	1875	1920	cis-acting regulatory element involved in the MeJA-responsiveness
TraesCS3D02G107800.3	TGACG-motif	TGACG	14	59	cis-acting regulatory element involved in the MeJA-responsiveness
TraesCS3D02G107800.3	TGACG-motif	TGACG	489	534	cis-acting regulatory element involved in the MeJA-responsiveness
TraesCS3D02G107800.3	TGACG-motif	TGACG	659	704	cis-acting regulatory element involved in the MeJA-responsiveness
TraesCS3D02G107800.3	TGACG-motif	TGACG	705	750	cis-acting regulatory element involved in the MeJA-responsiveness
TraesCS3D02G107800.3	TGACG-motif	TGACG	974	1019	cis-acting regulatory element involved in the MeJA-responsiveness
TraesCS3D02G107800.3	TGACG-motif	TGACG	1875	1920	cis-acting regulatory element involved in the MeJA-responsiveness
TraesCS3D02G107800.3	MYB	CAACAG	352	398	DNA-binding protein
TraesCS3D02G107800.3	MYB	CAACAG	623	669	DNA-binding protein
TraesCS3D02G107800.3	MYB	TAACCA	1847	1893	DNA-binding protein
TraesCS3D02G107800.3	GT1-motif	GGTTAA	1848	1894	light responsive element
TraesCS3D02G107800.3	Sp1	GGGCGG	918	964	light responsive element
TraesCS3D02G107800.3	Sp1	GGGCGG	1515	1561	light responsive element
TraesCS3D02G107800.3	Sp1	GGGCGG	1671	1717	light responsive element
TraesCS3D02G107800.3	GATA-motif	AAGATAAGATT	1163	1213	part of a light responsive element
TraesCS3D02G107800.3	I-box	AAGATAAGGCT	1163	1213	part of a light responsive element
TraesCS3D02G107800.3	I-box	AGATAAGG	1164	1212	part of a light responsive element
TraesCS3D02G107800.3	TCCC-motif	TCTCCCT	1108	1155	part of a light responsive element
TraesCS3D02G107800.3	AE-box	AGAAACAA	1831	1879	part of a module for light response
TraesCS3D02G125300.1	ABRE	ACGTG	585	630	cis-acting element involved in the abscisic acid responsiveness
TraesCS3D02G125300.1	ABRE	GCAACGTGTC	1082	1131	cis-acting element involved in the abscisic acid responsiveness
TraesCS3D02G125300.1	ABRE	ACGTG	1444	1489	cis-acting element involved in the abscisic acid responsiveness
TraesCS3D02G125300.1	G-box	TACGTG	584	630	cis-acting regulatory element involved in light responsiveness
TraesCS3D02G125300.1	G-box	TACGTG	1444	1490	cis-acting regulatory element involved in light responsiveness
TraesCS3D02G125300.1	RY-element	CATGCATG	91	139	cis-acting regulatory element involved in seed-specific regulation
TraesCS3D02G125300.1	RY-element	CATGCATG	1376	1424	cis-acting regulatory element involved in seed-specific regulation
TraesCS3D02G125300.1	RY-element	CATGCATG	1639	1687	cis-acting regulatory element involved in seed-specific regulation
TraesCS3D02G125300.1	CAT-box	GCCACT	858	904	cis-acting regulatory element related to meristem expression
TraesCS3D02G125300.1	P-box	CCTTTTG	467	514	gibberellin-responsive element
TraesCS3D02G125300.1	P-box	CCTTTTG	849	896	gibberellin-responsive element
TraesCS3D02G125300.1	P-box	CCTTTTG	939	986	gibberellin-responsive element
TraesCS3D02G125300.1	GT1-motif	GGTTAA	11	57	light responsive element
TraesCS3D02G125300.1	GT1-motif	GTGTGTGAA	685	734	light responsive element
TraesCS3D02G125300.1	GT1-motif	GGTTAA	1243	1289	light responsive element
TraesCS3D02G125300.1	GT1-motif	GTGTGTGAA	1968	2017	light responsive element
TraesCS3D02G125300.1	Sp1	GGGCGG	426	472	light responsive element
TraesCS3D02G125300.1	MRE	AACCTAA	912	959	MYB binding site involved in light responsiveness
TraesCS3D02G125300.1	Box 4	ATTAAT	810	856	part of a conserved DNA module involved in light responsiveness
TraesCS3D02G125300.1	TCCC-motif	TCTCCCT	1780	1827	part of a light responsive element
TraesCS3D02G125300.1	TCT-motif	TCTTAC	1383	1429	part of a light responsive element
TraesCS3D02G125300.1	AE-box	AGAAACTT	1784	1832	part of a module for light response
TraesCS3D02G168200.1	ABRE		34	79	cis-acting element involved in the abscisic acid responsiveness
TraesCS3D02G168200.1	G-box		33	79	cis-acting regulatory element involved in light responsiveness
TraesCS3D02G168200.1	RY-element		1329	1377	cis-acting regulatory element involved in seed-specific regulation
TraesCS3D02G168200.1	CGTCA-motif		759	804	cis-acting regulatory element involved in the MeJA-responsiveness
TraesCS3D02G168200.1	CGTCA-motif		1876	1921	cis-acting regulatory element involved in the MeJA-responsiveness
TraesCS3D02G168200.1	TGACG-motif		759	804	cis-acting regulatory element involved in the MeJA-responsiveness
TraesCS3D02G168200.1	TGACG-motif		1876	1921	cis-acting regulatory element involved in the MeJA-responsiveness
TraesCS3D02G168200.1	MYB	TAACTG	123	169	DNA-binding protein
TraesCS3D02G168200.1	MYB	TAACTG	934	980	DNA-binding protein
TraesCS3D02G168200.1	MYB	TAACTG	1067	1113	DNA-binding protein
TraesCS3D02G168200.1	MYB	TAACTG	1338	1384	DNA-binding protein
TraesCS3D02G168200.1	GT1-motif		11	57	light responsive element
TraesCS3D02G168200.1	GT1-motif		124	170	light responsive element
TraesCS3D02G168200.1	Box 4		255	301	part of a conserved DNA module involved in light responsiveness
TraesCS3D02G168200.1	GATA-motif		28	75	part of a light responsive element
TraesCS3D02G168200.1	GATA-motif		1716	1763	part of a light responsive element
TraesCS3D02G168200.1	I-box		164	213	part of a light responsive element
TraesCS3D02G168200.1	I-box		1383	1431	part of a light responsive element
TraesCS3D02G168200.1	AE-box		637	685	part of a module for light response
TraesCS3D02G355500.1	ABRE	GACACGTACGT	1226	1276	cis-acting element involved in the abscisic acid responsiveness
TraesCS3D02G355500.1	ABRE	ACGTG	1228	1273	cis-acting element involved in the abscisic acid responsiveness
TraesCS3D02G355500.1	ABRE	GACACGTGGC	1712	1761	cis-acting element involved in the abscisic acid responsiveness
TraesCS3D02G355500.1	ABRE	CGTACGTGCA	1754	1803	cis-acting element involved in the abscisic acid responsiveness
TraesCS3D02G355500.1	ABRE	ACGTG	1756	1801	cis-acting element involved in the abscisic acid responsiveness
TraesCS3D02G355500.1	ABRE	GACACGTACGT	1757	1807	cis-acting element involved in the abscisic acid responsiveness
TraesCS3D02G355500.1	ABRE	CGTACGTGCA	1758	1807	cis-acting element involved in the abscisic acid responsiveness
TraesCS3D02G355500.1	ABRE	ACGTG	1761	1806	cis-acting element involved in the abscisic acid responsiveness
TraesCS3D02G355500.1	ABRE	ACGTG	1830	1875	cis-acting element involved in the abscisic acid responsiveness
TraesCS3D02G355500.1	G-box	CACGAC	330	376	cis-acting regulatory element involved in light responsiveness
TraesCS3D02G355500.1	G-box	TACGTG	1228	1274	cis-acting regulatory element involved in light responsiveness
TraesCS3D02G355500.1	G-box	CACGAC	1719	1765	cis-acting regulatory element involved in light responsiveness
TraesCS3D02G355500.1	G-box	TACGTG	1756	1802	cis-acting regulatory element involved in light responsiveness
TraesCS3D02G355500.1	G-box	TACGTG	1760	1806	cis-acting regulatory element involved in light responsiveness
TraesCS3D02G355500.1	G-box	CACGTC	1830	1876	cis-acting regulatory element involved in light responsiveness
TraesCS3D02G355500.1	CGTCA-motif	CGTCA	366	411	cis-acting regulatory element involved in the MeJA-responsiveness
TraesCS3D02G355500.1	CGTCA-motif	CGTCA	1268	1313	cis-acting regulatory element involved in the MeJA-responsiveness
TraesCS3D02G355500.1	CGTCA-motif	CGTCA	1533	1578	cis-acting regulatory element involved in the MeJA-responsiveness
TraesCS3D02G355500.1	CGTCA-motif	CGTCA	1583	1628	cis-acting regulatory element involved in the MeJA-responsiveness
TraesCS3D02G355500.1	CGTCA-motif	CGTCA	1778	1823	cis-acting regulatory element involved in the MeJA-responsiveness
TraesCS3D02G355500.1	CGTCA-motif	CGTCA	1835	1880	cis-acting regulatory element involved in the MeJA-responsiveness
TraesCS3D02G355500.1	TGACG-motif	TGACG	366	411	cis-acting regulatory element involved in the MeJA-responsiveness
TraesCS3D02G355500.1	TGACG-motif	TGACG	1268	1313	cis-acting regulatory element involved in the MeJA-responsiveness
TraesCS3D02G355500.1	TGACG-motif	TGACG	1533	1578	cis-acting regulatory element involved in the MeJA-responsiveness
TraesCS3D02G355500.1	TGACG-motif	TGACG	1583	1628	cis-acting regulatory element involved in the MeJA-responsiveness
TraesCS3D02G355500.1	TGACG-motif	TGACG	1778	1823	cis-acting regulatory element involved in the MeJA-responsiveness
TraesCS3D02G355500.1	TGACG-motif	TGACG	1835	1880	cis-acting regulatory element involved in the MeJA-responsiveness
TraesCS3D02G355500.1	CAT-box	GCCACT	82	128	cis-acting regulatory element related to meristem expression
TraesCS3D02G355500.1	CAT-box	GCCACT	1548	1594	cis-acting regulatory element related to meristem expression
TraesCS3D02G355500.1	CAT-box	GCCACT	1712	1758	cis-acting regulatory element related to meristem expression
TraesCS3D02G355500.1	MYB	CAACAG	767	813	DNA-binding protein
TraesCS3D02G355500.1	MYB	TAACTG	1197	1243	DNA-binding protein
TraesCS3D02G355500.1	MYB	CAACAG	1394	1440	DNA-binding protein
TraesCS3D02G355500.1	MYB	CAACAG	1441	1487	DNA-binding protein
TraesCS3D02G355500.1	P-box	CCTTTTG	1885	1932	gibberellin-responsive element
TraesCS3D02G355500.1	Sp1	GGGCGG	1101	1147	light responsive element
TraesCS3D02G355500.1	Sp1	GGGCGG	1932	1978	light responsive element
TraesCS3D02G355500.1	Sp1	GGGCGG	1938	1984	light responsive element
TraesCS3D02G355500.1	MRE	AACCTAA	1133	1180	MYB binding site involved in light responsiveness
TraesCS3D02G355500.1	I-box	AGATAAGG	1046	1094	part of a light responsive element
TraesCS3D02G355500.1	I-box	cCATATCCAAT	1839	1889	part of a light responsive element
TraesCS3D02G384500.2	LTR	CCGAAA	1450	1496	cis-acting element involved in low-temperature responsiveness
TraesCS3D02G384500.2	ABRE	ACGTG	155	200	cis-acting element involved in the abscisic acid responsiveness
TraesCS3D02G384500.2	ABRE	ACGTG	253	298	cis-acting element involved in the abscisic acid responsiveness
TraesCS3D02G384500.2	G-box	CACGTC	154	200	cis-acting regulatory element involved in light responsiveness
TraesCS3D02G384500.2	G-box	TACGTG	253	299	cis-acting regulatory element involved in light responsiveness
TraesCS3D02G384500.2	G-box	CACGAC	1172	1218	cis-acting regulatory element involved in light responsiveness
TraesCS3D02G384500.2	CGTCA-motif	CGTCA	81	126	cis-acting regulatory element involved in the MeJA-responsiveness
TraesCS3D02G384500.2	CGTCA-motif	CGTCA	119	164	cis-acting regulatory element involved in the MeJA-responsiveness
TraesCS3D02G384500.2	CGTCA-motif	CGTCA	153	198	cis-acting regulatory element involved in the MeJA-responsiveness
TraesCS3D02G384500.2	CGTCA-motif	CGTCA	520	565	cis-acting regulatory element involved in the MeJA-responsiveness
TraesCS3D02G384500.2	CGTCA-motif	CGTCA	615	660	cis-acting regulatory element involved in the MeJA-responsiveness
TraesCS3D02G384500.2	CGTCA-motif	CGTCA	1351	1396	cis-acting regulatory element involved in the MeJA-responsiveness
TraesCS3D02G384500.2	CGTCA-motif	CGTCA	1371	1416	cis-acting regulatory element involved in the MeJA-responsiveness
TraesCS3D02G384500.2	CGTCA-motif	CGTCA	1393	1438	cis-acting regulatory element involved in the MeJA-responsiveness
TraesCS3D02G384500.2	TGACG-motif	TGACG	81	126	cis-acting regulatory element involved in the MeJA-responsiveness
TraesCS3D02G384500.2	TGACG-motif	TGACG	119	164	cis-acting regulatory element involved in the MeJA-responsiveness
TraesCS3D02G384500.2	TGACG-motif	TGACG	153	198	cis-acting regulatory element involved in the MeJA-responsiveness
TraesCS3D02G384500.2	TGACG-motif	TGACG	520	565	cis-acting regulatory element involved in the MeJA-responsiveness
TraesCS3D02G384500.2	TGACG-motif	TGACG	615	660	cis-acting regulatory element involved in the MeJA-responsiveness
TraesCS3D02G384500.2	TGACG-motif	TGACG	1351	1396	cis-acting regulatory element involved in the MeJA-responsiveness
TraesCS3D02G384500.2	TGACG-motif	TGACG	1371	1416	cis-acting regulatory element involved in the MeJA-responsiveness
TraesCS3D02G384500.2	TGACG-motif	TGACG	1393	1438	cis-acting regulatory element involved in the MeJA-responsiveness
TraesCS3D02G384500.2	MYB	TAACCA	373	419	DNA-binding protein
TraesCS3D02G384500.2	MYB	CAACCA	377	423	DNA-binding protein
TraesCS3D02G384500.2	MYB	CAACAG	505	551	DNA-binding protein
TraesCS3D02G384500.2	MYB	TAACCA	1160	1206	DNA-binding protein
TraesCS3D02G384500.2	MYB	CAACCA	1404	1450	DNA-binding protein
TraesCS3D02G384500.2	MYB	CAACAG	1408	1454	DNA-binding protein
TraesCS3D02G384500.2	MYB	TAACCA	1788	1834	DNA-binding protein
TraesCS3D02G384500.2	GT1-motif	GGTTAA	372	418	light responsive element
TraesCS3D02G384500.2	GT1-motif	GGTTAA	1161	1207	light responsive element
TraesCS3D02G384500.2	GT1-motif	GGTTAA	1789	1835	light responsive element
TraesCS3D02G384500.2	Sp1	GGGCGG	1928	1974	light responsive element
TraesCS3D02G384500.2	MRE	AACCTAA	308	355	MYB binding site involved in light responsiveness
TraesCS3D02G384500.2	Box 4	ATTAAT	1209	1255	part of a conserved DNA module involved in light responsiveness
TraesCS3D02G384500.2	Box 4	ATTAAT	1817	1863	part of a conserved DNA module involved in light responsiveness
TraesCS3D02G384500.2	GATA-motif	AAGATAAGATT	908	958	part of a light responsive element
TraesCS3D02G384500.2	GATA-motif	AAGGATAAGG	1115	1164	part of a light responsive element
TraesCS3D02G384500.2	GATA-motif	AAGGATAAGG	1125	1174	part of a light responsive element
TraesCS3D02G384500.2	GATA-motif	GATAGGA	1560	1607	part of a light responsive element
TraesCS3D02G384500.2	I-box	AGATAAGG	1553	1601	part of a light responsive element
TraesCS3D02G384500.2	AE-box	AGAAACAA	927	975	part of a module for light response
TraesCS3D02G531900.1	ABRE	GACACGTGGC	117	166	cis-acting element involved in the abscisic acid responsiveness
TraesCS3D02G531900.1	ABRE	CACGTG	119	165	cis-acting element involved in the abscisic acid responsiveness
TraesCS3D02G531900.1	ABRE	ACGTG	120	165	cis-acting element involved in the abscisic acid responsiveness
TraesCS3D02G531900.1	ABRE	ACGTG	227	272	cis-acting element involved in the abscisic acid responsiveness
TraesCS3D02G531900.1	ABRE	ACGTG	1493	1538	cis-acting element involved in the abscisic acid responsiveness
TraesCS3D02G531900.1	ABRE	ACGTG	1545	1590	cis-acting element involved in the abscisic acid responsiveness
TraesCS3D02G531900.1	ABRE	CACGTG	1643	1689	cis-acting element involved in the abscisic acid responsiveness
TraesCS3D02G531900.1	ABRE	ACGTG	1644	1689	cis-acting element involved in the abscisic acid responsiveness
TraesCS3D02G531900.1	G-box	CACGTG	119	165	cis-acting regulatory element involved in light responsiveness
TraesCS3D02G531900.1	G-box	CACGTC	226	272	cis-acting regulatory element involved in light responsiveness
TraesCS3D02G531900.1	G-box	CACGTC	1492	1538	cis-acting regulatory element involved in light responsiveness
TraesCS3D02G531900.1	G-box	CACGTC	1545	1591	cis-acting regulatory element involved in light responsiveness
TraesCS3D02G531900.1	G-box	GCCACGTGGA	1641	1691	cis-acting regulatory element involved in light responsiveness
TraesCS3D02G531900.1	G-box	CACGTG	1643	1689	cis-acting regulatory element involved in light responsiveness
TraesCS3D02G531900.1	CAT-box	GCCACT	746	792	cis-acting regulatory element related to meristem expression
TraesCS3D02G531900.1	P-box	CCTTTTG	833	880	gibberellin-responsive element
TraesCS3D02G531900.1	P-box	CCTTTTG	1673	1720	gibberellin-responsive element
TraesCS3D02G531900.1	Sp1	GGGCGG	136	182	light responsive element
TraesCS3D02G531900.1	Sp1	GGGCGG	1433	1479	light responsive element
TraesCS3D02G531900.1	Sp1	GGGCGG	1698	1744	light responsive element
TraesCS3D02G531900.1	Sp1	GGGCGG	1704	1750	light responsive element
TraesCS3D02G531900.1	I-box	GTATAAGGCC	302	351	part of a light responsive element
TraesCS3D02G531900.1	TCT-motif	TCTTAC	322	368	part of a light responsive element
TraesCS3D02G531900.1	AE-box	AGAAACAA	1046	1094	part of a module for light response
TraesCS4A02G063100.1	LTR	CCGAAA	1690	1736	cis-acting element involved in low-temperature responsiveness
TraesCS4A02G063100.1	ABRE	ACGTG	161	206	cis-acting element involved in the abscisic acid responsiveness
TraesCS4A02G063100.1	ABRE	ACGTG	1201	1246	cis-acting element involved in the abscisic acid responsiveness
TraesCS4A02G063100.1	ABRE	ACGTG	1274	1319	cis-acting element involved in the abscisic acid responsiveness
TraesCS4A02G063100.1	G-box	TACGTG	161	207	cis-acting regulatory element involved in light responsiveness
TraesCS4A02G063100.1	G-box	CCACGTAA	1199	1247	cis-acting regulatory element involved in light responsiveness
TraesCS4A02G063100.1	G-box	TACGTG	1200	1246	cis-acting regulatory element involved in light responsiveness
TraesCS4A02G063100.1	G-box	TACGTG	1273	1319	cis-acting regulatory element involved in light responsiveness
TraesCS4A02G063100.1	CGTCA-motif	CGTCA	447	492	cis-acting regulatory element involved in the MeJA-responsiveness
TraesCS4A02G063100.1	TGACG-motif	TGACG	447	492	cis-acting regulatory element involved in the MeJA-responsiveness
TraesCS4A02G063100.1	CAT-box	GCCACT	0	46	cis-acting regulatory element related to meristem expression
TraesCS4A02G063100.1	CAT-box	GCCACT	1148	1194	cis-acting regulatory element related to meristem expression
TraesCS4A02G063100.1	MYB	TAACTG	128	174	DNA-binding protein
TraesCS4A02G063100.1	MYB	TAACCA	144	190	DNA-binding protein
TraesCS4A02G063100.1	P-box	CCTTTTG	1510	1557	gibberellin-responsive element
TraesCS4A02G063100.1	Sp1	GGGCGG	1844	1890	light responsive element
TraesCS4A02G063100.1	MBS	CAACTG	1229	1275	MYB binding site involved in drought-inducibility
TraesCS4A02G063100.1	MBS	CAACTG	1229	1275	MYB binding site involved in drought-inducibility
TraesCS4A02G063100.1	I-box	cGATAAGGCG	1435	1484	part of a light responsive element
TraesCS4A02G063100.1	TCCC-motif	TCTCCCT	27	74	part of a light responsive element
TraesCS4A02G063100.1	TCT-motif	TCTTAC	1039	1085	part of a light responsive element
TraesCS4A02G130000.1	ABRE	ACGTG	428	473	cis-acting element involved in the abscisic acid responsiveness
TraesCS4A02G130000.1	G-box	CACGTC	428	474	cis-acting regulatory element involved in light responsiveness
TraesCS4A02G130000.1	RY-element	CATGCATG	1912	1960	cis-acting regulatory element involved in seed-specific regulation
TraesCS4A02G130000.1	CGTCA-motif	CGTCA	430	475	cis-acting regulatory element involved in the MeJA-responsiveness
TraesCS4A02G130000.1	TGACG-motif	TGACG	430	475	cis-acting regulatory element involved in the MeJA-responsiveness
TraesCS4A02G130000.1	MYB	CAACCA	322	368	DNA-binding protein
TraesCS4A02G130000.1	MYB	TAACTG	688	734	DNA-binding protein
TraesCS4A02G130000.1	MYB	TAACCA	1237	1283	DNA-binding protein
TraesCS4A02G130000.1	P-box	CCTTTTG	970	1017	gibberellin-responsive element
TraesCS4A02G130000.1	MBS	CAACTG	190	236	MYB binding site involved in drought-inducibility
TraesCS4A02G130000.1	MBS	CAACTG	1589	1635	MYB binding site involved in drought-inducibility
TraesCS4A02G130000.1	MBS	CAACTG	1589	1635	MYB binding site involved in drought-inducibility
TraesCS4A02G130000.1	MBS	CAACTG	190	236	MYB binding site involved in drought-inducibility
TraesCS4A02G130000.1	MRE	AACCTAA	342	389	MYB binding site involved in light responsiveness
TraesCS4A02G131700.2	TGA-element	AACGAC	1467	1513	auxin-responsive element
TraesCS4A02G131700.2	LTR	CCGAAA	20	66	cis-acting element involved in low-temperature responsiveness
TraesCS4A02G131700.2	TCA-element	CCATCTTTTT	1246	1295	cis-acting element involved in low-temperature responsiveness
TraesCS4A02G131700.2	ABRE	CGTACGTGCA	1073	1122	cis-acting element involved in the abscisic acid responsiveness
TraesCS4A02G131700.2	ABRE	ACGTG	1094	1139	cis-acting element involved in the abscisic acid responsiveness
TraesCS4A02G131700.2	G-box	CACGAC	1071	1117	cis-acting regulatory element involved in light responsiveness
TraesCS4A02G131700.2	G-box	CACGTC	1093	1139	cis-acting regulatory element involved in light responsiveness
TraesCS4A02G131700.2	CGTCA-motif	CGTCA	526	571	cis-acting regulatory element involved in the MeJA-responsiveness
TraesCS4A02G131700.2	CGTCA-motif	CGTCA	1682	1727	cis-acting regulatory element involved in the MeJA-responsiveness
TraesCS4A02G131700.2	TGACG-motif	TGACG	526	571	cis-acting regulatory element involved in the MeJA-responsiveness
TraesCS4A02G131700.2	TGACG-motif	TGACG	1682	1727	cis-acting regulatory element involved in the MeJA-responsiveness
TraesCS4A02G131700.2	CAT-box	GCCACT	1065	1111	cis-acting regulatory element related to meristem expression
TraesCS4A02G131700.2	MYB	TAACCA	1653	1699	DNA-binding protein
TraesCS4A02G131700.2	GT1-motif	GGTTAA	166	212	light responsive element
TraesCS4A02G131700.2	GT1-motif	GGTTAA	1654	1700	light responsive element
TraesCS4A02G131700.2	Sp1	GGGCGG	887	933	light responsive element
TraesCS4A02G131700.2	Sp1	GGGCGG	965	1011	light responsive element
TraesCS4A02G131700.2	Sp1	GGGCGG	1019	1065	light responsive element
TraesCS4A02G131700.2	Sp1	GGGCGG	1943	1989	light responsive element
TraesCS4A02G131700.2	MRE	AACCTAA	1579	1626	MYB binding site involved in light responsiveness
TraesCS4A02G131700.2	TCCC-motif	TCTCCCT	429	476	part of a light responsive element
TraesCS4A02G131700.2	TCCC-motif	TCTCCCT	775	822	part of a light responsive element
TraesCS4A02G180900.1	TGA-element	AACGAC	627	673	auxin-responsive element
TraesCS4A02G180900.1	TCA-element	CCATCTTTTT	351	400	cis-acting element involved in low-temperature responsiveness
TraesCS4A02G180900.1	TCA-element	TCAGAAGAGG	673	722	cis-acting element involved in low-temperature responsiveness
TraesCS4A02G180900.1	ABRE	CGCACGTGTC	1306	1355	cis-acting element involved in the abscisic acid responsiveness
TraesCS4A02G180900.1	ABRE	ACGTG	1309	1354	cis-acting element involved in the abscisic acid responsiveness
TraesCS4A02G180900.1	ABRE	ACGTG	1369	1414	cis-acting element involved in the abscisic acid responsiveness
TraesCS4A02G180900.1	G-box	CACGAC	897	943	cis-acting regulatory element involved in light responsiveness
TraesCS4A02G180900.1	G-box	TACGTG	1368	1414	cis-acting regulatory element involved in light responsiveness
TraesCS4A02G180900.1	MYB	CAACAG	286	332	DNA-binding protein
TraesCS4A02G180900.1	MYB	CAACCA	397	443	DNA-binding protein
TraesCS4A02G180900.1	MYB	CAACCA	1077	1123	DNA-binding protein
TraesCS4A02G180900.1	MYB	CAACAG	1569	1615	DNA-binding protein
TraesCS4A02G180900.1	MYB	TAACTG	1602	1648	DNA-binding protein
TraesCS4A02G180900.1	MYB	CAACAG	1772	1818	DNA-binding protein
TraesCS4A02G180900.1	MYB	CAACAG	1911	1957	DNA-binding protein
TraesCS4A02G180900.1	MBS	CAACTG	614	660	MYB binding site involved in drought-inducibility
TraesCS4A02G180900.1	MBS	CAACTG	614	660	MYB binding site involved in drought-inducibility
TraesCS4A02G180900.1	Box 4	ATTAAT	29	75	part of a conserved DNA module involved in light responsiveness
TraesCS4A02G180900.1	Box 4	ATTAAT	87	133	part of a conserved DNA module involved in light responsiveness
TraesCS4A02G180900.1	Box 4	ATTAAT	1561	1607	part of a conserved DNA module involved in light responsiveness
TraesCS4A02G180900.1	GATA-motif	AAGATAAGATT	526	576	part of a light responsive element
TraesCS4A02G180900.1	TCT-motif	TCTTAC	765	811	part of a light responsive element
TraesCS4A02G180900.1	TCT-motif	TCTTAC	1100	1146	part of a light responsive element
TraesCS4A02G242600.1	ABRE	ACGTG	1276	1321	cis-acting element involved in the abscisic acid responsiveness
TraesCS4A02G242600.1	G-box	CCACGTAA	1274	1322	cis-acting regulatory element involved in light responsiveness
TraesCS4A02G242600.1	G-box	TACGTG	1275	1321	cis-acting regulatory element involved in light responsiveness
TraesCS4A02G242600.1	CGTCA-motif	CGTCA	29	74	cis-acting regulatory element involved in the MeJA-responsiveness
TraesCS4A02G242600.1	TGACG-motif	TGACG	29	74	cis-acting regulatory element involved in the MeJA-responsiveness
TraesCS4A02G242600.1	CAT-box	GCCACT	967	1013	cis-acting regulatory element related to meristem expression
TraesCS4A02G242600.1	MYB	TAACCA	5	51	DNA-binding protein
TraesCS4A02G242600.1	MYB	CAACAG	244	290	DNA-binding protein
TraesCS4A02G242600.1	MYB	CAACCA	575	621	DNA-binding protein
TraesCS4A02G242600.1	MYB	CAACCA	1279	1325	DNA-binding protein
TraesCS4A02G242600.1	MYB	TAACCA	1474	1520	DNA-binding protein
TraesCS4A02G242600.1	MYB	CAACCA	1588	1634	DNA-binding protein
TraesCS4A02G242600.1	GT1-motif	GGTTAAT	1472	1519	light responsive element
TraesCS4A02G242600.1	GT1-motif	GGTTAA	1473	1519	light responsive element
TraesCS4A02G242600.1	Sp1	GGGCGG	410	456	light responsive element
TraesCS4A02G242600.1	Sp1	GGGCGG	939	985	light responsive element
TraesCS4A02G242600.1	Box 4	ATTAAT	1457	1503	part of a conserved DNA module involved in light responsiveness
TraesCS4A02G242600.1	GATA-motif	AAGATAAGATT	1205	1255	part of a light responsive element
TraesCS4A02G242600.1	I-box	AGATAAGG	1076	1124	part of a light responsive element
TraesCS4A02G242600.1	I-box	gGATAAGGTG	1383	1432	part of a light responsive element
TraesCS4A02G242600.1	TCCC-motif	TCTCCCT	51	98	part of a light responsive element
TraesCS4A02G242600.1	TCT-motif	TCTTAC	570	616	part of a light responsive element
TraesCS4A02G242600.1	TCT-motif	TCTTAC	648	694	part of a light responsive element
TraesCS4A02G242600.1	TCT-motif	TCTTAC	773	819	part of a light responsive element
TraesCS4B02G072500.1	TCA-element	CCATCTTTTT	1501	1550	cis-acting element involved in low-temperature responsiveness
TraesCS4B02G072500.1	ABRE	ACGTG	549	594	cis-acting element involved in the abscisic acid responsiveness
TraesCS4B02G072500.1	ABRE	ACGTG	1371	1416	cis-acting element involved in the abscisic acid responsiveness
TraesCS4B02G072500.1	G-box	CACGTC	548	594	cis-acting regulatory element involved in light responsiveness
TraesCS4B02G072500.1	G-box	TACGTG	1370	1416	cis-acting regulatory element involved in light responsiveness
TraesCS4B02G072500.1	CGTCA-motif	CGTCA	1521	1566	cis-acting regulatory element involved in the MeJA-responsiveness
TraesCS4B02G072500.1	TGACG-motif	TGACG	1521	1566	cis-acting regulatory element involved in the MeJA-responsiveness
TraesCS4B02G072500.1	CAT-box	GCCACT	1059	1105	cis-acting regulatory element related to meristem expression
TraesCS4B02G072500.1	CAT-box	GCCACT	1440	1486	cis-acting regulatory element related to meristem expression
TraesCS4B02G072500.1	MYB	CAACCA	1647	1693	DNA-binding protein
TraesCS4B02G072500.1	Sp1	GGGCGG	361	407	light responsive element
TraesCS4B02G072500.1	Box 4	ATTAAT	1217	1263	part of a conserved DNA module involved in light responsiveness
TraesCS4B02G072500.1	GATA-motif	GATAGGA	1160	1207	part of a light responsive element
TraesCS4B02G072500.1	I-box	atGATAAGGTC	1470	1520	part of a light responsive element
TraesCS4B02G072500.1	I-box	gGATAAGGTG	1471	1520	part of a light responsive element
TraesCS4B02G072500.1	TCCC-motif	TCTCCCT	1446	1493	part of a light responsive element
TraesCS4B02G072500.1	TCT-motif	TCTTAC	145	191	part of a light responsive element
TraesCS4B02G072500.1	TCT-motif	TCTTAC	412	458	part of a light responsive element
TraesCS4B02G072500.1	TCT-motif	TCTTAC	442	488	part of a light responsive element
TraesCS4B02G072500.1	TCT-motif	TCTTAC	1315	1361	part of a light responsive element
TraesCS4B02G136900.1	TGA-element	AACGAC	227	273	auxin-responsive element
TraesCS4B02G136900.1	ABRE	ACGTG	1230	1275	cis-acting element involved in the abscisic acid responsiveness
TraesCS4B02G136900.1	ABRE	ACGTG	1325	1370	cis-acting element involved in the abscisic acid responsiveness
TraesCS4B02G136900.1	G-box	CACGAC	498	544	cis-acting regulatory element involved in light responsiveness
TraesCS4B02G136900.1	G-box	TACGTG	1324	1370	cis-acting regulatory element involved in light responsiveness
TraesCS4B02G136900.1	MYB	CAACCA	28	74	DNA-binding protein
TraesCS4B02G136900.1	MYB	CAACCA	677	723	DNA-binding protein
TraesCS4B02G136900.1	MYB	CAACAG	774	820	DNA-binding protein
TraesCS4B02G136900.1	MYB	CAACAG	1559	1605	DNA-binding protein
TraesCS4B02G136900.1	MYB	CAACAG	1753	1799	DNA-binding protein
TraesCS4B02G136900.1	MYB	CAACAG	1911	1957	DNA-binding protein
TraesCS4B02G136900.1	Box 4	ATTAAT	1551	1597	part of a conserved DNA module involved in light responsiveness
TraesCS4B02G136900.1	TCCC-motif	TCTCCCT	924	971	part of a light responsive element
TraesCS4B02G136900.1	TCT-motif	TCTTAC	699	745	part of a light responsive element
TraesCS4B02G172900.1	TGA-element	AACGAC	1298	1344	auxin-responsive element
TraesCS4B02G172900.1	TCA-element	CCATCTTTTT	1590	1639	cis-acting element involved in low-temperature responsiveness
TraesCS4B02G172900.1	ABRE	ACGTG	120	165	cis-acting element involved in the abscisic acid responsiveness
TraesCS4B02G172900.1	ABRE	ACGTG	156	201	cis-acting element involved in the abscisic acid responsiveness
TraesCS4B02G172900.1	ABRE	CACGTG	906	952	cis-acting element involved in the abscisic acid responsiveness
TraesCS4B02G172900.1	ABRE	ACGTG	907	952	cis-acting element involved in the abscisic acid responsiveness
TraesCS4B02G172900.1	ABRE	ACGTG	930	975	cis-acting element involved in the abscisic acid responsiveness
TraesCS4B02G172900.1	ABRE	ACGTG	1681	1726	cis-acting element involved in the abscisic acid responsiveness
TraesCS4B02G172900.1	G-box	CACGTC	119	165	cis-acting regulatory element involved in light responsiveness
TraesCS4B02G172900.1	G-box	CACGTC	155	201	cis-acting regulatory element involved in light responsiveness
TraesCS4B02G172900.1	G-box	CACGAC	730	776	cis-acting regulatory element involved in light responsiveness
TraesCS4B02G172900.1	G-box	CACGTG	906	952	cis-acting regulatory element involved in light responsiveness
TraesCS4B02G172900.1	G-box	TACGTG	929	975	cis-acting regulatory element involved in light responsiveness
TraesCS4B02G172900.1	CGTCA-motif	CGTCA	81	126	cis-acting regulatory element involved in the MeJA-responsiveness
TraesCS4B02G172900.1	CGTCA-motif	CGTCA	1377	1422	cis-acting regulatory element involved in the MeJA-responsiveness
TraesCS4B02G172900.1	TGACG-motif	TGACG	81	126	cis-acting regulatory element involved in the MeJA-responsiveness
TraesCS4B02G172900.1	TGACG-motif	TGACG	1377	1422	cis-acting regulatory element involved in the MeJA-responsiveness
TraesCS4B02G172900.1	MYB	CAACAG	1036	1082	DNA-binding protein
TraesCS4B02G172900.1	MYB	CAACAG	1217	1263	DNA-binding protein
TraesCS4B02G172900.1	MYB	TAACCA	1760	1806	DNA-binding protein
TraesCS4B02G172900.1	MYB	TAACCA	1824	1870	DNA-binding protein
TraesCS4B02G172900.1	GT1-motif	GGTTAAT	1761	1808	light responsive element
TraesCS4B02G172900.1	GT1-motif	GGTTAA	1875	1921	light responsive element
TraesCS4B02G172900.1	Sp1	GGGCGG	803	849	light responsive element
TraesCS4B02G172900.1	MBS	CAACTG	461	507	MYB binding site involved in drought-inducibility
TraesCS4B02G172900.1	MBS	CAACTG	461	507	MYB binding site involved in drought-inducibility
TraesCS4B02G172900.1	MBS	CAACTG	1039	1085	MYB binding site involved in drought-inducibility
TraesCS4B02G172900.1	MBS	CAACTG	1039	1085	MYB binding site involved in drought-inducibility
TraesCS4B02G172900.1	MBS	CAACTG	1805	1851	MYB binding site involved in drought-inducibility
TraesCS4B02G172900.1	MBS	CAACTG	1805	1851	MYB binding site involved in drought-inducibility
TraesCS4B02G172900.1	Box 4	ATTAAT	1631	1677	part of a conserved DNA module involved in light responsiveness
TraesCS4B02G172900.1	Box 4	ATTAAT	1889	1935	part of a conserved DNA module involved in light responsiveness
TraesCS4B02G172900.1	GATA-motif	AAGGATAAGG	1610	1659	part of a light responsive element
TraesCS4B02G174600.1	RY-element	CATGCATG	1913	1961	cis-acting regulatory element involved in seed-specific regulation
TraesCS4B02G174600.1	CGTCA-motif	CGTCA	434	479	cis-acting regulatory element involved in the MeJA-responsiveness
TraesCS4B02G174600.1	TGACG-motif	TGACG	434	479	cis-acting regulatory element involved in the MeJA-responsiveness
TraesCS4B02G174600.1	MYB	CAACCA	227	273	DNA-binding protein
TraesCS4B02G174600.1	MYB	TAACTG	691	737	DNA-binding protein
TraesCS4B02G174600.1	MYB	TAACCA	1242	1288	DNA-binding protein
TraesCS4B02G174600.1	MYB	CAACAG	1817	1863	DNA-binding protein
TraesCS4B02G174600.1	P-box	CCTTTTG	975	1022	gibberellin-responsive element
TraesCS4B02G174600.1	MBS	CAACTG	95	141	MYB binding site involved in drought-inducibility
TraesCS4B02G174600.1	MBS	CAACTG	95	141	MYB binding site involved in drought-inducibility
TraesCS4B02G174600.1	MBS	CAACTG	385	431	MYB binding site involved in drought-inducibility
TraesCS4B02G174600.1	MBS	CAACTG	385	431	MYB binding site involved in drought-inducibility
TraesCS4B02G174600.1	MBS	CAACTG	675	721	MYB binding site involved in drought-inducibility
TraesCS4B02G174600.1	MBS	CAACTG	1594	1640	MYB binding site involved in drought-inducibility
TraesCS4B02G174600.1	MBS	CAACTG	1594	1640	MYB binding site involved in drought-inducibility
TraesCS4B02G174600.1	MBS	CAACTG	1656	1702	MYB binding site involved in drought-inducibility
TraesCS4B02G174600.1	MBS	CAACTG	1656	1702	MYB binding site involved in drought-inducibility
TraesCS4B02G174600.1	MBS	CAACTG	675	721	MYB binding site involved in drought-inducibility
TraesCS4B02G174600.1	TCT-motif	TCTTAC	752	798	part of a light responsive element
TraesCS4B02G240100.1	LTR	CCGAAA	1702	1748	cis-acting element involved in low-temperature responsiveness
TraesCS4B02G240100.1	ABRE	TACGGTC	397	444	cis-acting element involved in the abscisic acid responsiveness
TraesCS4B02G240100.1	ABRE	CGTACGTGCA	400	449	cis-acting element involved in the abscisic acid responsiveness
TraesCS4B02G240100.1	ABRE	ACGTG	500	545	cis-acting element involved in the abscisic acid responsiveness
TraesCS4B02G240100.1	ABRE	ACGTG	1248	1293	cis-acting element involved in the abscisic acid responsiveness
TraesCS4B02G240100.1	ABRE	ACGTG	1317	1362	cis-acting element involved in the abscisic acid responsiveness
TraesCS4B02G240100.1	ABRE	GACACGTGGC	1393	1442	cis-acting element involved in the abscisic acid responsiveness
TraesCS4B02G240100.1	ABRE	ACGTG	1395	1440	cis-acting element involved in the abscisic acid responsiveness
TraesCS4B02G240100.1	G-box	CACGTC	500	546	cis-acting regulatory element involved in light responsiveness
TraesCS4B02G240100.1	G-box	CCACGTAA	1246	1294	cis-acting regulatory element involved in light responsiveness
TraesCS4B02G240100.1	G-box	TACGTG	1247	1293	cis-acting regulatory element involved in light responsiveness
TraesCS4B02G240100.1	G-box	TACGTG	1316	1362	cis-acting regulatory element involved in light responsiveness
TraesCS4B02G240100.1	CGTCA-motif	CGTCA	502	547	cis-acting regulatory element involved in the MeJA-responsiveness
TraesCS4B02G240100.1	CGTCA-motif	CGTCA	957	1002	cis-acting regulatory element involved in the MeJA-responsiveness
TraesCS4B02G240100.1	CGTCA-motif	CGTCA	1336	1381	cis-acting regulatory element involved in the MeJA-responsiveness
TraesCS4B02G240100.1	TGACG-motif	TGACG	502	547	cis-acting regulatory element involved in the MeJA-responsiveness
TraesCS4B02G240100.1	TGACG-motif	TGACG	957	1002	cis-acting regulatory element involved in the MeJA-responsiveness
TraesCS4B02G240100.1	TGACG-motif	TGACG	1336	1381	cis-acting regulatory element involved in the MeJA-responsiveness
TraesCS4B02G240100.1	CAT-box	GCCACT	1195	1241	cis-acting regulatory element related to meristem expression
TraesCS4B02G240100.1	P-box	CCTTTTG	1553	1600	gibberellin-responsive element
TraesCS4B02G240100.1	GT1-motif	GGTTAA	724	770	light responsive element
TraesCS4B02G240100.1	Sp1	GGGCGG	1845	1891	light responsive element
TraesCS4B02G240100.1	MBS	CAACTG	1272	1318	MYB binding site involved in drought-inducibility
TraesCS4B02G240100.1	MBS	CAACTG	1272	1318	MYB binding site involved in drought-inducibility
TraesCS4B02G240100.1	Box 4	ATTAAT	971	1017	part of a conserved DNA module involved in light responsiveness
TraesCS4B02G240100.1	I-box	cGATAAGGCG	1478	1527	part of a light responsive element
TraesCS4B02G240100.1	TCT-motif	TCTTAC	1205	1251	part of a light responsive element
TraesCS4B02G323600.1	LTR	CCGAAA	1027	1073	cis-acting element involved in low-temperature responsiveness
TraesCS4B02G323600.1	TCA-element	TCAGAAGAGG	248	297	cis-acting element involved in low-temperature responsiveness
TraesCS4B02G323600.1	ABRE	ACGTG	516	561	cis-acting element involved in the abscisic acid responsiveness
TraesCS4B02G323600.1	RY-element	CATGCATG	72	120	cis-acting regulatory element involved in seed-specific regulation
TraesCS4B02G323600.1	RY-element	CATGCATG	1628	1676	cis-acting regulatory element involved in seed-specific regulation
TraesCS4B02G323600.1	CGTCA-motif	CGTCA	472	517	cis-acting regulatory element involved in the MeJA-responsiveness
TraesCS4B02G323600.1	CGTCA-motif	CGTCA	1059	1104	cis-acting regulatory element involved in the MeJA-responsiveness
TraesCS4B02G323600.1	CGTCA-motif	CGTCA	1447	1492	cis-acting regulatory element involved in the MeJA-responsiveness
TraesCS4B02G323600.1	TGACG-motif	TGACG	472	517	cis-acting regulatory element involved in the MeJA-responsiveness
TraesCS4B02G323600.1	TGACG-motif	TGACG	1059	1104	cis-acting regulatory element involved in the MeJA-responsiveness
TraesCS4B02G323600.1	TGACG-motif	TGACG	1447	1492	cis-acting regulatory element involved in the MeJA-responsiveness
TraesCS4B02G323600.1	MYB	CAACCA	233	279	DNA-binding protein
TraesCS4B02G323600.1	MYB	CAACCA	544	590	DNA-binding protein
TraesCS4B02G323600.1	MYB	CAACAG	1580	1626	DNA-binding protein
TraesCS4B02G323600.1	MYB	CAACCA	1796	1842	DNA-binding protein
TraesCS4B02G323600.1	P-box	CCTTTTG	1710	1757	gibberellin-responsive element
TraesCS4B02G323600.1	MBS	CAACTG	466	512	MYB binding site involved in drought-inducibility
TraesCS4B02G323600.1	MBS	CAACTG	466	512	MYB binding site involved in drought-inducibility
TraesCS4B02G323600.1	TCCC-motif	TCTCCCT	1564	1611	part of a light responsive element
TraesCS4B02G323600.1	TCCC-motif	TCTCCCT	1786	1833	part of a light responsive element
TraesCS4B02G323600.1	AE-box	AGAAACAA	1714	1762	part of a module for light response
TraesCS4D02G071300.1	TGA-element	AACGAC	637	683	auxin-responsive element
TraesCS4D02G071300.1	TCA-element	CCATCTTTTT	1470	1519	cis-acting element involved in low-temperature responsiveness
TraesCS4D02G071300.1	ABRE	ACGTG	502	547	cis-acting element involved in the abscisic acid responsiveness
TraesCS4D02G071300.1	ABRE	ACGTG	1332	1377	cis-acting element involved in the abscisic acid responsiveness
TraesCS4D02G071300.1	G-box	CACGTC	502	548	cis-acting regulatory element involved in light responsiveness
TraesCS4D02G071300.1	G-box	TACGTG	1331	1377	cis-acting regulatory element involved in light responsiveness
TraesCS4D02G071300.1	CGTCA-motif	CGTCA	490	535	cis-acting regulatory element involved in the MeJA-responsiveness
TraesCS4D02G071300.1	CGTCA-motif	CGTCA	504	549	cis-acting regulatory element involved in the MeJA-responsiveness
TraesCS4D02G071300.1	CGTCA-motif	CGTCA	570	615	cis-acting regulatory element involved in the MeJA-responsiveness
TraesCS4D02G071300.1	CGTCA-motif	CGTCA	701	746	cis-acting regulatory element involved in the MeJA-responsiveness
TraesCS4D02G071300.1	CGTCA-motif	CGTCA	745	790	cis-acting regulatory element involved in the MeJA-responsiveness
TraesCS4D02G071300.1	CGTCA-motif	CGTCA	885	930	cis-acting regulatory element involved in the MeJA-responsiveness
TraesCS4D02G071300.1	CGTCA-motif	CGTCA	1490	1535	cis-acting regulatory element involved in the MeJA-responsiveness
TraesCS4D02G071300.1	TGACG-motif	TGACG	490	535	cis-acting regulatory element involved in the MeJA-responsiveness
TraesCS4D02G071300.1	TGACG-motif	TGACG	504	549	cis-acting regulatory element involved in the MeJA-responsiveness
TraesCS4D02G071300.1	TGACG-motif	TGACG	570	615	cis-acting regulatory element involved in the MeJA-responsiveness
TraesCS4D02G071300.1	TGACG-motif	TGACG	701	746	cis-acting regulatory element involved in the MeJA-responsiveness
TraesCS4D02G071300.1	TGACG-motif	TGACG	745	790	cis-acting regulatory element involved in the MeJA-responsiveness
TraesCS4D02G071300.1	TGACG-motif	TGACG	885	930	cis-acting regulatory element involved in the MeJA-responsiveness
TraesCS4D02G071300.1	TGACG-motif	TGACG	1490	1535	cis-acting regulatory element involved in the MeJA-responsiveness
TraesCS4D02G071300.1	MYB	CAACAG	462	508	DNA-binding protein
TraesCS4D02G071300.1	MYB	CAACAG	1750	1796	DNA-binding protein
TraesCS4D02G071300.1	P-box	CCTTTTG	1559	1606	gibberellin-responsive element
TraesCS4D02G071300.1	MBS	CAACTG	178	224	MYB binding site involved in drought-inducibility
TraesCS4D02G071300.1	MBS	CAACTG	178	224	MYB binding site involved in drought-inducibility
TraesCS4D02G071300.1	Box 4	ATTAAT	1176	1222	part of a conserved DNA module involved in light responsiveness
TraesCS4D02G071300.1	Box 4	ATTAAT	1514	1560	part of a conserved DNA module involved in light responsiveness
TraesCS4D02G071300.1	GATA-motif	AAGATAAGATT	56	106	part of a light responsive element
TraesCS4D02G071300.1	TCCC-motif	TCTCCCT	199	246	part of a light responsive element
TraesCS4D02G071300.1	TCCC-motif	TCTCCCT	230	277	part of a light responsive element
TraesCS4D02G071300.1	TCCC-motif	TCTCCCT	774	821	part of a light responsive element
TraesCS4D02G071300.1	TCCC-motif	TCTCCCT	1382	1429	part of a light responsive element
TraesCS4D02G071300.1	TCT-motif	TCTTAC	981	1027	part of a light responsive element
TraesCS4D02G071300.1	TCT-motif	TCTTAC	1276	1322	part of a light responsive element
TraesCS4D02G131500.1	TGA-element	AACGAC	1906	1952	auxin-responsive element
TraesCS4D02G131500.1	TCA-element	CCATCTTTTT	546	595	cis-acting element involved in low-temperature responsiveness
TraesCS4D02G131500.1	ABRE	ACGTG	1376	1421	cis-acting element involved in the abscisic acid responsiveness
TraesCS4D02G131500.1	G-box	CACGAC	925	971	cis-acting regulatory element involved in light responsiveness
TraesCS4D02G131500.1	G-box	TACGTG	1375	1421	cis-acting regulatory element involved in light responsiveness
TraesCS4D02G131500.1	MYB	CAACAG	318	364	DNA-binding protein
TraesCS4D02G131500.1	MYB	CAACCA	1084	1130	DNA-binding protein
TraesCS4D02G131500.1	MYB	CAACAG	1576	1622	DNA-binding protein
TraesCS4D02G131500.1	MYB	CAACAG	1772	1818	DNA-binding protein
TraesCS4D02G131500.1	MYB	CAACAG	1911	1957	DNA-binding protein
TraesCS4D02G131500.1	GT1-motif	GGTTAA	1972	2018	light responsive element
TraesCS4D02G131500.1	MBS	CAACTG	645	691	MYB binding site involved in drought-inducibility
TraesCS4D02G131500.1	MBS	CAACTG	645	691	MYB binding site involved in drought-inducibility
TraesCS4D02G131500.1	Box 4	ATTAAT	154	200	part of a conserved DNA module involved in light responsiveness
TraesCS4D02G131500.1	Box 4	ATTAAT	1568	1614	part of a conserved DNA module involved in light responsiveness
TraesCS4D02G131500.1	TCT-motif	TCTTAC	791	837	part of a light responsive element
TraesCS4D02G131500.1	TCT-motif	TCTTAC	1107	1153	part of a light responsive element
TraesCS4D02G131500.1	AE-box	AGAAACAA	421	469	part of a module for light response
TraesCS4D02G175000.3	TCA-element	CCATCTTTTT	1363	1412	cis-acting element involved in low-temperature responsiveness
TraesCS4D02G175000.3	TCA-element	CCATCTTTTT	1581	1630	cis-acting element involved in low-temperature responsiveness
TraesCS4D02G175000.3	ABRE	ACGTG	143	188	cis-acting element involved in the abscisic acid responsiveness
TraesCS4D02G175000.3	ABRE	CACGTG	887	933	cis-acting element involved in the abscisic acid responsiveness
TraesCS4D02G175000.3	ABRE	ACGTG	888	933	cis-acting element involved in the abscisic acid responsiveness
TraesCS4D02G175000.3	ABRE	ACGTG	911	956	cis-acting element involved in the abscisic acid responsiveness
TraesCS4D02G175000.3	ABRE	ACGTG	1678	1723	cis-acting element involved in the abscisic acid responsiveness
TraesCS4D02G175000.3	G-box	CACGTC	142	188	cis-acting regulatory element involved in light responsiveness
TraesCS4D02G175000.3	G-box	CACGAC	713	759	cis-acting regulatory element involved in light responsiveness
TraesCS4D02G175000.3	G-box	CACGTG	887	933	cis-acting regulatory element involved in light responsiveness
TraesCS4D02G175000.3	G-box	TACGTG	910	956	cis-acting regulatory element involved in light responsiveness
TraesCS4D02G175000.3	CGTCA-motif	CGTCA	19	64	cis-acting regulatory element involved in the MeJA-responsiveness
TraesCS4D02G175000.3	CGTCA-motif	CGTCA	1491	1536	cis-acting regulatory element involved in the MeJA-responsiveness
TraesCS4D02G175000.3	TGACG-motif	TGACG	19	64	cis-acting regulatory element involved in the MeJA-responsiveness
TraesCS4D02G175000.3	TGACG-motif	TGACG	1491	1536	cis-acting regulatory element involved in the MeJA-responsiveness
TraesCS4D02G175000.3	MYB	CAACAG	1209	1255	DNA-binding protein
TraesCS4D02G175000.3	MYB	CAACCA	1757	1803	DNA-binding protein
TraesCS4D02G175000.3	MYB	TAACCA	1821	1867	DNA-binding protein
TraesCS4D02G175000.3	MYB	TAACCA	1841	1887	DNA-binding protein
TraesCS4D02G175000.3	GT1-motif	GGTTAA	1875	1921	light responsive element
TraesCS4D02G175000.3	Sp1	GGGCGG	786	832	light responsive element
TraesCS4D02G175000.3	Sp1	GGGCGG	792	838	light responsive element
TraesCS4D02G175000.3	MBS	CAACTG	444	490	MYB binding site involved in drought-inducibility
TraesCS4D02G175000.3	MBS	CAACTG	444	490	MYB binding site involved in drought-inducibility
TraesCS4D02G175000.3	MBS	CAACTG	1020	1066	MYB binding site involved in drought-inducibility
TraesCS4D02G175000.3	MBS	CAACTG	1020	1066	MYB binding site involved in drought-inducibility
TraesCS4D02G175000.3	MBS	CAACTG	1802	1848	MYB binding site involved in drought-inducibility
TraesCS4D02G175000.3	MBS	CAACTG	1802	1848	MYB binding site involved in drought-inducibility
TraesCS4D02G175000.3	Box 4	ATTAAT	100	146	part of a conserved DNA module involved in light responsiveness
TraesCS4D02G175000.3	Box 4	ATTAAT	1622	1668	part of a conserved DNA module involved in light responsiveness
TraesCS4D02G175000.3	Box 4	ATTAAT	1889	1935	part of a conserved DNA module involved in light responsiveness
TraesCS4D02G175000.3	GATA-motif	AAGGATAAGG	1601	1650	part of a light responsive element
TraesCS4D02G175000.3	TCT-motif	TCTTAC	8	54	part of a light responsive element
TraesCS4D02G176500.1	ABRE	ACGTG	263	308	cis-acting element involved in the abscisic acid responsiveness
TraesCS4D02G176500.1	G-box	CACGAC	196	242	cis-acting regulatory element involved in light responsiveness
TraesCS4D02G176500.1	G-box	CACGTC	263	309	cis-acting regulatory element involved in light responsiveness
TraesCS4D02G176500.1	RY-element	CATGCATG	1912	1960	cis-acting regulatory element involved in seed-specific regulation
TraesCS4D02G176500.1	CGTCA-motif	CGTCA	265	310	cis-acting regulatory element involved in the MeJA-responsiveness
TraesCS4D02G176500.1	TGACG-motif	TGACG	265	310	cis-acting regulatory element involved in the MeJA-responsiveness
TraesCS4D02G176500.1	MYB	CAACCA	58	104	DNA-binding protein
TraesCS4D02G176500.1	MYB	TAACTG	522	568	DNA-binding protein
TraesCS4D02G176500.1	MYB	TAACCA	1235	1281	DNA-binding protein
TraesCS4D02G176500.1	MYB	CAACAG	1817	1863	DNA-binding protein
TraesCS4D02G176500.1	P-box	CCTTTTG	968	1015	gibberellin-responsive element
TraesCS4D02G176500.1	GT1-motif	GTGTGTGAA	881	930	light responsive element
TraesCS4D02G176500.1	MBS	CAACTG	216	262	MYB binding site involved in drought-inducibility
TraesCS4D02G176500.1	MBS	CAACTG	216	262	MYB binding site involved in drought-inducibility
TraesCS4D02G176500.1	MBS	CAACTG	506	552	MYB binding site involved in drought-inducibility
TraesCS4D02G176500.1	MBS	CAACTG	506	552	MYB binding site involved in drought-inducibility
TraesCS4D02G176500.1	MBS	CAACTG	1588	1634	MYB binding site involved in drought-inducibility
TraesCS4D02G176500.1	MBS	CAACTG	1588	1634	MYB binding site involved in drought-inducibility
TraesCS4D02G176500.1	MBS	CAACTG	1650	1696	MYB binding site involved in drought-inducibility
TraesCS4D02G176500.1	MBS	CAACTG	1650	1696	MYB binding site involved in drought-inducibility
TraesCS4D02G176500.1	TCT-motif	TCTTAC	360	406	part of a light responsive element
TraesCS4D02G176500.1	TCT-motif	TCTTAC	583	629	part of a light responsive element
TraesCS4D02G239900.1	LTR	CCGAAA	501	547	cis-acting element involved in low-temperature responsiveness
TraesCS4D02G239900.1	LTR	CCGAAA	1692	1738	cis-acting element involved in low-temperature responsiveness
TraesCS4D02G239900.1	TCA-element	CCATCTTTTT	1165	1214	cis-acting element involved in low-temperature responsiveness
TraesCS4D02G239900.1	ABRE	ACGTG	398	443	cis-acting element involved in the abscisic acid responsiveness
TraesCS4D02G239900.1	ABRE	AACCCGG	702	749	cis-acting element involved in the abscisic acid responsiveness
TraesCS4D02G239900.1	ABRE	TACGTGTC	904	952	cis-acting element involved in the abscisic acid responsiveness
TraesCS4D02G239900.1	ABRE	ACGTG	906	951	cis-acting element involved in the abscisic acid responsiveness
TraesCS4D02G239900.1	ABRE	ACGTG	1228	1273	cis-acting element involved in the abscisic acid responsiveness
TraesCS4D02G239900.1	ABRE	ACGTG	1300	1345	cis-acting element involved in the abscisic acid responsiveness
TraesCS4D02G239900.1	G-box	TACGTG	397	443	cis-acting regulatory element involved in light responsiveness
TraesCS4D02G239900.1	G-box	TACGTG	906	952	cis-acting regulatory element involved in light responsiveness
TraesCS4D02G239900.1	G-box	CCACGTAA	1226	1274	cis-acting regulatory element involved in light responsiveness
TraesCS4D02G239900.1	G-box	TACGTG	1227	1273	cis-acting regulatory element involved in light responsiveness
TraesCS4D02G239900.1	G-box	TACGTG	1299	1345	cis-acting regulatory element involved in light responsiveness
TraesCS4D02G239900.1	CAT-box	GCCACT	26	72	cis-acting regulatory element related to meristem expression
TraesCS4D02G239900.1	CAT-box	GCCACT	1175	1221	cis-acting regulatory element related to meristem expression
TraesCS4D02G239900.1	MYB	TAACTG	152	198	DNA-binding protein
TraesCS4D02G239900.1	MYB	TAACCA	168	214	DNA-binding protein
TraesCS4D02G239900.1	MYB	CAACAG	888	934	DNA-binding protein
TraesCS4D02G239900.1	P-box	CCTTTTG	1519	1566	gibberellin-responsive element
TraesCS4D02G239900.1	Sp1	GGGCGG	1621	1667	light responsive element
TraesCS4D02G239900.1	MBS	CAACTG	860	906	MYB binding site involved in drought-inducibility
TraesCS4D02G239900.1	MBS	CAACTG	860	906	MYB binding site involved in drought-inducibility
TraesCS4D02G239900.1	MBS	CAACTG	1255	1301	MYB binding site involved in drought-inducibility
TraesCS4D02G239900.1	MBS	CAACTG	1255	1301	MYB binding site involved in drought-inducibility
TraesCS4D02G239900.1	MRE	AACCTAA	818	865	MYB binding site involved in light responsiveness
TraesCS4D02G239900.1	Box 4	ATTAAT	117	163	part of a conserved DNA module involved in light responsiveness
TraesCS4D02G239900.1	I-box	cGATAAGGCG	1443	1492	part of a light responsive element
TraesCS4D02G239900.1	TCT-motif	TCTTAC	1066	1112	part of a light responsive element
TraesCS4D02G320400.1	ABRE	TACGGTC	705	752	cis-acting element involved in the abscisic acid responsiveness
TraesCS4D02G320400.1	ABRE	TACGTGTC	795	843	cis-acting element involved in the abscisic acid responsiveness
TraesCS4D02G320400.1	ABRE	ACGTG	796	841	cis-acting element involved in the abscisic acid responsiveness
TraesCS4D02G320400.1	ABRE	ACGTG	1397	1442	cis-acting element involved in the abscisic acid responsiveness
TraesCS4D02G320400.1	G-box	TACGTG	795	841	cis-acting regulatory element involved in light responsiveness
TraesCS4D02G320400.1	G-box	TACGTG	1396	1442	cis-acting regulatory element involved in light responsiveness
TraesCS4D02G320400.1	RY-element	CATGCATG	1662	1710	cis-acting regulatory element involved in seed-specific regulation
TraesCS4D02G320400.1	CGTCA-motif	CGTCA	566	611	cis-acting regulatory element involved in the MeJA-responsiveness
TraesCS4D02G320400.1	CGTCA-motif	CGTCA	722	767	cis-acting regulatory element involved in the MeJA-responsiveness
TraesCS4D02G320400.1	TGACG-motif	TGACG	566	611	cis-acting regulatory element involved in the MeJA-responsiveness
TraesCS4D02G320400.1	TGACG-motif	TGACG	722	767	cis-acting regulatory element involved in the MeJA-responsiveness
TraesCS4D02G320400.1	MYB	CAACCA	372	418	DNA-binding protein
TraesCS4D02G320400.1	MYB	CAACCA	745	791	DNA-binding protein
TraesCS4D02G320400.1	MYB	CAACAG	760	806	DNA-binding protein
TraesCS4D02G320400.1	MYB	CAACCA	1119	1165	DNA-binding protein
TraesCS4D02G320400.1	MYB	TAACCA	1358	1404	DNA-binding protein
TraesCS4D02G320400.1	MYB	TAACTG	1362	1408	DNA-binding protein
TraesCS4D02G320400.1	MYB	CAACAG	1614	1660	DNA-binding protein
TraesCS4D02G320400.1	MYB	CAACCA	1809	1855	DNA-binding protein
TraesCS4D02G320400.1	P-box	CCTTTTG	1736	1783	gibberellin-responsive element
TraesCS4D02G320400.1	GT1-motif	GGTTAA	1357	1403	light responsive element
TraesCS4D02G320400.1	Sp1	GGGCGG	1232	1278	light responsive element
TraesCS4D02G320400.1	MBS	CAACTG	919	965	MYB binding site involved in drought-inducibility
TraesCS4D02G320400.1	MBS	CAACTG	919	965	MYB binding site involved in drought-inducibility
TraesCS4D02G320400.1	TCCC-motif	TCTCCCT	1598	1645	part of a light responsive element
TraesCS5A02G064700.1	ABRE	ACGTG	1204	1249	cis-acting element involved in the abscisic acid responsiveness
TraesCS5A02G064700.1	ABRE	CGTACGTGCA	1212	1261	cis-acting element involved in the abscisic acid responsiveness
TraesCS5A02G064700.1	ABRE	AACCCGG	1729	1776	cis-acting element involved in the abscisic acid responsiveness
TraesCS5A02G064700.1	CGTCA-motif	CGTCA	669	714	cis-acting regulatory element involved in the MeJA-responsiveness
TraesCS5A02G064700.1	TGACG-motif	TGACG	669	714	cis-acting regulatory element involved in the MeJA-responsiveness
TraesCS5A02G064700.1	MYB	TAACCA	374	420	DNA-binding protein
TraesCS5A02G064700.1	MBS	CAACTG	104	150	MYB binding site involved in drought-inducibility
TraesCS5A02G064700.1	MBS	CAACTG	370	416	MYB binding site involved in drought-inducibility
TraesCS5A02G064700.1	MBS	CAACTG	104	150	MYB binding site involved in drought-inducibility
TraesCS5A02G064700.1	MBS	CAACTG	370	416	MYB binding site involved in drought-inducibility
TraesCS5A02G064700.1	Box 4	ATTAAT	1080	1126	part of a conserved DNA module involved in light responsiveness
TraesCS5A02G064700.1	Box 4	ATTAAT	1182	1228	part of a conserved DNA module involved in light responsiveness
TraesCS5A02G064700.1	GATA-motif	AAGGATAAGG	458	507	part of a light responsive element
TraesCS5A02G064700.1	GATA-motif	AAGGATAAGG	1936	1985	part of a light responsive element
TraesCS5A02G064700.1	I-box	atGATAAGGTC	459	509	part of a light responsive element
TraesCS5A02G064700.1	I-box	TAGATAACC	499	548	part of a light responsive element
TraesCS5A02G064700.1	TCT-motif	TCTTAC	189	235	part of a light responsive element
TraesCS5A02G068900.2	TGA-element	AACGAC	1896	1942	auxin-responsive element
TraesCS5A02G068900.2	LTR	CCGAAA	1774	1820	cis-acting element involved in low-temperature responsiveness
TraesCS5A02G068900.2	TCA-element	TCAGAAGAGG	1152	1201	cis-acting element involved in low-temperature responsiveness
TraesCS5A02G068900.2	ABRE	GCCGCGTGGC	757	806	cis-acting element involved in the abscisic acid responsiveness
TraesCS5A02G068900.2	ABRE	CACGTG	759	805	cis-acting element involved in the abscisic acid responsiveness
TraesCS5A02G068900.2	ABRE	ACGTG	760	805	cis-acting element involved in the abscisic acid responsiveness
TraesCS5A02G068900.2	G-box	GCCACGTGGA	757	806	cis-acting regulatory element involved in light responsiveness
TraesCS5A02G068900.2	G-box	CACGTG	759	805	cis-acting regulatory element involved in light responsiveness
TraesCS5A02G068900.2	CGTCA-motif	CGTCA	322	367	cis-acting regulatory element involved in the MeJA-responsiveness
TraesCS5A02G068900.2	CGTCA-motif	CGTCA	352	397	cis-acting regulatory element involved in the MeJA-responsiveness
TraesCS5A02G068900.2	CGTCA-motif	CGTCA	454	499	cis-acting regulatory element involved in the MeJA-responsiveness
TraesCS5A02G068900.2	CGTCA-motif	CGTCA	927	972	cis-acting regulatory element involved in the MeJA-responsiveness
TraesCS5A02G068900.2	TGACG-motif	TGACG	322	367	cis-acting regulatory element involved in the MeJA-responsiveness
TraesCS5A02G068900.2	TGACG-motif	TGACG	352	397	cis-acting regulatory element involved in the MeJA-responsiveness
TraesCS5A02G068900.2	TGACG-motif	TGACG	454	499	cis-acting regulatory element involved in the MeJA-responsiveness
TraesCS5A02G068900.2	TGACG-motif	TGACG	927	972	cis-acting regulatory element involved in the MeJA-responsiveness
TraesCS5A02G068900.2	CAT-box	GCCACT	139	185	cis-acting regulatory element related to meristem expression
TraesCS5A02G068900.2	MYB	CAACCA	58	104	DNA-binding protein
TraesCS5A02G068900.2	MYB	TAACCA	783	829	DNA-binding protein
TraesCS5A02G068900.2	MYB	CAACCA	898	944	DNA-binding protein
TraesCS5A02G068900.2	Sp1	GGGCGG	287	333	light responsive element
TraesCS5A02G068900.2	Sp1	GGGCGG	1795	1841	light responsive element
TraesCS5A02G068900.2	MBS	CAACTG	457	503	MYB binding site involved in drought-inducibility
TraesCS5A02G068900.2	MBS	CAACTG	457	503	MYB binding site involved in drought-inducibility
TraesCS5A02G068900.2	Box 4	ATTAAT	179	225	part of a conserved DNA module involved in light responsiveness
TraesCS5A02G068900.2	GATA-motif	GATAGGG	403	450	part of a light responsive element
TraesCS5A02G068900.2	GATA-motif	GATAGGA	602	649	part of a light responsive element
TraesCS5A02G068900.2	GATA-motif	AAGATAAGATT	1015	1065	part of a light responsive element
TraesCS5A02G068900.2	GATA-motif	AAGGATAAGG	1693	1742	part of a light responsive element
TraesCS5A02G068900.2	I-box	gGATAAGGTG	152	201	part of a light responsive element
TraesCS5A02G153000.1	LTR	CCGAAA	382	428	cis-acting element involved in low-temperature responsiveness
TraesCS5A02G153000.1	TCA-element	CCATCTTTTT	368	417	cis-acting element involved in low-temperature responsiveness
TraesCS5A02G153000.1	ABRE	GCCGCGTGGC	167	217	cis-acting element involved in the abscisic acid responsiveness
TraesCS5A02G153000.1	ABRE	CGTACGTGCA	733	782	cis-acting element involved in the abscisic acid responsiveness
TraesCS5A02G153000.1	ABRE	ACGTG	1174	1219	cis-acting element involved in the abscisic acid responsiveness
TraesCS5A02G153000.1	ABRE	ACGTG	1263	1308	cis-acting element involved in the abscisic acid responsiveness
TraesCS5A02G153000.1	ABRE	ACGTG	1543	1588	cis-acting element involved in the abscisic acid responsiveness
TraesCS5A02G153000.1	G-box	CACGAC	204	250	cis-acting regulatory element involved in light responsiveness
TraesCS5A02G153000.1	G-box	TACGTG	1174	1220	cis-acting regulatory element involved in light responsiveness
TraesCS5A02G153000.1	G-box	TACGTG	1263	1309	cis-acting regulatory element involved in light responsiveness
TraesCS5A02G153000.1	G-box	TACGTG	1543	1589	cis-acting regulatory element involved in light responsiveness
TraesCS5A02G153000.1	RY-element	CATGCATG	1233	1281	cis-acting regulatory element involved in seed-specific regulation
TraesCS5A02G153000.1	CGTCA-motif	CGTCA	414	459	cis-acting regulatory element involved in the MeJA-responsiveness
TraesCS5A02G153000.1	CGTCA-motif	CGTCA	1902	1947	cis-acting regulatory element involved in the MeJA-responsiveness
TraesCS5A02G153000.1	CGTCA-motif	CGTCA	1934	1979	cis-acting regulatory element involved in the MeJA-responsiveness
TraesCS5A02G153000.1	TGACG-motif	TGACG	414	459	cis-acting regulatory element involved in the MeJA-responsiveness
TraesCS5A02G153000.1	TGACG-motif	TGACG	1902	1947	cis-acting regulatory element involved in the MeJA-responsiveness
TraesCS5A02G153000.1	TGACG-motif	TGACG	1934	1979	cis-acting regulatory element involved in the MeJA-responsiveness
TraesCS5A02G153000.1	CAT-box	GCCACT	177	223	cis-acting regulatory element related to meristem expression
TraesCS5A02G153000.1	MYB	TAACCA	444	490	DNA-binding protein
TraesCS5A02G153000.1	MYB	TAACCA	1550	1596	DNA-binding protein
TraesCS5A02G153000.1	P-box	CCTTTTG	747	794	gibberellin-responsive element
TraesCS5A02G153000.1	GT1-motif	GGTTAA	445	491	light responsive element
TraesCS5A02G153000.1	Sp1	GGGCGG	139	185	light responsive element
TraesCS5A02G153000.1	Sp1	GGGCGG	1621	1667	light responsive element
TraesCS5A02G153000.1	TCT-motif	TCTTAC	605	651	part of a light responsive element
TraesCS5A02G178500.1	TGA-element	AACGAC	318	364	auxin-responsive element
TraesCS5A02G178500.1	TGA-element	AACGAC	948	994	auxin-responsive element
TraesCS5A02G178500.1	LTR	CCGAAA	1012	1058	cis-acting element involved in low-temperature responsiveness
TraesCS5A02G178500.1	ABRE	ACGTG	178	223	cis-acting element involved in the abscisic acid responsiveness
TraesCS5A02G178500.1	ABRE	TACGGTC	805	852	cis-acting element involved in the abscisic acid responsiveness
TraesCS5A02G178500.1	G-box	CACGAC	98	144	cis-acting regulatory element involved in light responsiveness
TraesCS5A02G178500.1	G-box	CACGTC	178	224	cis-acting regulatory element involved in light responsiveness
TraesCS5A02G178500.1	G-box	CACGAC	796	842	cis-acting regulatory element involved in light responsiveness
TraesCS5A02G178500.1	G-box	CACGAC	1820	1866	cis-acting regulatory element involved in light responsiveness
TraesCS5A02G178500.1	CGTCA-motif	CGTCA	8	53	cis-acting regulatory element involved in the MeJA-responsiveness
TraesCS5A02G178500.1	CGTCA-motif	CGTCA	237	282	cis-acting regulatory element involved in the MeJA-responsiveness
TraesCS5A02G178500.1	CGTCA-motif	CGTCA	286	331	cis-acting regulatory element involved in the MeJA-responsiveness
TraesCS5A02G178500.1	CGTCA-motif	CGTCA	300	345	cis-acting regulatory element involved in the MeJA-responsiveness
TraesCS5A02G178500.1	CGTCA-motif	CGTCA	676	721	cis-acting regulatory element involved in the MeJA-responsiveness
TraesCS5A02G178500.1	CGTCA-motif	CGTCA	1246	1291	cis-acting regulatory element involved in the MeJA-responsiveness
TraesCS5A02G178500.1	CGTCA-motif	CGTCA	1720	1765	cis-acting regulatory element involved in the MeJA-responsiveness
TraesCS5A02G178500.1	TGACG-motif	TGACG	8	53	cis-acting regulatory element involved in the MeJA-responsiveness
TraesCS5A02G178500.1	TGACG-motif	TGACG	237	282	cis-acting regulatory element involved in the MeJA-responsiveness
TraesCS5A02G178500.1	TGACG-motif	TGACG	286	331	cis-acting regulatory element involved in the MeJA-responsiveness
TraesCS5A02G178500.1	TGACG-motif	TGACG	300	345	cis-acting regulatory element involved in the MeJA-responsiveness
TraesCS5A02G178500.1	TGACG-motif	TGACG	676	721	cis-acting regulatory element involved in the MeJA-responsiveness
TraesCS5A02G178500.1	TGACG-motif	TGACG	1246	1291	cis-acting regulatory element involved in the MeJA-responsiveness
TraesCS5A02G178500.1	TGACG-motif	TGACG	1720	1765	cis-acting regulatory element involved in the MeJA-responsiveness
TraesCS5A02G178500.1	MYB	CAACCA	500	546	DNA-binding protein
TraesCS5A02G178500.1	MYB	CAACCA	913	959	DNA-binding protein
TraesCS5A02G178500.1	MYB	CAACCA	1555	1601	DNA-binding protein
TraesCS5A02G178500.1	Sp1	GGGCGG	561	607	light responsive element
TraesCS5A02G178500.1	MBS	CAACTG	1158	1204	MYB binding site involved in drought-inducibility
TraesCS5A02G178500.1	MBS	CAACTG	1158	1204	MYB binding site involved in drought-inducibility
TraesCS5A02G178500.1	MBS	CAACTG	1446	1492	MYB binding site involved in drought-inducibility
TraesCS5A02G178500.1	MBS	CAACTG	1446	1492	MYB binding site involved in drought-inducibility
TraesCS5A02G178500.1	GATA-motif	AAGATAAGATT	68	118	part of a light responsive element
TraesCS5A02G178600.1	TGA-element	AACGAC	1390	1436	auxin-responsive element
TraesCS5A02G178600.1	TGA-element	AACGAC	1502	1548	auxin-responsive element
TraesCS5A02G178600.1	ABRE	ACGTG	703	748	cis-acting element involved in the abscisic acid responsiveness
TraesCS5A02G178600.1	ABRE	AACCCGG	1617	1664	cis-acting element involved in the abscisic acid responsiveness
TraesCS5A02G178600.1	CGTCA-motif	CGTCA	766	811	cis-acting regulatory element involved in the MeJA-responsiveness
TraesCS5A02G178600.1	TGACG-motif	TGACG	766	811	cis-acting regulatory element involved in the MeJA-responsiveness
TraesCS5A02G178600.1	CAT-box	GCCACT	946	992	cis-acting regulatory element related to meristem expression
TraesCS5A02G178600.1	CAT-box	GCCACT	1241	1287	cis-acting regulatory element related to meristem expression
TraesCS5A02G178600.1	MYB	TAACTG	114	160	DNA-binding protein
TraesCS5A02G178600.1	MYB	TAACTG	239	285	DNA-binding protein
TraesCS5A02G178600.1	MYB	CAACCA	406	452	DNA-binding protein
TraesCS5A02G178600.1	MYB	CAACCA	916	962	DNA-binding protein
TraesCS5A02G178600.1	MYB	CAACCA	928	974	DNA-binding protein
TraesCS5A02G178600.1	MYB	TAACCA	1595	1641	DNA-binding protein
TraesCS5A02G178600.1	Sp1	GGGCGG	1118	1164	light responsive element
TraesCS5A02G178600.1	MBS	CAACTG	870	916	MYB binding site involved in drought-inducibility
TraesCS5A02G178600.1	MBS	CAACTG	870	916	MYB binding site involved in drought-inducibility
TraesCS5A02G178600.1	Box 4	ATTAAT	96	142	part of a conserved DNA module involved in light responsiveness
TraesCS5A02G178600.1	Box 4	ATTAAT	1793	1839	part of a conserved DNA module involved in light responsiveness
TraesCS5A02G178600.1	GATA-motif	GATAGGG	1734	1781	part of a light responsive element
TraesCS5A02G178600.1	TCT-motif	TCTTAC	209	255	part of a light responsive element
TraesCS5A02G178600.1	TCT-motif	TCTTAC	959	1005	part of a light responsive element
TraesCS5A02G178600.1	TCT-motif	TCTTAC	1643	1689	part of a light responsive element
TraesCS5A02G178600.1	AE-box	AGAAACAA	873	921	part of a module for light response
TraesCS5A02G203200.1	LTR	CCGAAA	939	985	cis-acting element involved in low-temperature responsiveness
TraesCS5A02G203200.1	TCA-element	TCAGAAGAGG	1396	1445	cis-acting element involved in low-temperature responsiveness
TraesCS5A02G203200.1	ABRE	ACGTG	98	143	cis-acting element involved in the abscisic acid responsiveness
TraesCS5A02G203200.1	ABRE	CACGTG	466	512	cis-acting element involved in the abscisic acid responsiveness
TraesCS5A02G203200.1	ABRE	ACGTG	467	512	cis-acting element involved in the abscisic acid responsiveness
TraesCS5A02G203200.1	ABRE	CGCACGTGTC	816	865	cis-acting element involved in the abscisic acid responsiveness
TraesCS5A02G203200.1	ABRE	ACGTG	1437	1482	cis-acting element involved in the abscisic acid responsiveness
TraesCS5A02G203200.1	G-box	CACGTC	97	143	cis-acting regulatory element involved in light responsiveness
TraesCS5A02G203200.1	G-box	CACGTG	466	512	cis-acting regulatory element involved in light responsiveness
TraesCS5A02G203200.1	G-box	TACGTG	1437	1483	cis-acting regulatory element involved in light responsiveness
TraesCS5A02G203200.1	RY-element	CATGCATG	1283	1331	cis-acting regulatory element involved in seed-specific regulation
TraesCS5A02G203200.1	CGTCA-motif	CGTCA	96	141	cis-acting regulatory element involved in the MeJA-responsiveness
TraesCS5A02G203200.1	CGTCA-motif	CGTCA	310	355	cis-acting regulatory element involved in the MeJA-responsiveness
TraesCS5A02G203200.1	TGACG-motif	TGACG	96	141	cis-acting regulatory element involved in the MeJA-responsiveness
TraesCS5A02G203200.1	TGACG-motif	TGACG	310	355	cis-acting regulatory element involved in the MeJA-responsiveness
TraesCS5A02G203200.1	MYB	TAACCA	87	133	DNA-binding protein
TraesCS5A02G203200.1	MYB	CAACCA	1270	1316	DNA-binding protein
TraesCS5A02G203200.1	MYB	TAACTG	1296	1342	DNA-binding protein
TraesCS5A02G203200.1	P-box	CCTTTTG	1637	1684	gibberellin-responsive element
TraesCS5A02G203200.1	P-box	CCTTTTG	1764	1811	gibberellin-responsive element
TraesCS5A02G203200.1	GT1-motif	GGTTAA	514	560	light responsive element
TraesCS5A02G203200.1	Sp1	GGGCGG	1838	1884	light responsive element
TraesCS5A02G203200.1	GATA-motif	GATAGGG	1496	1543	part of a light responsive element
TraesCS5A02G203200.1	TCCC-motif	TCTCCCT	1056	1103	part of a light responsive element
TraesCS5A02G203200.1	TCCC-motif	TCTCCCT	1240	1287	part of a light responsive element
TraesCS5A02G203200.1	TCCC-motif	TCTCCCT	1606	1653	part of a light responsive element
TraesCS5A02G203200.1	AE-box	AGAAACAA	1442	1490	part of a module for light response
TraesCS5A02G401600.1	TCA-element	CCATCTTTTT	1449	1499	cis-acting element involved in low-temperature responsiveness
TraesCS5A02G401600.1	ABRE	GACACGTGGC	949	998	cis-acting element involved in the abscisic acid responsiveness
TraesCS5A02G401600.1	ABRE	ACGTG	1083	1128	cis-acting element involved in the abscisic acid responsiveness
TraesCS5A02G401600.1	ABRE	ACGTG	1130	1175	cis-acting element involved in the abscisic acid responsiveness
TraesCS5A02G401600.1	ABRE	CGTACGTGCA	1412	1461	cis-acting element involved in the abscisic acid responsiveness
TraesCS5A02G401600.1	ABRE	ACGTG	1517	1562	cis-acting element involved in the abscisic acid responsiveness
TraesCS5A02G401600.1	ABRE	ACGTG	1628	1673	cis-acting element involved in the abscisic acid responsiveness
TraesCS5A02G401600.1	G-box	CACGAC	50	96	cis-acting regulatory element involved in light responsiveness
TraesCS5A02G401600.1	G-box	CACGAC	121	167	cis-acting regulatory element involved in light responsiveness
TraesCS5A02G401600.1	G-box	TACGTG	1083	1129	cis-acting regulatory element involved in light responsiveness
TraesCS5A02G401600.1	G-box	CCACGTAA	1129	1177	cis-acting regulatory element involved in light responsiveness
TraesCS5A02G401600.1	G-box	TACGTG	1130	1176	cis-acting regulatory element involved in light responsiveness
TraesCS5A02G401600.1	G-box	TACGTG	1517	1563	cis-acting regulatory element involved in light responsiveness
TraesCS5A02G401600.1	G-box	CACGTC	1627	1673	cis-acting regulatory element involved in light responsiveness
TraesCS5A02G401600.1	MYB	CAACAG	152	198	DNA-binding protein
TraesCS5A02G401600.1	MYB	CAACAG	163	209	DNA-binding protein
TraesCS5A02G401600.1	MYB	CAACCA	1853	1899	DNA-binding protein
TraesCS5A02G401600.1	GT1-motif	GGTTAAT	1396	1443	light responsive element
TraesCS5A02G401600.1	GATA-motif	GATAGGA	396	443	part of a light responsive element
TraesCS5A02G401600.1	GATA-motif	GATAGGA	766	813	part of a light responsive element
TraesCS5A02G401600.1	GATA-motif	GATAGGA	1837	1884	part of a light responsive element
TraesCS5A02G401600.1	TCCC-motif	TCTCCCT	1713	1760	part of a light responsive element
TraesCS5A02G402800.1	ABRE	ACGTG	457	502	cis-acting element involved in the abscisic acid responsiveness
TraesCS5A02G402800.1	ABRE	ACGTG	1444	1489	cis-acting element involved in the abscisic acid responsiveness
TraesCS5A02G402800.1	G-box	CACGTC	456	502	cis-acting regulatory element involved in light responsiveness
TraesCS5A02G402800.1	G-box	GCCACGTGGA	1023	1072	cis-acting regulatory element involved in light responsiveness
TraesCS5A02G402800.1	G-box	TACGTG	1444	1490	cis-acting regulatory element involved in light responsiveness
TraesCS5A02G402800.1	CGTCA-motif	CGTCA	242	287	cis-acting regulatory element involved in the MeJA-responsiveness
TraesCS5A02G402800.1	CGTCA-motif	CGTCA	398	443	cis-acting regulatory element involved in the MeJA-responsiveness
TraesCS5A02G402800.1	CGTCA-motif	CGTCA	455	500	cis-acting regulatory element involved in the MeJA-responsiveness
TraesCS5A02G402800.1	CGTCA-motif	CGTCA	919	964	cis-acting regulatory element involved in the MeJA-responsiveness
TraesCS5A02G402800.1	CGTCA-motif	CGTCA	1228	1273	cis-acting regulatory element involved in the MeJA-responsiveness
TraesCS5A02G402800.1	TGACG-motif	TGACG	242	287	cis-acting regulatory element involved in the MeJA-responsiveness
TraesCS5A02G402800.1	TGACG-motif	TGACG	398	443	cis-acting regulatory element involved in the MeJA-responsiveness
TraesCS5A02G402800.1	TGACG-motif	TGACG	455	500	cis-acting regulatory element involved in the MeJA-responsiveness
TraesCS5A02G402800.1	TGACG-motif	TGACG	919	964	cis-acting regulatory element involved in the MeJA-responsiveness
TraesCS5A02G402800.1	TGACG-motif	TGACG	1228	1273	cis-acting regulatory element involved in the MeJA-responsiveness
TraesCS5A02G402800.1	MYB	TAACTG	1047	1093	DNA-binding protein
TraesCS5A02G402800.1	MYB	CAACCA	1150	1196	DNA-binding protein
TraesCS5A02G402800.1	MYB	TAACTG	1224	1270	DNA-binding protein
TraesCS5A02G402800.1	P-box	CCTTTTG	1739	1786	gibberellin-responsive element
TraesCS5A02G402800.1	GT1-motif	GTGTGTGAA	112	161	light responsive element
TraesCS5A02G402800.1	MBS	CAACTG	1373	1419	MYB binding site involved in drought-inducibility
TraesCS5A02G402800.1	MBS	CAACTG	1373	1419	MYB binding site involved in drought-inducibility
TraesCS5A02G402800.1	Box 4	ATTAAT	38	84	part of a conserved DNA module involved in light responsiveness
TraesCS5A02G402800.1	TCCC-motif	TCTCCCT	1749	1796	part of a light responsive element
TraesCS5A02G496100.1	LTR	CCGAAA	77	123	cis-acting element involved in low-temperature responsiveness
TraesCS5A02G496100.1	TCA-element	CCATCTTTTT	609	658	cis-acting element involved in low-temperature responsiveness
TraesCS5A02G496100.1	ABRE	CGTACGTGCA	232	281	cis-acting element involved in the abscisic acid responsiveness
TraesCS5A02G496100.1	ABRE	ACGTG	294	339	cis-acting element involved in the abscisic acid responsiveness
TraesCS5A02G496100.1	ABRE	ACGTG	625	670	cis-acting element involved in the abscisic acid responsiveness
TraesCS5A02G496100.1	ABRE	ACGTG	1424	1469	cis-acting element involved in the abscisic acid responsiveness
TraesCS5A02G496100.1	G-box	TAAACGTG	622	670	cis-acting regulatory element involved in light responsiveness
TraesCS5A02G496100.1	RY-element	CATGCATG	1647	1695	cis-acting regulatory element involved in seed-specific regulation
TraesCS5A02G496100.1	CAT-box	GCCACT	1642	1688	cis-acting regulatory element related to meristem expression
TraesCS5A02G496100.1	MYB	CAACCA	203	249	DNA-binding protein
TraesCS5A02G496100.1	MYB	TAACTG	273	319	DNA-binding protein
TraesCS5A02G496100.1	MYB	CAACAG	1599	1645	DNA-binding protein
TraesCS5A02G496100.1	MYB	CAACCA	1790	1836	DNA-binding protein
TraesCS5A02G496100.1	P-box	CCTTTTG	1706	1753	gibberellin-responsive element
TraesCS5A02G496100.1	TCCC-motif	TCTCCCT	1485	1532	part of a light responsive element
TraesCS5A02G496100.1	TCCC-motif	TCTCCCT	1724	1771	part of a light responsive element
TraesCS5B02G068000.1	ABRE	ACGTG	806	851	cis-acting element involved in the abscisic acid responsiveness
TraesCS5B02G068000.1	ABRE	ACGTG	1159	1204	cis-acting element involved in the abscisic acid responsiveness
TraesCS5B02G068000.1	ABRE	AACCCGG	1732	1779	cis-acting element involved in the abscisic acid responsiveness
TraesCS5B02G068000.1	G-box	TACGTG	805	851	cis-acting regulatory element involved in light responsiveness
TraesCS5B02G068000.1	G-box	TACGTG	1159	1205	cis-acting regulatory element involved in light responsiveness
TraesCS5B02G068000.1	CGTCA-motif	CGTCA	106	151	cis-acting regulatory element involved in the MeJA-responsiveness
TraesCS5B02G068000.1	TGACG-motif	TGACG	106	151	cis-acting regulatory element involved in the MeJA-responsiveness
TraesCS5B02G068000.1	MYB	CAACCA	1141	1187	DNA-binding protein
TraesCS5B02G068000.1	Box 4	ATTAAT	459	505	part of a conserved DNA module involved in light responsiveness
TraesCS5B02G075300.1	TGA-element	AACGAC	420	466	auxin-responsive element
TraesCS5B02G075300.1	TGA-element	AACGAC	1889	1935	auxin-responsive element
TraesCS5B02G075300.1	LTR	CCGAAA	1765	1811	cis-acting element involved in low-temperature responsiveness
TraesCS5B02G075300.1	TCA-element	CCATCTTTTT	885	934	cis-acting element involved in low-temperature responsiveness
TraesCS5B02G075300.1	TCA-element	TCAGAAGAGG	1113	1162	cis-acting element involved in low-temperature responsiveness
TraesCS5B02G075300.1	ABRE	ACGTG	33	78	cis-acting element involved in the abscisic acid responsiveness
TraesCS5B02G075300.1	ABRE	ACGTG	370	415	cis-acting element involved in the abscisic acid responsiveness
TraesCS5B02G075300.1	ABRE	GCCGCGTGGC	699	748	cis-acting element involved in the abscisic acid responsiveness
TraesCS5B02G075300.1	ABRE	CACGTG	701	747	cis-acting element involved in the abscisic acid responsiveness
TraesCS5B02G075300.1	ABRE	ACGTG	702	747	cis-acting element involved in the abscisic acid responsiveness
TraesCS5B02G075300.1	G-box	CACGTC	32	78	cis-acting regulatory element involved in light responsiveness
TraesCS5B02G075300.1	G-box	TACGTG	369	415	cis-acting regulatory element involved in light responsiveness
TraesCS5B02G075300.1	G-box	GCCACGTGGA	699	748	cis-acting regulatory element involved in light responsiveness
TraesCS5B02G075300.1	G-box	CACGTG	701	747	cis-acting regulatory element involved in light responsiveness
TraesCS5B02G075300.1	CGTCA-motif	CGTCA	31	76	cis-acting regulatory element involved in the MeJA-responsiveness
TraesCS5B02G075300.1	CGTCA-motif	CGTCA	428	473	cis-acting regulatory element involved in the MeJA-responsiveness
TraesCS5B02G075300.1	CGTCA-motif	CGTCA	870	915	cis-acting regulatory element involved in the MeJA-responsiveness
TraesCS5B02G075300.1	TGACG-motif	TGACG	31	76	cis-acting regulatory element involved in the MeJA-responsiveness
TraesCS5B02G075300.1	TGACG-motif	TGACG	428	473	cis-acting regulatory element involved in the MeJA-responsiveness
TraesCS5B02G075300.1	TGACG-motif	TGACG	870	915	cis-acting regulatory element involved in the MeJA-responsiveness
TraesCS5B02G075300.1	MYB	CAACCA	263	309	DNA-binding protein
TraesCS5B02G075300.1	MYB	TAACCA	271	317	DNA-binding protein
TraesCS5B02G075300.1	MYB	TAACCA	725	771	DNA-binding protein
TraesCS5B02G075300.1	MYB	CAACCA	1162	1208	DNA-binding protein
TraesCS5B02G075300.1	GT1-motif	GGTTAA	272	318	light responsive element
TraesCS5B02G075300.1	Sp1	GGGCGG	858	904	light responsive element
TraesCS5B02G075300.1	MBS	CAACTG	27	73	MYB binding site involved in drought-inducibility
TraesCS5B02G075300.1	MBS	CAACTG	27	73	MYB binding site involved in drought-inducibility
TraesCS5B02G075300.1	GATA-motif	GATAGGA	296	343	part of a light responsive element
TraesCS5B02G075300.1	GATA-motif	GATAGGA	677	724	part of a light responsive element
TraesCS5B02G151800.1	ABRE	ACGTG	238	283	cis-acting element involved in the abscisic acid responsiveness
TraesCS5B02G151800.1	ABRE	ACGTG	458	503	cis-acting element involved in the abscisic acid responsiveness
TraesCS5B02G151800.1	ABRE	CGTACGTGCA	737	786	cis-acting element involved in the abscisic acid responsiveness
TraesCS5B02G151800.1	ABRE	ACGTG	1532	1577	cis-acting element involved in the abscisic acid responsiveness
TraesCS5B02G151800.1	G-box	CACGAC	116	162	cis-acting regulatory element involved in light responsiveness
TraesCS5B02G151800.1	G-box	TACGTG	457	503	cis-acting regulatory element involved in light responsiveness
TraesCS5B02G151800.1	G-box	TACGTG	1532	1578	cis-acting regulatory element involved in light responsiveness
TraesCS5B02G151800.1	G-box	CACGAC	1873	1919	cis-acting regulatory element involved in light responsiveness
TraesCS5B02G151800.1	RY-element	CATGCATG	1216	1264	cis-acting regulatory element involved in seed-specific regulation
TraesCS5B02G151800.1	CGTCA-motif	CGTCA	698	743	cis-acting regulatory element involved in the MeJA-responsiveness
TraesCS5B02G151800.1	CGTCA-motif	CGTCA	1900	1945	cis-acting regulatory element involved in the MeJA-responsiveness
TraesCS5B02G151800.1	CGTCA-motif	CGTCA	1923	1968	cis-acting regulatory element involved in the MeJA-responsiveness
TraesCS5B02G151800.1	CGTCA-motif	CGTCA	1965	2010	cis-acting regulatory element involved in the MeJA-responsiveness
TraesCS5B02G151800.1	TGACG-motif	TGACG	698	743	cis-acting regulatory element involved in the MeJA-responsiveness
TraesCS5B02G151800.1	TGACG-motif	TGACG	1900	1945	cis-acting regulatory element involved in the MeJA-responsiveness
TraesCS5B02G151800.1	TGACG-motif	TGACG	1923	1968	cis-acting regulatory element involved in the MeJA-responsiveness
TraesCS5B02G151800.1	TGACG-motif	TGACG	1965	2010	cis-acting regulatory element involved in the MeJA-responsiveness
TraesCS5B02G151800.1	MYB	TAACCA	1539	1585	DNA-binding protein
TraesCS5B02G151800.1	Sp1	GGGCGG	1610	1656	light responsive element
TraesCS5B02G151800.1	MBS	CAACTG	1622	1668	MYB binding site involved in drought-inducibility
TraesCS5B02G151800.1	MBS	CAACTG	1622	1668	MYB binding site involved in drought-inducibility
TraesCS5B02G151800.1	I-box	gGATAAGGTG	1635	1684	part of a light responsive element
TraesCS5B02G151800.1	TCCC-motif	TCTCCCT	377	424	part of a light responsive element
TraesCS5B02G151800.1	TCT-motif	TCTTAC	1030	1076	part of a light responsive element
TraesCS5B02G151800.1	AE-box	AGAAACAA	1062	1110	part of a module for light response
TraesCS5B02G176200.1	ABRE	ACGTG	101	146	cis-acting element involved in the abscisic acid responsiveness
TraesCS5B02G176200.1	G-box	CACGTC	101	147	cis-acting regulatory element involved in light responsiveness
TraesCS5B02G176200.1	G-box	CACGAC	275	321	cis-acting regulatory element involved in light responsiveness
TraesCS5B02G176200.1	CGTCA-motif	CGTCA	160	205	cis-acting regulatory element involved in the MeJA-responsiveness
TraesCS5B02G176200.1	CGTCA-motif	CGTCA	243	288	cis-acting regulatory element involved in the MeJA-responsiveness
TraesCS5B02G176200.1	CGTCA-motif	CGTCA	257	302	cis-acting regulatory element involved in the MeJA-responsiveness
TraesCS5B02G176200.1	CGTCA-motif	CGTCA	944	989	cis-acting regulatory element involved in the MeJA-responsiveness
TraesCS5B02G176200.1	CGTCA-motif	CGTCA	1467	1512	cis-acting regulatory element involved in the MeJA-responsiveness
TraesCS5B02G176200.1	TGACG-motif	TGACG	160	205	cis-acting regulatory element involved in the MeJA-responsiveness
TraesCS5B02G176200.1	TGACG-motif	TGACG	243	288	cis-acting regulatory element involved in the MeJA-responsiveness
TraesCS5B02G176200.1	TGACG-motif	TGACG	257	302	cis-acting regulatory element involved in the MeJA-responsiveness
TraesCS5B02G176200.1	TGACG-motif	TGACG	944	989	cis-acting regulatory element involved in the MeJA-responsiveness
TraesCS5B02G176200.1	TGACG-motif	TGACG	1467	1512	cis-acting regulatory element involved in the MeJA-responsiveness
TraesCS5B02G176200.1	MYB	CAACAG	24	70	DNA-binding protein
TraesCS5B02G176200.1	MYB	CAACCA	310	356	DNA-binding protein
TraesCS5B02G176200.1	MYB	CAACCA	776	822	DNA-binding protein
TraesCS5B02G176200.1	MYB	CAACCA	1250	1296	DNA-binding protein
TraesCS5B02G176200.1	Sp1	GGGCGG	518	564	light responsive element
TraesCS5B02G176200.1	MBS	CAACTG	1145	1191	MYB binding site involved in drought-inducibility
TraesCS5B02G176200.1	MBS	CAACTG	1145	1191	MYB binding site involved in drought-inducibility
TraesCS5B02G176300.1	TGA-element	AACGAC	1312	1358	auxin-responsive element
TraesCS5B02G176300.1	ABRE	AACCCGG	635	682	cis-acting element involved in the abscisic acid responsiveness
TraesCS5B02G176300.1	ABRE	AACCCGG	679	726	cis-acting element involved in the abscisic acid responsiveness
TraesCS5B02G176300.1	ABRE	ACGTG	1033	1078	cis-acting element involved in the abscisic acid responsiveness
TraesCS5B02G176300.1	ABRE	AACCCGG	1620	1667	cis-acting element involved in the abscisic acid responsiveness
TraesCS5B02G176300.1	CAT-box	GCCACT	850	896	cis-acting regulatory element related to meristem expression
TraesCS5B02G176300.1	CAT-box	GCCACT	1159	1205	cis-acting regulatory element related to meristem expression
TraesCS5B02G176300.1	CAT-box	GCCACT	1955	2001	cis-acting regulatory element related to meristem expression
TraesCS5B02G176300.1	MYB	TAACTG	146	192	DNA-binding protein
TraesCS5B02G176300.1	MYB	CAACCA	309	355	DNA-binding protein
TraesCS5B02G176300.1	MYB	CAACCA	820	866	DNA-binding protein
TraesCS5B02G176300.1	MYB	CAACCA	832	878	DNA-binding protein
TraesCS5B02G176300.1	MYB	CAACAG	1576	1622	DNA-binding protein
TraesCS5B02G176300.1	MYB	TAACCA	1598	1644	DNA-binding protein
TraesCS5B02G176300.1	Box 4	ATTAAT	37	83	part of a conserved DNA module involved in light responsiveness
[truncated: 2,198 more rows]
