# Supplementary material for: Genome-wide identification of the GLK gene family in wheat (Triticum aestivum L.) and analysis of expression responses in different environments
Source: BMC Genomics. 2026 Jan 20;27:78. doi: 10.1186/s12864-025-12456-2 (PMC12829200; doi:10.1186/s12864-025-12456-2)
Supplement: Supplementary file 10 — Supplementary Material 10. [file 12864_2025_12456_MOESM10_ESM.xlsx]

## Sheet: Sheet1
Table S9 miRNA prediction of TaGLK
miRNA_Acc.	Target_Acc.	Expectation	miRNA_start	miRNA_end	Target_start	Target_end	miRNA_aligned_fragment	Target_aligned_fragment	Inhibition	Multiplicity
tae-miR167a	TaGLK158	3.5	1	21	659	679	UGAAGCUGCCAGCAUGAUCUA	CAGAUCAGGCUGACGGCUUCG	Cleavage	1
tae-miR167a	TaGLK126	3.5	1	21	653	673	UGAAGCUGCCAGCAUGAUCUA	CAGAUCAGGCUGACGGCUUCG	Cleavage	1
tae-miR167b	TaGLK158	3.5	1	21	659	679	UGAAGCUGACAGCAUGAUCUA	CAGAUCAGGCUGACGGCUUCG	Cleavage	1
tae-miR167b	TaGLK126	3.5	1	21	653	673	UGAAGCUGACAGCAUGAUCUA	CAGAUCAGGCUGACGGCUUCG	Cleavage	1
tae-miR167c-5p	TaGLK126	3.5	1	22	652	673	UGAAGCUGCCAGCAUGAUCUGC	UCAGAUCAGGCUGACGGCUUCG	Cleavage	1
tae-miR167c-5p	TaGLK158	3.5	1	22	658	679	UGAAGCUGCCAGCAUGAUCUGC	UCAGAUCAGGCUGACGGCUUCG	Cleavage	1
tae-miR1127b-3p	TaGLK55	4	1	21	695	715	ACAAGUAUUUCUGGACGGAGG	UGUCCAUUCAGCAAUACUUGA	Translation	1
tae-miR9669-5p	TaGLK143	4	1	21	274	294	UACUGUGGGCACUUAUUUGAC	GGCGAGAGGGUGCCCACGGUG	Cleavage	1
tae-miR9669-5p	TaGLK159	4	1	21	262	282	UACUGUGGGCACUUAUUUGAC	GGCGAGAGGGUGCCCACGGUG	Cleavage	1
tae-miR9670-3p	TaGLK124	4	1	21	907	927	AGGUGGAAUACUUGAAGAAGA	CCUUCUUCUGGUCUUCCAUCU	Cleavage	1
tae-miR9775	TaGLK128	4	1	22	1389	1410	UGUGCGCAAUAAGAUUUUGCUA	CGACAAGGUUUUAUUCCGCACU	Cleavage	1
tae-miR9776	TaGLK141	4	1	21	1465	1484	UUGGACGAGGAUGUGCAACUG	CCGUUGCACAUCC-CGUUCGA	Cleavage	1
tae-miR9776	TaGLK156	4	1	21	1354	1373	UUGGACGAGGAUGUGCAACUG	CCGUUGCACAUCC-CGUUCGA	Cleavage	1
tae-miR9776	TaGLK125	4	1	21	1474	1493	UUGGACGAGGAUGUGCAACUG	CCGUUGCACAUCC-CGUUCGA	Cleavage	1
tae-miR9776	TaGLK157	4	1	21	1474	1493	UUGGACGAGGAUGUGCAACUG	CCGUUGCACAUCC-CGUUCGA	Cleavage	1
tae-miR9776	TaGLK123	4	1	21	1366	1385	UUGGACGAGGAUGUGCAACUG	CCGUUGCACAUC-UCGUUCGA	Cleavage	1
tae-miR1117	TaGLK57	4.5	1	24	639	662	UAGUACCGGUUCGUGGCACGAACC	UCAUCAUGCCAUGAACCGCUACAA	Cleavage	1
tae-miR1117	TaGLK17	4.5	1	24	426	449	UAGUACCGGUUCGUGGCACGAACC	CAGCGGCGCUGUCAACCGGUACUG	Cleavage	1
tae-miR1127b-3p	TaGLK121	4.5	1	21	1616	1636	ACAAGUAUUUCUGGACGGAGG	AUACCGAGCAGAAGUACUUGA	Cleavage	1
tae-miR1127b-3p	TaGLK111	4.5	1	21	1616	1636	ACAAGUAUUUCUGGACGGAGG	AUACCGAGCAGAAGUACUUGA	Cleavage	1
tae-miR167a	TaGLK142	4.5	1	21	659	679	UGAAGCUGCCAGCAUGAUCUA	CAGAUCAGGUUGAUGGCUUCG	Cleavage	1
tae-miR167a	TaGLK96	4.5	1	21	1814	1834	UGAAGCUGCCAGCAUGAUCUA	AUGAUAAUGGUGGCAUUUUCA	Cleavage	1
tae-miR167a	TaGLK116	4.5	1	21	1748	1768	UGAAGCUGCCAGCAUGAUCUA	AUGAUAAUGGUGGCAUUUUCA	Cleavage	1
tae-miR167b	TaGLK142	4.5	1	21	659	679	UGAAGCUGACAGCAUGAUCUA	CAGAUCAGGUUGAUGGCUUCG	Cleavage	1
tae-miR167c-5p	TaGLK142	4.5	1	22	658	679	UGAAGCUGCCAGCAUGAUCUGC	UCAGAUCAGGUUGAUGGCUUCG	Cleavage	1
tae-miR167c-5p	TaGLK96	4.5	1	22	1813	1834	UGAAGCUGCCAGCAUGAUCUGC	AAUGAUAAUGGUGGCAUUUUCA	Cleavage	1
tae-miR167c-5p	TaGLK116	4.5	1	22	1747	1768	UGAAGCUGCCAGCAUGAUCUGC	AAUGAUAAUGGUGGCAUUUUCA	Cleavage	1
tae-miR395b	TaGLK15	4.5	1	20	733	752	UGAAGUGUUUGGGGGAACUC	CGGUUCCUGCAAGCACUGCA	Cleavage	1
tae-miR395b	TaGLK27	4.5	1	20	724	743	UGAAGUGUUUGGGGGAACUC	CGGUUCCUGCAAGCACUGCA	Cleavage	1
tae-miR397-5p	TaGLK135	4.5	1	21	835	854	UCACCGGCGCUGCACACAAUG	AGUGGUG-GCAGCGCCGAUGA	Cleavage	1
tae-miR444a	TaGLK158	4.5	1	21	734	754	UUGCUGCCUCAAGCUUGCUGC	GCGGUAGGCCUGAGGCAGUGG	Cleavage	1
tae-miR444a	TaGLK159	4.5	1	21	1457	1477	UUGCUGCCUCAAGCUUGCUGC	GCAGGAGGUUAGAGGUAGCGA	Translation	1
tae-miR444a	TaGLK143	4.5	1	21	1478	1498	UUGCUGCCUCAAGCUUGCUGC	GCAGGAGGUUAGAGGUAGCGA	Translation	1
tae-miR444a	TaGLK62	4.5	1	21	952	972	UUGCUGCCUCAAGCUUGCUGC	CAAGCAUGCAUGAAGCAGCAG	Cleavage	1
tae-miR444a	TaGLK56	4.5	1	21	952	972	UUGCUGCCUCAAGCUUGCUGC	CAAGCAUGCAUGAAGCAGCAG	Cleavage	1
tae-miR444b	TaGLK158	4.5	1	21	734	754	UUGCUGCCUCAAGCUUGCUGC	GCGGUAGGCCUGAGGCAGUGG	Cleavage	1
tae-miR444b	TaGLK159	4.5	1	21	1457	1477	UUGCUGCCUCAAGCUUGCUGC	GCAGGAGGUUAGAGGUAGCGA	Translation	1
tae-miR444b	TaGLK143	4.5	1	21	1478	1498	UUGCUGCCUCAAGCUUGCUGC	GCAGGAGGUUAGAGGUAGCGA	Translation	1
tae-miR444b	TaGLK62	4.5	1	21	952	972	UUGCUGCCUCAAGCUUGCUGC	CAAGCAUGCAUGAAGCAGCAG	Cleavage	1
tae-miR444b	TaGLK56	4.5	1	21	952	972	UUGCUGCCUCAAGCUUGCUGC	CAAGCAUGCAUGAAGCAGCAG	Cleavage	1
tae-miR6197-5p	TaGLK153	4.5	1	21	1099	1119	UCUGUAAACAAAUGUAGGACG	GCACCUCAGUUUGUUUACAGC	Cleavage	1
tae-miR9652-3p	TaGLK24	4.5	1	20	757	776	AAGCUUAAUGAGAACAUGUG	GACCUGCUCUUAUUAGACUU	Cleavage	1
tae-miR9653b	TaGLK1	4.5	1	21	467	487	UGGCCAAGGUCUCUUGAGGCU	GCCCCCAGGAAAACUUGGCCA	Translation	1
tae-miR9676-5p	TaGLK25	4.5	1	22	361	382	UGGAUGUCAUCGUGGCCGUACA	CCGGCGGCGACGAUGAUGCCCG	Cleavage	1
tae-miR9677a	TaGLK44	4.5	1	22	248	269	UGGCCGUUGGUAGAGUAGGAGA	CCCCCUCCUCGGGCAACGGCCA	Translation	1
tae-miR9677a	TaGLK37	4.5	1	22	254	275	UGGCCGUUGGUAGAGUAGGAGA	CCCCCUCCUCCGGCAACGGCCA	Translation	1
tae-miR9677a	TaGLK50	4.5	1	22	242	263	UGGCCGUUGGUAGAGUAGGAGA	CCGCCUCCUCCGGCAACGGCCA	Translation	1
tae-miR9776	TaGLK124	4.5	1	21	1390	1409	UUGGACGAGGAUGUGCAACUG	CCGUUGCACGUC-UCGUUCGA	Cleavage	1
tae-miR9778	TaGLK1	4.5	1	21	237	257	UGCAUCAUCUCGAACUCGUCG	UAAUGAUCUUGACAUGAUGCA	Cleavage	1
tae-miR9778	TaGLK10	4.5	1	21	237	257	UGCAUCAUCUCGAACUCGUCG	UAAUGAUCUUGACAUGAUGCA	Cleavage	1
tae-miR9778	TaGLK5	4.5	1	21	237	257	UGCAUCAUCUCGAACUCGUCG	UAAUGAUCUUGACAUGAUGCA	Cleavage	1
tae-miR1117	TaGLK153	5	1	24	1424	1447	UAGUACCGGUUCGUGGCACGAACC	AUGACUUGUCAUCAGUCGGUAUUA	Cleavage	1
tae-miR1122a	TaGLK111	5	1	20	228	247	UAGAUACAUCCGUAUCUAGA	GCCAGACAUGGAUGGGUUUA	Cleavage	1
tae-miR1122c-3p	TaGLK152	5	1	21	1068	1088	UCUAAUAUUAUGGGACGGAGG	ACUCGAUGACAUAAUGUUAGA	Cleavage	1
tae-miR1122c-3p	TaGLK136	5	1	21	1068	1088	UCUAAUAUUAUGGGACGGAGG	ACUCGAUGACAUAAUGUUAGA	Cleavage	1
tae-miR1122c-3p	TaGLK168	5	1	21	1068	1088	UCUAAUAUUAUGGGACGGAGG	ACUCGAUGACAUAAUGUUAGA	Cleavage	1
tae-miR1129	TaGLK171	5	1	24	62	85	CAGCGAGCCAGCGGAGACCGGCAG	CCGAGGGGCUGCGCGUGCUCGCUG	Translation	1
tae-miR1130b-3p	TaGLK156	5	1	21	1749	1769	UCUUAUAUUAUGGGACGGAGG	UCUCAAUUCCAUAAUACAAGU	Cleavage	1
tae-miR1130b-3p	TaGLK140	5	1	21	1830	1850	UCUUAUAUUAUGGGACGGAGG	ACUCAAUUCCAUAAUAAAAGU	Cleavage	1
tae-miR1131	TaGLK53	5	1	22	310	331	UAGUACCGGUUCGUGGCUAACC	UUGCACCCAAGAGCUGGUGCUA	Cleavage	1
tae-miR1131	TaGLK64	5	1	22	193	214	UAGUACCGGUUCGUGGCUAACC	UUGCACCCAAGAGCUGGUGCUA	Cleavage	1
tae-miR1131	TaGLK153	5	1	22	1426	1447	UAGUACCGGUUCGUGGCUAACC	GACUUGUCAUCAGUCGGUAUUA	Cleavage	1
tae-miR160	TaGLK72	5	1	21	731	751	UGCCUGGCUCCCUGUAUGCCA	CAGCAAAGAGGCAGCGAGGCA	Translation	1
tae-miR160	TaGLK81	5	1	21	731	751	UGCCUGGCUCCCUGUAUGCCA	CAGCAAAGAGGCAGCGAGGCA	Translation	1
tae-miR164	TaGLK103	5	1	21	920	940	UGGAGAAGCAGGGCACGUGCA	UGAACGUGUCAUGCAUCUCCG	Translation	1
tae-miR164	TaGLK113	5	1	21	917	937	UGGAGAAGCAGGGCACGUGCA	UGAACGUGUCAUGCAUCUCCG	Translation	1
tae-miR164	TaGLK93	5	1	21	917	937	UGGAGAAGCAGGGCACGUGCA	UGAACGUGUCAUGCAUCUCCG	Translation	1
tae-miR167a	TaGLK148	5	1	21	313	333	UGAAGCUGCCAGCAUGAUCUA	AACGACAUGGUGGCGGCUUCA	Cleavage	1
tae-miR167a	TaGLK106	5	1	21	1826	1846	UGAAGCUGCCAGCAUGAUCUA	AUGAUAAUGGUGGCAUUUUCG	Cleavage	1
tae-miR167a	TaGLK147	5	1	21	545	565	UGAAGCUGCCAGCAUGAUCUA	AUGCUUCUGAUGGCAGCUUCC	Cleavage	1
tae-miR167a	TaGLK131	5	1	21	545	565	UGAAGCUGCCAGCAUGAUCUA	AUGCUUCUGAUGGCAGCUUCC	Cleavage	1
tae-miR167c-5p	TaGLK148	5	1	22	312	333	UGAAGCUGCCAGCAUGAUCUGC	GAACGACAUGGUGGCGGCUUCA	Cleavage	1
tae-miR167c-5p	TaGLK106	5	1	22	1825	1846	UGAAGCUGCCAGCAUGAUCUGC	AAUGAUAAUGGUGGCAUUUUCG	Cleavage	1
tae-miR167c-5p	TaGLK147	5	1	22	544	565	UGAAGCUGCCAGCAUGAUCUGC	GAUGCUUCUGAUGGCAGCUUCC	Cleavage	1
tae-miR167c-5p	TaGLK131	5	1	22	544	565	UGAAGCUGCCAGCAUGAUCUGC	GAUGCUUCUGAUGGCAGCUUCC	Cleavage	1
tae-miR1847-5p	TaGLK5	5	1	21	353	373	ACCUGCAGUUGGGCCAAUGAC	GUGAUGGACCCUAUUGCAGGU	Translation	1
tae-miR395a	TaGLK15	5	1	21	733	753	GUGAAGUGUUUGGGGGAACUC	CGGUUCCUGCAAGCACUGCAG	Cleavage	1
tae-miR395a	TaGLK27	5	1	21	724	744	GUGAAGUGUUUGGGGGAACUC	CGGUUCCUGCAAGCACUGCAG	Cleavage	1
tae-miR395a	TaGLK119	5	1	21	311	331	GUGAAGUGUUUGGGGGAACUC	CGGUGCCUCCAAACGUUCCGU	Cleavage	1
tae-miR395b	TaGLK119	5	1	20	311	330	UGAAGUGUUUGGGGGAACUC	CGGUGCCUCCAAACGUUCCG	Cleavage	1
tae-miR397-5p	TaGLK140	5	1	21	954	974	UCACCGGCGCUGCACACAAUG	ACUGGUGAGUGGUGCUGGUGC	Cleavage	1
tae-miR399	TaGLK106	5	1	19	1519	1537	UGCCAAAGGAGAAUUGCCC	GCGCCAUUCACCUUUGGAA	Translation	1
tae-miR399	TaGLK96	5	1	19	1507	1525	UGCCAAAGGAGAAUUGCCC	GCGCCAUUCACCUUUGGAA	Translation	1
tae-miR399	TaGLK116	5	1	19	1441	1459	UGCCAAAGGAGAAUUGCCC	GCGCCAUUCACCUUUGGAA	Translation	1
tae-miR408	TaGLK55	5	1	21	536	556	CUGCACUGCCUCUUCCCUGGC	UUCUGAGGAGAGGUGGUGAAG	Cleavage	1
tae-miR5048-5p	TaGLK59	5	1	22	608	629	UUUGCAGGUUUUAGGUCUAAGU	CGGGUGGUCUAGAAACUGCAAA	Cleavage	1
tae-miR5048-5p	TaGLK52	5	1	22	605	626	UUUGCAGGUUUUAGGUCUAAGU	CGGGUGGUCUAGAAACUGCAAA	Cleavage	1
tae-miR5048-5p	TaGLK65	5	1	22	605	626	UUUGCAGGUUUUAGGUCUAAGU	CGGGUGGUCUAGAAACUGCAAA	Cleavage	1
tae-miR5048-5p	TaGLK94	5	1	22	1178	1198	UUUGCAGGUUUUAGGUCUAAGU	AAAUAGAAC-AGAACUUGCAAA	Cleavage	1
tae-miR5048-5p	TaGLK147	5	1	22	730	751	UUUGCAGGUUUUAGGUCUAAGU	UGCUACAACCAGAGCCUGCAGA	Cleavage	1
tae-miR5085	TaGLK31	5	1	21	1149	1169	AAGGACAUUUUUUGUGGCCUG	GAGGCUGCAGAAGAUGUUCGA	Cleavage	1
tae-miR5085	TaGLK19	5	1	21	1149	1169	AAGGACAUUUUUUGUGGCCUG	GAGGCUGCAGAAGAUGUUCGA	Cleavage	1
tae-miR5085	TaGLK25	5	1	21	1155	1175	AAGGACAUUUUUUGUGGCCUG	GAGGCUGCAGAAGAUGUUCGA	Cleavage	1
tae-miR5085	TaGLK108	5	1	21	802	822	AAGGACAUUUUUUGUGGCCUG	AGAGCCGUGAAAGAUGUCUCU	Cleavage	1
tae-miR5085	TaGLK141	5	1	21	1918	1938	AAGGACAUUUUUUGUGGCCUG	CCGUUCACGGAAAAUGACCUC	Cleavage	1
tae-miR5384-3p	TaGLK2	5	1	21	134	154	UGAGCGCGCCGCCGUCGAAUG	ACGGCGGGGGCGGCCCGCUCA	Cleavage	1
tae-miR5384-3p	TaGLK11	5	1	21	131	151	UGAGCGCGCCGCCGUCGAAUG	ACGGCGGGGGCGGCCCGCUCA	Cleavage	1
tae-miR5384-3p	TaGLK6	5	1	21	131	151	UGAGCGCGCCGCCGUCGAAUG	ACGGCGGGGGCGGCCCGCUCA	Cleavage	1
tae-miR9652-3p	TaGLK87	5	1	20	692	711	AAGCUUAAUGAGAACAUGUG	CCCAUGUUCUUCUUGAUCUU	Cleavage	1
tae-miR9652-5p	TaGLK38	5	1	22	509	530	CCUGUUUGUCAUUAAGUUUCUU	AGCAGACUGAAUGGUGGACGGA	Cleavage	1
tae-miR9652-5p	TaGLK110	5	1	22	525	546	CCUGUUUGUCAUUAAGUUUCUU	CGCGAACCUAGAGACAACCAGG	Translation	1
tae-miR9653b	TaGLK10	5	1	21	467	487	UGGCCAAGGUCUCUUGAGGCU	GCCCCCAGGAAAACUUGGUCA	Translation	1
tae-miR9657b-3p	TaGLK41	5	1	21	270	289	CGUGCUUCCUCGUCGAACGGU	CGAGUACGACGAGGAAG-ACG	Cleavage	1
tae-miR9657b-5p	TaGLK93	5	1	21	922	942	UUCGUCGGAGAAGCAUGUUGC	GUGUCAUGCAUCUCCGAUCAA	Cleavage	1
tae-miR9657b-5p	TaGLK113	5	1	21	922	942	UUCGUCGGAGAAGCAUGUUGC	GUGUCAUGCAUCUCCGAUCAA	Cleavage	1
tae-miR9657b-5p	TaGLK103	5	1	21	925	945	UUCGUCGGAGAAGCAUGUUGC	GUGUCAUGCAUCUCCGAUCAA	Cleavage	1
tae-miR9657b-5p	TaGLK66	5	1	21	486	506	UUCGUCGGAGAAGCAUGUUGC	UGAGUAUGCUUCUUCUGCAAA	Cleavage	1
tae-miR9657c-3p	TaGLK41	5	1	21	270	289	CGUGCUUCCUCGUCGAACGGU	CGAGUACGACGAGGAAG-ACG	Cleavage	1
tae-miR9660-5p	TaGLK32	5	1	20	1242	1261	UUGCGAGCAACGGAUGAAUC	GGUGCACCCGUUGUCCGCAG	Cleavage	1
tae-miR9664-3p	TaGLK2	5	1	21	231	251	UUGCAGUCCUCGAUGUCGUAG	CGGCGGCAACGGGGGCGGCAA	Cleavage	1
tae-miR9664-3p	TaGLK11	5	1	21	228	248	UUGCAGUCCUCGAUGUCGUAG	CGGCGGCAACGGGGGCGGCAA	Cleavage	1
tae-miR9666a-3p	TaGLK171	5	1	22	1105	1126	CGGUAGGGCUGUAUGAUGGCGA	UUUCCUUCAUAUAGUUUUGGCG	Cleavage	1
tae-miR9674b-5p	TaGLK79	5	1	21	584	604	AUAGCAUCAUCCAUCCUACCC	AUCCAGGAUUGAUGAUGCAAU	Cleavage	1
tae-miR9676-5p	TaGLK155	5	1	22	289	310	UGGAUGUCAUCGUGGCCGUACA	CUGCCCGUCAUCAUGAUAUCCA	Translation	1
tae-miR9676-5p	TaGLK49	5	1	22	536	557	UGGAUGUCAUCGUGGCCGUACA	AUGAUAGCUGUGAUGAUCUCCA	Cleavage	1
tae-miR9676-5p	TaGLK42	5	1	22	419	440	UGGAUGUCAUCGUGGCCGUACA	AUGAUAGCUGUGAUGAUCUCCA	Cleavage	1
tae-miR9676-5p	TaGLK35	5	1	22	419	440	UGGAUGUCAUCGUGGCCGUACA	AUGAUAGCUGUGAUGAUCUCCA	Cleavage	1
tae-miR9676-5p	TaGLK33	5	1	22	161	182	UGGAUGUCAUCGUGGCCGUACA	UCGACGACGGCGACGACAUCCU	Cleavage	1
tae-miR9676-5p	TaGLK40	5	1	22	161	182	UGGAUGUCAUCGUGGCCGUACA	UCGACGACGGCGACGACAUCCU	Cleavage	1
tae-miR9676-5p	TaGLK149	5	1	22	605	626	UGGAUGUCAUCGUGGCCGUACA	GCGACAGCGACGCUGACAUCUC	Translation	1
tae-miR9677a	TaGLK99	5	1	22	224	245	UGGCCGUUGGUAGAGUAGGAGA	ACUACGGCGCUGCCGAUGGCCA	Cleavage	1
tae-miR9677a	TaGLK46	5	1	22	29	50	UGGCCGUUGGUAGAGUAGGAGA	UAGACUACACUCCCAACGGCAA	Translation	1
tae-miR9679-5p	TaGLK12	5	1	21	1100	1120	CAGAACCAGAAUGAGUAGCUC	CGGUUGAACAUUCAGGUUUUG	Cleavage	1
tae-miR9679-5p	TaGLK3	5	1	21	1100	1120	CAGAACCAGAAUGAGUAGCUC	CGGUUGAACAUUCCGGUUUUG	Cleavage	1
tae-miR9679-5p	TaGLK7	5	1	21	1100	1120	CAGAACCAGAAUGAGUAGCUC	UGGUUGAACAUUCAGGUUUUG	Cleavage	1
tae-miR9773	TaGLK12	5	1	24	309	332	UUUGUUUUUAUGUUAUUUUGUGAA	AGCUCAAGUUAACGUCGGGACAAA	Cleavage	1
tae-miR9773	TaGLK7	5	1	24	309	332	UUUGUUUUUAUGUUAUUUUGUGAA	AGCUCAAGUUAACGUUGGGACAAA	Cleavage	1
tae-miR9773	TaGLK3	5	1	24	309	332	UUUGUUUUUAUGUUAUUUUGUGAA	AGCUCAAGUUAACGUCGGGACAAA	Cleavage	1
tae-miR9774	TaGLK66	5	1	22	1582	1603	CAAGAUAUUGGGUAUUUCUGUC	ACUGGUAAUACUCCAUAUCUGG	Cleavage	1
tae-miR9774	TaGLK60	5	1	22	1582	1603	CAAGAUAUUGGGUAUUUCUGUC	ACUGGCAAUACUCCAUAUCUGG	Cleavage	1
tae-miR9774	TaGLK51	5	1	22	1582	1603	CAAGAUAUUGGGUAUUUCUGUC	ACUGGUAAUACUCCAUAUCUGG	Cleavage	1
tae-miR9776	TaGLK140	5	1	21	1414	1433	UUGGACGAGGAUGUGCAACUG	CCGUUGCACAUC-UCGUUCCA	Cleavage	1
tae-miR9780	TaGLK31	5	1	21	1073	1093	CGGGUCGGCGCUGCACGCGGC	UCGACGUGCAGCGCCGCCUCC	Cleavage	2
tae-miR9780	TaGLK31	5	1	21	700	720	CGGGUCGGCGCUGCACGCGGC	GCCAGGAGCAGCGCCGGCGCG	Cleavage	2
tae-miR9780	TaGLK19	5	1	21	1073	1093	CGGGUCGGCGCUGCACGCGGC	UCGACGUGCAGCGCCGCCUCC	Cleavage	1
tae-miR9780	TaGLK25	5	1	21	1079	1099	CGGGUCGGCGCUGCACGCGGC	UCGACGUGCAGCGCCGCCUCC	Cleavage	1
tae-miR9780	TaGLK26	5	1	21	940	960	CGGGUCGGCGCUGCACGCGGC	GACGGGUGCAGCGGUGGCGCG	Cleavage	1
