# Supplementary material for: Genome-wide identification of the GLK gene family in wheat (Triticum aestivum L.) and analysis of expression responses in different environments
Source: BMC Genomics. 2026 Jan 20;27:78. doi: 10.1186/s12864-025-12456-2 (PMC12829200; doi:10.1186/s12864-025-12456-2)
Supplement: Supplementary file 11 — Supplementary Material 11. [file 12864_2025_12456_MOESM11_ESM.xlsx]

## Sheet: Sheet1
Table S10 RNA-seq data analysis of TaGLK genes expression profiling in different tissues.
Rename	GeneID	Name	Root1	Root2	Root3	Stem1	Stem2	Stem3	Leaf1	Leaf2	Leaf3	Spike1	Spike2	Spike3	Grain1	Grain2	Grain3
TaGLK-1	TraesCS1A02G202500.1	TaGLK1	0	0	0	0.237245	0.037304	0	0	0.03464	0	0.021377	0	0.063907	0	0	0
	TraesCS1B02G216600.1	TaGLK5	0	0	0	0.351587	0.112799	0	0	0.024979	0	0.198084	0	0	0	0	0
	TraesCS1D02G205800.1	TaGLK10	0	0	0	0.330809	0.142724	0	0	0.047447	0	0.049086	0	0.022944	0.027055	0.01825	0.11646
TaGLK-2	TraesCS1A02G258400.1	TaGLK2	2.35878	1.64282	1.4408	2.19122	1.94779	1.49638	1.35417	1.07755	1.32588	1.81855	2.00203	4.55566	3.53914	0.18086	1.07273
	TraesCS1B02G268900.1	TaGLK6	1.07395	0.545363	0.424297	0.413538	0.191785	1.53833	0.345403	0.342921	0.593271	0.048886	0.125006	0.89268	0.818007	0.036147	0.901485
	TraesCS1D02G257700.1	TaGLK11	1.0236	0	0	0	0	1.07727	0.628936	0.492323	0	0	0	0.925823	0	0	1.17513
TaGLK-3	TraesCS1A02G305500.2	TaGLK3	0.302963	1.55424	1.71531	1.15248	0.559577	1.64847	0.600679	2.43096	0.290621	0.033901	0.187229	0.020883	0.106344	0	0.082858
	TraesCS1B02G316200.2	TaGLK7	1.01292	0.944659	0.992291	0.635899	2.1852	2.01481	0.783601	2.13881	1.82549	0.37007	0.47581	0.991959	1.07637	0.169724	4.11644
	TraesCS1D02G305200.2	TaGLK12	0.3007	1.78963	1.50429	1.45004	0.681753	1.55632	0.506337	1.74856	0.446721	0.122428	0.194459	0.260708	0.158379	0.033407	0.340627
TaGLK-4	TraesCS1A02G309200.2	TaGLK4	7.01778	7.46821	9.15813	8.19105	12.0101	39.089	6.35089	9.51673	19.3291	17.4989	12.5985	20.0834	12.0836	0.71889	4.81738
	TraesCS1B02G320000.2	TaGLK8	4.78988	5.4791	6.35236	6.83877	12.648	16.9664	4.68716	7.18338	10.7977	8.53586	7.04734	11.0608	5.53035	0.625795	1.9966
	TraesCS1D02G308600.1	TaGLK13	3.84248	5.96101	5.87995	6.15781	7.17735	11.0662	2.55746	5.66314	6.45352	13.7242	8.13144	13.3234	9.06152	0.915757	2.12113
TaGLK-5	TraesCS1B02G441800.1	TaGLK9	0	0	0	0.016019	0	0	0	0	0	0.083743	0.598485	0	0	0	0
TaGLK-6	TraesCS2A02G100600.1	TaGLK14	0.421546	1.74826	1.50404	0.971858	0.727501	0.336807	0.47551	0.693177	0.488359	1.33997	1.55099	0.600331	0.021611	0.052391	0.107996
	TraesCS2B02G117800.1	TaGLK20	0.304952	1.35124	1.13251	1.18594	0.640848	0.38312	0.524015	0.538203	0.50491	1.31557	1.18443	0.348384	0.129887	0.035283	0.198652
	TraesCS2D02G100100.1	TaGLK26	0.442858	1.80935	1.2135	0.903153	0.38879	0.337737	0.466433	0.350005	0.121193	1.46962	1.21396	0.468702	0.073517	0.048282	0.090153
TaGLK-7	TraesCS2A02G116100.1	TaGLK15	0.632675	2.10906	1.99277	0.667045	0.370124	0.344113	0.420272	0.324873	2.60701	3.57008	2.08138	1.95573	6.09038	0.43455	0.416655
	TraesCS2B02G135600.1	TaGLK21	1.47831	2.78406	2.99001	1.60461	0.651528	0.749055	0.570309	0.376783	0.993618	0.822965	0.570771	1.07833	2.24362	0.303406	0.089525
	TraesCS2D02G119100.1	TaGLK27	0.581144	1.44844	1.12828	0.351908	0.223732	0.096185	0.525434	0.264094	1.28958	1.41456	1.01565	0.795669	2.42115	1.36044	2.74845
TaGLK-8	TraesCS2A02G264800.1	TaGLK16	7.10795	5.77067	5.30789	5.83561	8.19641	9.86689	2.45865	5.17039	18.1612	1.16489	4.35457	12.3452	7.38654	0.715919	8.22756
	TraesCS2B02G277300.1	TaGLK22	6.01872	7.57942	8.03619	8.18801	5.08347	6.47276	5.26897	8.28451	18.4976	1.00401	4.64333	13.3468	8.35671	0.895181	4.23462
	TraesCS2D02G259200.2	TaGLK28	7.42876	10.201	9.47545	5.25077	15.1614	16.9955	6.11823	9.8067	16.7647	1.39075	5.37844	12.5548	13.6274	0.845769	3.22498
TaGLK-9	TraesCS2A02G402700.1	TaGLK17	0	0	0	0.762093	0.100153	0	0.054349	0.115691	0	2.24631	0.761546	0.093615	0	0.020427	0.049327
	TraesCS2B02G420900.1	TaGLK23	0.069429	0.137547	0.071693	0.553057	0.106526	0.045608	0.151392	0.240268	0.049686	1.31529	0.666045	0.042708	0.103856	0	0.193624
	TraesCS2D02G400100.2	TaGLK29	0	0	0	1.37853	0.236017	0	0.141175	0.172857	0.228052	1.93729	0.790809	0.128537	0.157336	0.025289	0.109738
TaGLK-10	TraesCS2A02G441300.1	TaGLK18	1.10614	1.33714	1.87429	0.903898	1.47646	1.0592	0.204069	0.727607	1.43534	0.427676	0.724286	1.55198	1.00491	0.253874	0.480744
	TraesCS2B02G459800.2	TaGLK24	2.29118	3.39459	4.52287	1.87832	4.78325	5.47152	1.46082	2.999	4.90228	1.12217	2.1625	6.81351	2.89936	0.593315	0.747831
	TraesCS2D02G437600.1	TaGLK30	0.244621	0.67869	0.735046	0.478482	1.99135	3.02391	0.139235	1.0491	1.84729	0.117783	0.734819	2.14016	0.183007	0.108245	0.237904
TaGLK-11	TraesCS2A02G488200.1	TaGLK19	15.4668	16.0712	18.0027	0.272257	0.273954	0.220928	0.460813	0.208919	0.113105	0.194944	0.50787	0.134675	0.680496	0.018834	0
	TraesCS2B02G515800.1	TaGLK25	12.3712	12.9329	13.6191	0.040999	0.083743	0.252807	0.090962	0.062848	0.017869	0	0.017229	0.029667	0	0	0
	TraesCS2D02G488500.1	TaGLK31	13.0335	12.5682	13.7984	0.098194	0.139122	0.13204	0.172346	0.319963	0.019092	0.104039	0.344182	0.262163	0.151977	0.008991	0
TaGLK-12	TraesCS3A02G123700.1	TaGLK32	0.208848	1.40323	1.28366	0.824692	0.866379	0.386251	0.389424	0.479332	0.243235	1.83359	0.932013	0.923853	0.273003	0.034388	0.150955
	TraesCS3B02G144100.1	TaGLK39	0.195016	1.5138	1.33314	0.698205	0.911512	0.655311	0.276606	0.4927	0.237848	1.52228	0.721291	1.20806	0.223502	0.036116	0.051264
	TraesCS3D02G125300.1	TaGLK46	0.293749	1.42968	1.28098	0.99871	0.853384	0.883258	0.344554	0.548501	0.112123	2.50961	1.20906	1.06798	0.184276	0.031555	0
TaGLK-13	TraesCS3A02G161000.1	TaGLK33	0.028649	0.066766	0.044254	8.78944	10.1917	9.34865	6.95524	8.84961	30.2962	17.2635	20.9636	8.42457	4.95325	0.306835	0.100397
	TraesCS3B02G191600.1	TaGLK40	0	0.095913	0.055242	4.97832	5.76631	5.09236	3.77889	4.15459	14.1402	8.09809	10.6024	2.6101	1.9071	0.185976	0.1504
	TraesCS3D02G168200.1	TaGLK47	0.564586	0.011761	0.030363	5.47218	4.99678	5.50122	5.44158	7.47303	25.1715	12.0853	13.079	4.13224	4.91758	0.317747	1.75599
TaGLK-14	TraesCS3A02G361800.1	TaGLK34	0.217343	0.089912	0.183196	0.091699	0.569854	1.77072	1.7675	0.521074	0.235384	0.267154	0.269605	0.969183	0.165652	0.131369	0.275905
	TraesCS3B02G394200.1	TaGLK41	3.23474	1.63916	1.40111	0.659021	4.53523	8.4718	7.37788	1.35076	1.33048	1.7993	1.04964	3.22334	0.892211	0.321101	4.49084
	TraesCS3D02G355500.1	TaGLK48	1.45693	1.58046	1.05118	0.275985	0.85698	1.75899	1.85399	0.325138	0.382503	0.802396	0.398193	1.68342	0.196341	0.396447	0.924934
TaGLK-15	TraesCS3A02G391600.1	TaGLK35	8.75133	13.8811	14.6393	5.58979	5.74667	4.3844	0.771138	2.01968	2.0078	1.92636	2.58498	1.75364	1.14349	0.348098	1.03646
	TraesCS3B02G423600.1	TaGLK42	4.16972	9.19471	9.97442	3.2129	2.47761	2.92052	0.461426	1.22261	0.585195	1.59969	1.74597	1.57108	2.02163	0.164453	0.29794
	TraesCS3D02G384500.2	TaGLK49	7.02409	9.48254	10.1167	3.83917	5.66039	4.50225	0.381543	1.53842	0.919063	1.90595	1.04146	1.00262	1.16256	0.198881	0.418788
TaGLK-16	TraesCS3A02G473600.1	TaGLK36	0	0.36715	0.320246	0.007883	0	0.013452	0	0	0	0.006499	0	0	1.96967	0.02753	0.012221
	TraesCS3B02G517000.1	TaGLK43	0.018011	0	0	0	0	0	0	0	0	0	0	0	1.24622	0.009635	0
TaGLK-17	TraesCS3A02G526600.1	TaGLK37	1.19212	0.414323	0.46499	0.123068	4.71174	7.85337	3.65144	4.25009	0.164249	0.93235	0.177787	1.2228	0.065332	0.08173	5.83618
	TraesCS3B02G594300.1	TaGLK44	0.475388	0	0	0.045734	0	10.1216	2.54565	0.900181	0	0	0	0.875486	0	0.050421	5.34834
	TraesCS3D02G531900.1	TaGLK50	0.956939	0.579259	0.577319	0.075882	6.37013	7.81776	3.05837	4.26943	0.554447	1.14159	0.278508	1.29761	0.158442	0.126306	23.5399
TaGLK-18	TraesCS3B02G124100.1	TaGLK38	3.54312	4.24337	3.91576	4.81148	4.99714	3.68738	3.33068	3.67173	3.6028	7.20135	7.14894	8.1214	6.62807	1.30141	3.01764
	TraesCS3D02G107800.3	TaGLK45	4.27125	6.09475	5.55693	6.07569	6.63788	5.59544	3.18803	4.12412	4.10448	9.12852	8.36777	10.3456	9.32572	1.14812	2.20482
TaGLK-19	TraesCS4A02G063100.1	TaGLK51	12.6775	10.2667	11.7296	7.65236	7.44859	6.15242	2.82447	4.38762	4.45116	6.97189	6.71013	5.89184	4.47492	0.541904	3.71362
	TraesCS4B02G240100.1	TaGLK60	12.6033	11.0748	13.1121	7.49627	9.07321	5.25552	3.68622	4.67489	6.11763	6.73037	6.82932	7.4062	7.00603	1.17827	4.48871
	TraesCS4D02G239900.1	TaGLK66	11.1635	10.3902	12.3749	7.29107	7.0531	4.47965	2.99816	4.14056	4.6105	6.24919	6.08672	6.39196	4.84622	0.753762	3.22198
TaGLK-20	TraesCS4A02G130000.1	TaGLK52	0.633146	2.43093	3.75415	1.0394	1.51113	4.83156	0.164944	1.08773	1.68104	0.329827	1.51711	2.78748	0.057546	0.015598	0.06922
	TraesCS4B02G174600.1	TaGLK59	0.992994	2.23825	3.00664	1.46291	1.52909	4.03746	0.594391	1.5455	2.39774	0.411573	2.54069	3.15577	0.038142	0.155885	0.07074
	TraesCS4D02G176500.1	TaGLK65	0.233636	1.74222	3.34311	2.71752	3.37267	5.4466	0.562037	1.34238	1.75737	0.67347	2.45752	3.88281	0	0.01131	0.066628
TaGLK-21	TraesCS4A02G131700.2	TaGLK53	13.5911	12.8258	15.7688	4.84297	7.75316	9.78106	6.58358	11.7722	18.0099	14.7308	10.5242	14.813	11.5109	3.60925	11.2425
	TraesCS4B02G172900.1	TaGLK58	11.3914	11.6614	13.612	6.13508	8.63332	12.1245	6.68451	13.057	20.7985	12.4495	10.8755	12.8108	12.0441	3.06744	13.8223
	TraesCS4D02G175000.3	TaGLK64
TaGLK-22	TraesCS4A02G180900.1	TaGLK54	0	0	0	0.011971	0.047752	0	0.094174	0.069377	0.03863	0.06384	3.96101	0.035495	0.082004	0.146822	0.142667
	TraesCS4B02G136900.1	TaGLK57	0	0.089886	0	0.048113	0	0	0	0.056008	0	0	0.60452	0.189224	0	0.007182	0.028222
	TraesCS4D02G131500.1	TaGLK63	0.10268	0.046776	0.290175	0.18271	0.022447	0.170718	0.090935	0.091981	0.417801	4.91811	0.168513	0.8558	0.348577	0.112447
TaGLK-23	TraesCS4A02G242600.1	TaGLK55	0	0	0	1.93431	1.30289	0.476648	0.772776	0.257035	0	0.256071	0.47506	0.020104	0	0.004639	0
	TraesCS4B02G072500.1	TaGLK56	0	0	0	2.18607	1.87341	0.575336	0.698387	0.412399	0.024413	0.50565	0.545424	0.017785	0	0	0.018984
	TraesCS4D02G071300.1	TaGLK62	0	0	0	2.01375	1.71167	1.0725	0.749399	0.345673	0	0.420666	0.443653	0.02228	0	0	0.040043
TaGLK-24	TraesCS4B02G323600.1	TaGLK61	0	0	0	0.2239	0.443267	0	0	0.076697	0	0.152948	0	0	0.013175	0	0
	TraesCS4D02G320400.1	TaGLK67	0	0	0	0.087729	0.455509	0	0	0.026499	0	0.206354	0	0	0	0	0
TaGLK-25	TraesCS5A02G064700.1	TaGLK68	0.077483	0.026085	0.06549	1.67651	1.58337	0.346317	0.34342	0.523663	0.295922	0.870594	0.820487	0.131129	0.013508	0.017235	0.281928
	TraesCS5B02G068000.1	TaGLK77	0	0	0	2.12584	1.73273	0.599533	0.60528	0.261433	0.169952	1.14593	1.60174	0.434565	0.059269	0	0.018617
	TraesCS5D02G075600.1	TaGLK85	0	0	0	1.89432	2.01127	0	0.146442	0.155685	0.015885	1.79596	0.885051	0.027008	0	0	0
TaGLK-26	TraesCS5A02G178600.1	TaGLK72	16.9795	22.5286	23.2889	17.5815	17.8535	14.4493	8.22639	13.3425	19.1042	22.6878	25.4437	18.9752	18.8401	2.8103	10.4748
	TraesCS5B02G176300.1	TaGLK81	12.212	19.1155	19.6373	15.6863	14.9159	10.4196	6.69523	10.6534	17.1205	18.4511	19.8306	16.206	15.2637	2.27957	8.30225
	TraesCS5D02G183100.1	TaGLK89	16.5908	21.6536	23.611	19.0244	18.9164	14.3421	8.19055	13.5872	22.9825	24.7945	25.6403	22.1652	17.1903	2.80977	18.1208
TaGLK-27	TraesCS5A02G153000.1	TaGLK70	0.022819	0.027554	0.055772	0.051244	0.04742	0.579948	0.366982	0.342537	0.315622	0.194462	11.3127	0.3097	0.031627	0.73498	0.771954
	TraesCS5B02G151800.1	TaGLK79	0	0.032933	0.11664	0.020504	0.191582	1.36781	0.494098	0.554412	1.52983	0.508133	11.9869	0.2586	0.023807	0.40727	1.97194
	TraesCS5D02G158300.1	TaGLK87	0.059161	0.037146	0.124515	0.056849	0.24291	0.919664	0.255621	0.252321	0.67816	0.232121	10.2345	0.530879	0.213846	0.281769	0.762824
TaGLK-28	TraesCS5A02G068900.2	TaGLK69	12.1241	8.82718	7.24463	13.0601	19.3217	8.20319	6.4791	5.97997	5.84825	5.48421	7.5453	3.46089	10.3759	0.81689	0.388528
	TraesCS5B02G075300.1	TaGLK78	9.58042	10.9962	9.36737	6.93982	10.2276	10.4336	2.8907	4.48719	7.11385	2.8855	6.74676	4.2176	8.20909	0.471618	0.309862
	TraesCS5D02G081000.1	TaGLK86	11.8865	14.2207	14.0102	8.85731	11.2602	10.3329	2.04806	2.76199	4.52417	2.35754	6.63254	5.43455	13.1755	0.798639	0.491264
TaGLK-29	TraesCS5A02G203200.1	TaGLK73	0.331817	0.354783	0.453853	0.688956	0.594108	0.513844	0.381328	0.564458	0.314936	1.81889	1.53081	1.34238	1.1301	0.120494	0.529444
	TraesCS5B02G201900.1	TaGLK82	0.135478	0.302527	0.206631	0.746435	0.753772	1.15086	0.350256	0.400652	0.500954	1.79985	1.94637	2.13008	1.48444	0.125942	0.227967
	TraesCS5D02G209600.1	TaGLK90	0.219842	0.347926	0.307849	0.732602	0.760213	0.848315	0.534515	0.622102	0.43087	1.75873	1.55662	1.77461	1.16291	0.099417	0.744656
TaGLK-30	TraesCS5A02G401600.1	TaGLK74	20.1752	15.6012	16.1739	14.2632	14.4291	7.11143	8.07489	9.56011	7.89832	1.80422	2.50779	18.8804	19.8888	1.48371	11.004
	TraesCS5B02G406300.2	TaGLK83	12.797	5.29109	5.41909	4.13104	5.67973	3.65325	3.96151	3.64601	8.52455	1.47422	1.4562	18.9008	25.5627	1.10386	5.71812
	TraesCS5D02G411800.1	TaGLK91	18.4737	8.87246	8.39185	4.96813	5.42608	3.08289	5.37	6.25886	5.62162	0.413384	1.04257	6.88618	15.9216	1.09792	6.42827
TaGLK-31	TraesCS5A02G402800.1	TaGLK75	0.176522	0.084472	0.123965	1.02122	1.626	0.15916	0.20606	0.510159	0.070017	0.839881	1.44875	0.458233	0.378135	0.022218	0
	TraesCS5B02G407600.1	TaGLK84	0.31104	0.178106	0.202576	1.03096	2.29272	1.4521	0.538179	0.583784	0.259512	0.393829	1.21766	0.799833	0.47653	0.014191	0
	TraesCS5D02G412800.1	TaGLK92	0.36102	0.349074	0.273871	1.2489	4.14991	2.23168	0.307553	0.47846	0.054624	0.955295	0.991159	0.438007	0.33399	0	0
TaGLK-32	TraesCS5A02G496100.1	TaGLK76	0.015599	0	0	0.489012	0.423253	0	0	0.032689	0	0.76008	0.05746	0	0	0.004243	0
TaGLK-33	TraesCS5A02G178500.1	TaGLK71	12.3663	11.7654	10.2511	12.3358	10.5306	7.51507	5.59716	4.14052	5.55196	21.4109	19.9914	14.3209	14.7743	1.14158	9.49717
	TraesCS5B02G176200.1	TaGLK80	16.9138	19.31	18.4739	18.206	18.8344	15.8907	9.03545	8.72683	10.7865	27.7121	22.7836	24.8701	22.7557	2.00239	13.2693
	TraesCS5D02G183000.1	TaGLK88	15.4343	11.5038	11.3992	12.6546	11.4588	10.0143	8.17562	6.06789	8.06885	23.9268	20.3855	17.068	18.3633	1.20203	11.2907
TaGLK-34	TraesCS6A02G007300.1	TaGLK93	1.92752	2.54204	2.60292	2.31735	1.78275	3.66754	2.0067	2.2784	3.49206	4.95493	7.58092	4.06498	3.442	0.109438	0.428055
	TraesCS6B02G012800.1	TaGLK103	3.20627	3.97012	3.95435	3.68296	3.44604	6.08675	2.64229	1.72068	4.62875	11.185	11.7357	5.12222	5.82815	0.131821	0.577853
	TraesCS6D02G011600.1	TaGLK113	2.22753	2.16408	2.60747	3.02647	3.22043	5.34448	2.16453	1.84743	4.60201	7.30936	12.103	4.42606	2.43983	0.107755	0.306544
TaGLK-35	TraesCS6A02G108800.1	TaGLK94	1.07992	3.72272	3.75959	0.030735	0.23508	0.056226	0.017128	0.425762	0.454203	0.062618	0.069521	0.603028	0.466612	0.017315	0
	TraesCS6B02G137300.1	TaGLK104	0.151283	1.44923	1.95701	0	0.123572	0.15622	0	0.032925	0.119666	0.008476	0.00819	0.086833	0.008169	0	0
	TraesCS6D02G097000.2	TaGLK114	0.473831	2.06746	3.53839	0	0	0	0	0	0.074474	0	0	0.244276	0	0.01669	0
TaGLK-36	TraesCS6A02G109700.1	TaGLK95	1.19952	1.01969	1.22269	0.075565	0.045416	0.458232	0.706486	0.44011	0.273516	0.007831	0.179818	0.088446	0.018118	0	0
	TraesCS6B02G138200.2	TaGLK105	0.359662	0.891737	0.750679	0.019755	0.009915	0.275111	0.384773	0.329973	0.137833	0	0.079965	0.032812	0	0.007971	0.015277
	TraesCS6D02G098200.1	TaGLK115	0.677975	0.840417	0.747259	0.055183	0.017604	0.451916	0.604631	0.495955	0.227002	0	0.214967	0.087352	0.008833	0	0
TaGLK-37	TraesCS6A02G146200.1	TaGLK96	32.6619	25.1724	26.3902	10.3579	20.5917	2.53062	4.82556	7.3517	4.08237	12.4425	6.11707	4.07618	6.30639	0.987965	11.1135
	TraesCS6B02G174400.1	TaGLK106	31.5537	25.4774	26.5667	10.481	22.3673	3.68268	4.43308	8.93212	3.8673	17.6282	11.3122	4.48829	4.80251	1.01057	11.1098
	TraesCS6D02G135500.4	TaGLK116	23.3383	18.5141	19.6746	8.23566	13.8665	4.11604	3.68951	5.99032	2.30148	15.7988	7.07207	5.19776	2.71139	1.12585	12.8207
TaGLK-38	TraesCS6A02G155400.3	TaGLK97	0.915061	3.42624	3.06843	2.25553	6.78221	1.02315	0.711773	1.38955	0.410889	1.91507	1.68685	1.03133	0.125925	0.048432	0.13819
	TraesCS6B02G183500.2	TaGLK107	1.52778	5.33869	5.11859	1.93743	4.82476	1.42088	0.947052	1.59632	0.489154	3.5236	2.04896	1.48184	0.238651	0.03808	0.109738
	TraesCS6D02G145300.4	TaGLK117	1.52778	5.33869	5.11859	1.93743	4.82476	1.42088	0.947052	1.59632	0.489154	3.5236	2.04896	1.48184	0.238651	0.03808	0.077692
TaGLK-39	TraesCS6A02G254700.1	TaGLK98	0	0	0	0.276802	0.015717	0	0	0	0	0.053445	0	0	0.018846	0	0
	TraesCS6B02G270800.1	TaGLK108	0	0	0	0.038819	0	0	0	0	0	0.07741	0.014671	0	0	0.031209	0
	TraesCS6D02G236000.1	TaGLK118	0	0	0	0.072128	0.063438	0	0	0	0	0	0	0	0	0	0
TaGLK-40	TraesCS6A02G266400.1	TaGLK99	0.45412	0.888209	1.07084	1.0742	0.60803	0.152606	0.101146	0.200915	0.060204	3.113	1.71472	1.53717	0.573927	0.085009	0.311586
	TraesCS6B02G293700.1	TaGLK109	0.904353	0.995748	1.40476	1.06941	0.472488	0.066982	0.057675	0.042113	0.007942	2.03402	1.31031	0.967412	0.529435	0.113741	0.155199
	TraesCS6D02G248300.1	TaGLK120	0.700373	1.11961	1.22404	0.750977	0.869533	0.226421	0.116946	0.04774	0.08306	2.28788	1.39718	0.960504	0.358299	0.161447	0.630553
TaGLK-41	TraesCS6A02G269000.1	TaGLK100	3.55881	7.41611	6.50007	1.32083	3.87043	2.05889	0.18926	1.60974	2.45023	0.792781	0.870453	2.74684	0.313043	0.106708	1.23024
	TraesCS6B02G296300.1	TaGLK110	2.0883	5.66638	5.70643	1.28899	3.26962	2.12019	0.451578	1.68329	3.17752	1.17723	1.50927	3.21226	0.241611	0.093433	1.10939
	TraesCS6D02G245900.2	TaGLK119	4.58063	6.38416	6.55345	1.42662	3.06858	1.61332	0.403239	1.4	3.48736	1.05708	0.847071	1.53088	0.213496	0.156241	2.64416
TaGLK-42	TraesCS6A02G359200.1	TaGLK101	0.938079	3.18076	2.97341	4.77912	4.14657	3.46982	1.62427	2.63156	2.33427	10.6149	8.87358	4.2038	3.65254	0.405226	3.23101
	TraesCS6B02G392000.1	TaGLK111	1.83094	4.00558	3.86804	5.92965	5.53826	4.70797	2.5396	3.03442	3.05974	18.7174	10.7301	5.84706	5.84334	0.805212	2.8211
	TraesCS6D02G342200.1	TaGLK121	1.83094	4.00558	3.86804	5.92965	5.53826	4.70797	2.5396	3.03442	3.05974	18.7174	10.7301	5.84706	5.84334	0.805212	2.8211
TaGLK-43	TraesCS6A02G385500.2	TaGLK102	8.12495	5.31213	5.14664	3.24528	2.35395	1.26006	1.20745	1.08534	0.412695	6.40727	3.7385	3.97956	2.71202	0.179282	1.15718
	TraesCS6B02G424600.1	TaGLK112	6.98454	5.02269	6.15971	1.80918	1.72548	1.61163	1.17165	1.00545	0.707957	3.96208	3.75817	3.90897	1.84802	0.20739	0.627216
	TraesCS6D02G370300.1	TaGLK122	6.3256	3.7093	4.46381	2.64867	2.46979	1.36756	0.790042	1.0085	0.825936	4.98254	3.63204	3.81128	2.27715	0.286172	1.73495
TaGLK-44	TraesCS7A02G146400.1	TaGLK123	0	0	0.010835	0.243623	0.034505	0.013761	0.103985	0.280257	0.309219	0.860063	0.820944	0.047357	0.024401	0.124429	0
	TraesCS7B02G049000.1	TaGLK140	0.095006	0.376231	0.470176	0.416456	0.196008	0.688657	0.242567	0.570395	0.648782	0.980851	0.708337	0.766533	0.169932	0.008493	0.010129
TaGLK-45	TraesCS7A02G146500.1	TaGLK124	0.052085	0.074653	0.040969	0.095458	0.01992	0.207559	0.022784	0.16107	0.388301	0.141959	0.101721	0.113146	0.011865	0.008273	0
	TraesCS7D02G148000.1	TaGLK156	0.074404	0.332537	0.465803	0.790091	0.163303	0.629143	0.023777	0.557594	0.541542	0.162488	0.143524	0.088551	0	0.087033	0.158829
TaGLK-46	TraesCS7A02G146700.1	TaGLK125	0.206776	1.06409	1.02381	1.02514	0.699664	2.51665	0.297559	1.72943	2.97564	1.17023	1.49499	2.82352	0.580538	0.059784	0.153499
	TraesCS7B02G049200.1	TaGLK141	0.364296	1.8365	1.61475	1.43031	1.07529	4.56622	0.880292	1.99868	4.03595	3.42713	2.08215	3.24171	1.18223	0.238867	0.066343
	TraesCS7D02G148200.1	TaGLK157	0.380155	2.30298	1.83744	1.40233	1.2418	2.75755	0.410956	1.6984	3.63956	2.44346	3.07716	3.13672	1.05354	0.083873	0.717217
TaGLK-47	TraesCS7A02G298700.1	TaGLK126	0.299451	0.347799	0.275117	0.587456	0.237536	0	0.038907	0.034835	0.012599	3.45319	3.68816	1.45157	0.060686	0.06421	0.223922
	TraesCS7B02G200700.1	TaGLK142	0.856756	0.966381	0.739208	0.910032	1.24918	0	0.066826	0.059653	0.107801	3.03966	4.79436	3.03589	0.418664	0.077262	0.50866
	TraesCS7D02G294400.1	TaGLK158	0.551911	1.13717	0.912746	0.468419	0.65988	0	0.018039	0.047033	0	2.32898	2.5262	1.79284	0.046311	0.021969	0.480077
TaGLK-48	TraesCS7A02G339800.1	TaGLK127	0.035922	0.007769	0.059368	0.687824	0.091133	1.18468	4.78153	8.14408	13.2473	0.136325	0.560284	0.291336	0.016848	0.00396	0.135307
	TraesCS7B02G251400.1	TaGLK144	0.007343	0	0.003805	0.359969	0.012835	0.759124	4.51648	7.9769	18.6446	0.014704	0.137117	0.127505	0	0.008023	0.013154
	TraesCS7D02G347500.1	TaGLK160	0	0.009045	0.004176	0.757253	0	1.28077	4.8454	6.62665	11.9918	0.02455	0.215435	0.341407	0.009379	0.018558	0
TaGLK-49	TraesCS7A02G345200.2	TaGLK128	0.7172	0.898257	1.03632	0.24717	0.135571	0.286714	0.374019	0.368136	0.19945	0.228218	0.332012	0.233432	0.078259	0.022769	0.133209
	TraesCS7B02G238000.1	TaGLK143	0.622422	1.13416	1.2056	0.079749	0.051103	0.041963	0.099095	0.086093	0.216837	0.21139	0.07619	0.00648	0.008183	0.006883	0.014405
	TraesCS7D02G334100.1	TaGLK159	0.716892	0.893378	0.789531	0.069866	0.006686	0.09173	0.209995	0.177577	0.179081	0.129099	0.108572	0.014151	0.007935	0.011459	0.013708
TaGLK-50	TraesCS7A02G381900.1	TaGLK129	3.99365	4.83683	4.54239	6.77594	7.1356	7.09916	4.29265	3.99748	2.95184	17.7598	15.5296	9.52878	9.32	0.690654	0.935464
	TraesCS7B02G284400.1	TaGLK145	2.63672	2.87953	2.14597	6.83576	6.12072	4.33722	4.78434	3.6687	2.99595	13.0192	13.7645	7.81591	6.53414	0.758111	0.729831
	TraesCS7D02G378400.1	TaGLK161	1.21221	1.30737	1.07093	3.68303	4.95246	4.06794	4.68602	2.85071	2.67419	11.6419	10.0659	8.27545	5.34523	0.315016	1.36277
TaGLK-51	TraesCS7A02G411100.1	TaGLK130	0	0	0.007539	0	0	0	0	0	0.009561	0	0	0.020096	0	0.003351	0
	TraesCS7B02G310300.1	TaGLK146	0	0	0.00733	0.0166	0.018826	0.014379	0	0	0.009462	0.014577	0.025526	0.013501	0	0.041461	0
TaGLK-52	TraesCS7A02G415800.1	TaGLK131	1.41553	5.72571	7.01615	13.9114	4.97197	2.91725	2.08414	6.71292	3.84098	4.8971	9.68646	2.0457	2.59518	0.143032	0.929871
	TraesCS7B02G315800.1	TaGLK147	1.71732	5.95656	7.33137	10.4094	2.35017	0.874232	2.29384	7.0795	1.79154	3.22764	7.54592	2.89876	4.39667	0.061315	0.356586
	TraesCS7D02G409100.1	TaGLK162	2.07224	7.52882	7.35434	20.0421	4.45319	0.424427	3.16743	8.39737	1.58542	9.20091	11.6859	2.94845	8.38916	0.251731	1.26461
TaGLK-53	TraesCS7A02G469900.1	TaGLK132	0	0	0.024495	0	0.075492	0	0	0	0	0.024616	0	0.067741	0.10689	0	0
	TraesCS7B02G372000.1	TaGLK148	0	0.247754	0.210735	0	0.078492	0.095293	0.028997	0.025641	0.158137	0	0.01631	0.373076	0.072147	0.0235	0
	TraesCS7D02G457300.1	TaGLK163	0.057042	0.728846	0.474045	0.164134	0.535108	1.54667	0.178586	0.195241	1.72176	0.078132	0.121165	1.41501	0.267267	0.088223	0.115156
TaGLK-54	TraesCS7A02G470100.1	TaGLK133	0.013327	0.397165	0.296192	0.018497	0.323569	0.185831	0.078866	0.141713	0.504104	0	0	0.658691	0.077676	0.033437	0.406463
	TraesCS7B02G372100.1	TaGLK149	0	0	0.374282	0.087761	0	0.355908	0	0	1.37381	0	0	0.574779	0.240957	0.058321	0
	TraesCS7D02G457400.1	TaGLK164	0.046525	0.092401	0.091448	0.079821	0.16314	1.10722	0	0.110198	0.508538	0.011986	0.056642	1.20523	0.082483	0.01297	0.071867
TaGLK-55	TraesCS7A02G470200.1	TaGLK134	0.017018	0.01693	0.046391	0.014154	0.056598	0.029949	0.059143	0.164838	1.13635	0	0	0.515576	0.035022	0	0
	TraesCS7B02G372200.1	TaGLK150	0	0	0.02506	0.02841	0	0.2894	0	0	0.134784	0	0	0.046231	0	0.012153	0
	TraesCS7D02G457600.1	TaGLK166	0	0.051243	0.029662	0	0.029315	0.316161	0	0.051169	0.556546	0	0	0.29061	0	0	0
TaGLK-56	TraesCS7A02G483100.1	TaGLK135	1.02867	1.83265	1.84961	2.19668	2.96299	1.55815	1.52859	1.79349	0.604683	4.80795	2.58789	2.03027	0.584786	0.071232	0.290194
	TraesCS7B02G385700.1	TaGLK151	0.788899	1.97761	2.01315	2.02228	2.71838	1.28589	1.239	1.48188	1.16681	4.6066	2.02246	1.67053	0.393681	0.088841	0.30402
	TraesCS7D02G470000.1	TaGLK167	0.616261	1.12598	1.28275	1.59062	2.53949	0.994376	1.40338	1.38916	0.615901	4.43096	2.03292	1.67214	0.281396	0.012875	0.157152
TaGLK-57	TraesCS7A02G502300.1	TaGLK136	0	0	0	0	0	0.013247	0	0	0	0.007055	0	0	1.06583	0.003484	0
	TraesCS7B02G408700.1	TaGLK152	0	0	0.006576	0	0	0	0	0	0	0.098407	0.006523	0.005943	1.5524	0	0
	TraesCS7D02G489600.1	TaGLK168	0	0	0	0	0	0	0	0	0	0	0	0	1.09075	0	0
TaGLK-58	TraesCS7A02G510300.1	TaGLK137	0	0.058221	0.025107	0	0	0	0	0	0	0	0	0.00758	2.90094	0	0
	TraesCS7B02G420900.1	TaGLK153	0	0	0	0	0	0	0	0	0	0	0	0	0.729065	0	0
	TraesCS7D02G499600.1	TaGLK169	0	0	0	0	0	0	0	0	0	0	0	0	1.05912	0	0
TaGLK-59	TraesCS7A02G511100.1	TaGLK138	0	0	0	0	0	0	0.012326	0	0	0.006448	0	0	1.27696	0	0
TaGLK-60	TraesCS7A02G511300.1	TaGLK139	0	0	0	0	0	0	0	0	0	0	0	0	0.750455	0	0
	TraesCS7D02G500600.1	TaGLK170	0	0	0	0	0	0	0.012191	0	0	0.006378	0	0.039059	2.1144	0.006193	0
TaGLK-61	TraesCSU02G105200.1	TaGLK173	0	0	0.007451	0.025313	0.180509	0.29036	0	0.028038	0	0	0	0	1.76687	0	0
TaGLK-62	TraesCS7B02G422000.1	TaGLK154	0.0137	0	0	0	0	0	0	0	0	0.007194	0.020811	0	2.30721	0	0
TaGLK-63	TraesCS7B02G422100.1	TaGLK155	0	0	0	0	0	0	0	0	0	0	0	0	0.96851	0	0
TaGLK-64	TraesCS7D02G457500.1	TaGLK165	0.514737	0.247839	0.181302	0.028247	0	0	0	0	0.048316	0	0	0.188626	0	0.012089	0
TaGLK-65	TraesCS7D02G525900.1	TaGLK171	0	0	0	0	0	0	0	0	0	0	0	0	0	0.13477	0
TaGLK-66	TraesCSU02G040900.1	TaGLK172	0.013048	0.013357	0.013312	0	0	0	0.011883	0	0	0.038571	0	0	0.406353	0.01619	0
