# Supplementary material for: Genome-wide identification of the GLK gene family in wheat (Triticum aestivum L.) and analysis of expression responses in different environments
Source: BMC Genomics. 2026 Jan 20;27:78. doi: 10.1186/s12864-025-12456-2 (PMC12829200; doi:10.1186/s12864-025-12456-2)
Supplement: Supplementary file 12 — Supplementary Material 12. [file 12864_2025_12456_MOESM12_ESM.xlsx]

## Sheet: Sheet1
Table S11 Primers used in this study
Target gene	Primers Sequence(5'-3'')	Usage
TaGLK-4-F	AATGGAAGTTCAGAAGCGGC	qRT-PCR
TaGLK-4-R	TTCGGAGAAGGCTGTATGCTG
TaGLK-13-F	AAGATGACGTCGAAGCCCG	qRT-PCR
TaGLK-13-R	CAGGTGCTTCCTGTGTGACC
TaGLK-21-F	GCAGCCAAACAACGGATG	qRT-PCR
TaGLK-21-R	AGCGAGCTGTTCGGTACTTC
TaGLK-28-F	GCTCAACGCGAGCAGCAG	qRT-PCR
TaGLK-28-R	CATCATTCGTGAGCCCATCCA
TaActin-F	ATGGAAGCTGCTGGAATCCAT	qRT-PCR
TaActin-R	CCTTGCTCATACGGTCAGCAATAC
GFP-TaGLK40-F	GGACTCTTGACCATGGACATGCTTGAGGTGGCCACGC	Subcellular
GFP-TaGLK40-R	GTCAGATCTACCATGGGGGCGGCGCCGTCGCAGTTC
GFP-TaGLK144-F	GGACTCTTGACCATGGACATGCTTGCCGTGTCCTCTGCG	Subcellular
GFP-TaGLK144-R	GTCAGATCTACCATGGG GGCCACGGGCACGGGTGC
